# Supplementary material for: Environmental gradients shape viral-host dynamics in the Pearl River estuary
Source: ISME Commun. 2025 Sep 17;5(1):ycaf164. doi: 10.1093/ismeco/ycaf164 (PMC12533691; doi:10.1093/ismeco/ycaf164)
Supplement: supplementary_tables_20250912_ycaf164 [file supplementary_tables_20250912_ycaf164.xlsx]

## Sheet: Description
Sheet	Descripton
S1	Geographic information and physico-chemical parameters about each sites.
S2	Raw read counts for each sample, including sampling site and fraction.
S3	Assembly statistics for each sample
S4	The number and proportion of viral reads in each sample
S5	Variation of Temperature and Salinity at Different Sampling Depths (CTD Data)
S6	Kaiju summary results at species level for prokaryotic population
S7	Kaiju summary results at species level for eukaryotic population
S8	The sequence and abundance of SSUs extracted from samples
S9	The propotion of reads annotated to species level
S10	Taxonomic annotation, dmm cluster and relative abundance of bacteria and archaea MAGs
S11	Dirichlet multinomial mixtures (DMM) analysis of prokaryotic communities
S12	Dirichlet multinomial mixtures (DMM) analysis of eukaryotic communities.
S13	Virus-host pairs prediction results
S14	Counts of Auxiliary Metabolic Genes (AMGs)
S15	Functional gene and passway list
S16	Presence of Functional Genes or Genes Encoding Metabolic Pathways in MAGs

## Sheet: S1
Station	Longitude (N)	Latitude (E)	Bottom depth (m)	DCM depth (m)	Temperature (℃)	Salinity (ppt)	DO (mg/L)	CDOM (mg/m³)	SiO3 (mg/L)	NO2 (mg/L)	NO3 (mg/L)	NH4 (mg/L)	TIN (mg/L)	IP (mg/L)	Chla (mg/m³)	IP/TIN
P01	113.548	21.99	10	2	30.2942	11.8157	8.9405	24.3085	0.433	0.0223	0.3558	0.0562	0.4343	0.212903	17.1086	0.490222
P02	113.698	21.994	16	3.2	29.7515	21.5144	9.0704	14.875	0.407	0.0379	0.3865	0.0159	0.4403	0.109677	15.4765	0.249097
EP03	113.829	22.019	18	12	28.6667	30.0428	5.0523	9.9096	0.172	0.0161	0.1189	0.0251	0.1601	0.0612903	2.68859	0.382825
P03	113.851	21.997	24	2	29.4462	29.2083	7.5145	10.0899	0.011	0.0033	0.0395	0.0166	0.0594	0.0516129	7.34503	0.868904
A01	113.998	22.001	33	5	27.399	30.2476	6.9843	9.5847	0.229	0.0079	0.2162	0.0201	0.2442	0.0483871	11.4465	0.198145
A15	114.123	21.751	41	40	23.1294	34.3665	5.811	7.0074	0.18	0.0063	0.0272	0.00616	0.03966	0.0451613	1.30816	1.13871
A02	114.252	21.501	62	47	22.1497	34.4044	5.8701	6.8649	0.117	0.0059	0.0356	0.0113	0.0528	0.180645	0.641947	3.42131
A03	114.566	20.883	86	60	22.6692	34.3815	6.2521	6.3145	0.121	0.0023	0.0362	0.0242	0.0627	0.141935	0.659962	2.26372

## Sheet: S2
File name	Site	Fraction	Read count	Base count	Read count (after trim)	Base count (after trim)
D43_1.fq.gz	P01	0.8-50µm	37319337	5597900550	35668616	5253047644
D43_2.fq.gz			37319337	5597900550	35668616	5253047644
D44_1.fq.gz		0.2-0.8µm	34804068	5220610200	33169232	4918830957
D44_2.fq.gz			34804068	5220610200	33169232	4918830957
VD21_1.fq.gz		0-0.2µm	21073589	3161038350	20307428	3005870017
VD21_2.fq.gz			21073589	3161038350	20307428	3005870017
D27_1.fq.gz	P02	0.8-50µm	36221110	5433166500	34369837	5056677606
D27_2.fq.gz			36221110	5433166500	34369837	5056677606
D28_1.fq.gz		0.2-0.8µm	33742029	5061304350	32504249	4804525990
D28_2.fq.gz			33742029	5061304350	32504249	4804525990
VD14_1.fq.gz		0-0.2µm	21852714	3277907100	21017926	3114367637
VD14_2.fq.gz			21852714	3277907100	21017926	3114367637
D31_1.fq.gz	P03	0.8-50µm	35575467	5336320050	34174641	5040432344
D31_2.fq.gz			35575467	5336320050	34174641	5040432344
D32_1.fq.gz		0.2-0.8µm	36985433	5547814950	36068797	5355540233
D32_2.fq.gz			36985433	5547814950	36068797	5355540233
VD16_1.fq.gz		0-0.2µm	24113256	3616988400	22454581	3324567758
VD16_2.fq.gz			24113256	3616988400	22454581	3324567758
D55_1.fq.gz	EP03	0.8-50µm	36020975	5403146250	34342564	5072925076
D55_2.fq.gz			36020975	5403146250	34342564	5072925076
D56_1.fq.gz		0.2-0.8µm	34825312	5223796800	33986505	5045184633
D56_2.fq.gz			34825312	5223796800	33986505	5045184633
VD27_1.fq.gz		0-0.2µm	21597825	3239673750	20889530	3092891047
VD27_2.fq.gz			21597825	3239673750	20889530	3092891047
D01_1.fq.gz	A01	0.8-50µm	35028644	5254296600	33468649	4932954312
D01_2.fq.gz			35028644	5254296600	33468649	4932954312
D02_1.fq.gz		0.2-0.8µm	22976459	3446468850	22011306	3278372514
D02_2.fq.gz			22976459	3446468850	22011306	3278372514
VD01_1.fq.gz		0-0.2µm	21166979	3175046850	20773395	3064777842
VD01_2.fq.gz			21166979	3175046850	20773395	3064777842
D75_1.fq.gz	A15	0.8-50µm	21892718	3283907700	20723867	3028761979
D75_2.fq.gz			21892718	3283907700	20723867	3028761979
D76_1.fq.gz		0.2-0.8µm	22215443	3332316450	21554793	3182979937
D76_2.fq.gz			22215443	3332316450	21554793	3182979937
VD37_1.fq.gz		0-0.2µm	20785268	3117790200	20010297	2970090450
VD37_2.fq.gz			20785268	3117790200	20010297	2970090450
D07_1.fq.gz	A02	0.8-50µm	38955553	5843332950	37229366	5445499693
D07_2.fq.gz			38955553	5843332950	37229366	5445499693
D08_2.fq.gz		0.2-0.8µm	38751439	5812715850	37941627	5635141591
D08_1.fq.gz			38751439	5812715850	37941627	5635141591
VD04_1.fq.gz		0-0.2µm	21358629	3203794350	20677205	3062711654
VD04_2.fq.gz			21358629	3203794350	20677205	3062711654
D23_1.fq.gz	A03	0.8-50µm	41446070	6216910500	39282584	5742261081
D23_2.fq.gz			41446070	6216910500	39282584	5742261081
D24_1.fq.gz		0.2-0.8µm	35234448	5285167200	34535517	5135855006
D24_2.fq.gz			35234448	5285167200	34535517	5135855006
VD12_1.fq.gz		0-0.2µm	22254581	3338187150	21485924	3183824406
VD12_2.fq.gz			22254581	3338187150	21485924	3183824406

## Sheet: S3
Assembly name	num_seqs	sum_len	min_len	avg_len	max_len	Q1	Q2	Q3	sum_gap	N50	N50_num	Q20(%)	Q30(%)	AvgQual	GC(%)	sum_n
D01_scaffolds.fasta	2694056	1039829675	55	386	366637	233	265	353	0	381	9749	0	0	0	46.55	552891
D02_scaffolds.fasta	1767689	732153887	56	414.2	209205	234	265	365	0	418	8977	0	0	0	43.27	280884
D07_scaffolds.fasta	3296069	1078592007	56	327.2	176649	231	259	293	0	284	8432	0	0	0	48.25	363540
D08_scaffolds.fasta	2566884	1003069627	56	390.8	267853	226	268	375	0	418	9911	0	0	0	36.2	427347
D23_scaffolds.fasta	3514827	1071804926	55	304.9	190341	229	257	286	0	276	7850	0	0	0	47.01	378761
D24_scaffolds.fasta	2380643	910448184	56	382.4	267218	220	263	366	0	419	9857	0	0	0	36.41	529631
D27_scaffolds.fasta	2544212	1039131132	55	408.4	452561	233	266	369	0	420	10279	0	0	0	48.41	741292
D28_scaffolds.fasta	1379010	704328497	56	510.7	390094	237	280	443	0	641	10364	0	0	0	42.57	472957
D31_scaffolds.fasta	3213456	1132228094	55	352.3	440505	236	261	304	0	296	9597	0	0	0	49.42	279856
D32_scaffolds.fasta	1883817	892626547	56	473.8	1013990	234	273	405	0	560	11535	0	0	0	41.69	437878
D43_scaffolds.fasta	2703352	1166625311	55	431.5	534578	234	270	396	0	471	11207	0	0	0	47.81	890780
D44_scaffolds.fasta	1299913	676642821	55	520.5	429653	231	274	446	0	694	10811	0	0	0	46.86	881799
D55_scaffolds.fasta	2198683	971372639	56	441.8	449914	236	268	377	0	475	11179	0	0	0	47.44	598182
D56_scaffolds.fasta	1887117	891677848	56	472.5	584820	233	273	410	0	567	11316	0	0	0	42.82	463870
D75_scaffolds.fasta	2031859	696278736	55	342.7	261378	230	259	316	0	303	7034	0	0	0	44.96	380328
D76_scaffolds.fasta	1641338	661722646	55	403.2	145454	229	268	377	0	426	8671	0	0	0	36.71	303205
VD01_scaffolds.fasta	796967	268629300	56	337.1	92254	207	250	341	0	378	5404	0	0	0	42.02	60400
VD04_scaffolds.fasta	1986316	745323676	56	375.2	183439	208	261	381	0	446	7960	0	0	0	39.15	214859
VD12_scaffolds.fasta	1807108	686821323	55	380.1	302090	186	259	386	0	470	8044	0	0	0	38.72	237292
VD14_scaffolds.fasta	1098516	483229165	55	439.9	340093	235	271	393	0	473	8193	0	0	0	42.61	197523
VD16_scaffolds.fasta	1420538	601618153	56	423.5	409198	226	263	377	0	465	8866	0	0	0	42.37	255263
VD21_scaffolds.fasta	1377895	535864528	56	388.9	232746	236	265	346	0	364	7591	0	0	0	45.31	166053
VD27_scaffolds.fasta	1105066	473915496	55	428.9	254982	232	272	397	0	474	7657	0	0	0	40.8	186546

## Sheet: S4
		total_reads	non_virus reads	virus reads	percentage (no-virus)	percentage (virus)
read count (0.8-50µm fraction)	P01	35668616	32782384	2886232	0.919082	0.080918
	P02	34369837	32057402	2312435	0.932719	0.0672809
	P03	34174641	32238343	1936298	0.943341	0.0566589
	EP03	34342564	32301887	2040677	0.940579	0.0594212
	A01	33468649	31662290	1806359	0.946028	0.0539717
	A15	20723867	19620447	1103420	0.946756	0.0532439
	A02	37229366	35722118	1507248	0.959515	0.0404855
	A03	39282584	38396534	886050	0.977444	0.0225558
read count (0.2-0.8µm fraction)	P01	33169232	30111281	3057951	0.907808	0.0921924
	P02	32504249	24607464	7896785	0.757054	0.242946
	P03	36068797	31606787	4462010	0.876292	0.123708
	EP03	33986505	30893081	3093424	0.908981	0.0910192
	A01	22011306	19448966	2562340	0.88359	0.11641
	A15	21554793	20189825	1364968	0.936675	0.0633255
	A02	37941627	36614235	1327392	0.965015	0.0349851
	A03	34535517	33728839	806678	0.976642	0.0233579

## Sheet: S5
	Temperature (℃)								Salinity (ppt)
Depth (m)	P01 Temperature	P02 Temperature	EP03 Temperature	P03 Temperature	A01 Temp	A15 Temp	A02 Temp	A03 Temperature	P01 Salinity	P02 Salinity	P03 Salinity	EP03 Salinity	A01 Salinity	A15 Salinity	A02 Salinity	A03 Salinity
0.5	30.4028	30.145	29.3607	29.4501	28.4334	29.8204	30.0268	30.2534	9.7135	19.6103	28.8695	26.3366	23.0427	25.6198	33.1687	33.7733
1	30.3756	30.1657	29.3783	29.452	28.4699	29.9645	30.0113	30.2463	10.2875	19.7297	29.2153	27.6585	25.3706	33.1152	33.5362	33.9301
1.5	30.3522	30.1133	29.3793	29.4516	28.444	29.9766	30.0086	30.2442	10.7473	20.4021	29.2256	27.6817	25.7253	33.727	33.5451	33.9342
2	30.2942	29.8814	29.3774	29.4462	28.4241	29.9758	29.9936	30.2481	11.8157	21.453	29.2083	27.6821	25.7927	33.7272	33.5472	33.934
2.5	30.2441	29.809	29.3769	29.4389	28.3195	29.9765	29.9695	30.2488	12.9885	21.6267	29.378	27.6858	26.2594	33.7344	33.5475	33.9343
3	30.2392	29.7515	29.3725	29.4411	28.122	29.9764	29.9432	30.2307	12.3028	21.5144	29.336	27.69	27.0913	33.7346	33.5477	33.9343
3.5	29.9629	28.3018	29.3693	29.4011	27.9038	29.9763	29.8596	30.1773	19.0359	22.8832	29.7027	27.6959	28.0654	33.7348	33.5497	33.9344
4	29.9335	28.238	29.3668	29.3549	27.6775	29.9771	29.8016	30.1687	19.8741	23.165	29.8875	27.7113	29.1822	33.735	33.5509	33.9333
4.5	29.9748	28.1844	29.3614	29.334	27.534	29.978	29.7517	30.1516	23.5936	23.5072	29.9301	27.7481	29.839	33.7338	33.5533	33.9338
5	30.0468	28.1917	29.3733	29.3614	27.399	29.9721	29.7736	30.1235	26.7512	23.5238	30.4513	27.8346	30.2476	33.7377	33.5514	33.9349
5.5	30.0676	28.124	29.401	29.2194	27.3107	29.9598	29.7089	29.9651	27.6791	23.8545	30.8496	27.9845	30.4258	33.7415	33.5537	33.9288
6	30.0712	27.7906	29.4241	29.0892	27.1367	29.9571	29.6483	29.8277	27.8539	25.922	31.0161	28.1295	30.7621	33.743	33.5571	33.93
6.5	30.0307	26.7843	29.4446	28.9263	26.4112	29.9583	29.626	29.7858	28.1243	30.4314	31.0575	28.3688	32.1561	33.7425	33.5591	33.9303
7	29.9974	26.6504	29.378	28.7887	25.9524	29.9558	29.6093	29.7515	28.5939	30.9759	31.1076	28.6055	32.9254	33.7425	33.561	33.9303
7.5	29.6252	26.5114	29.3	28.724	25.5219	29.9429	29.5934	29.7182	29.2123	31.3842	31.1228	28.9913	33.5625	33.7466	33.5629	33.9298
8	28.8429	26.2404	29.2358	/	25.3335	29.9271	29.5888	29.6507	29.5998	31.9506	/	29.3717	33.8342	33.7517	33.5634	33.931
8.5	/	25.9814	29.1482	/	25.4661	29.9137	29.5855	29.6328	/	32.9481	/	29.5219	33.7598	33.754	33.564	33.9305
9	/	25.7448	29.0454	/	25.2916	29.9136	29.5796	29.6246	/	33.2811	/	29.6386	33.92	33.753	33.5648	33.9305
9.5	/	25.5951	29.0085	/	25.1007	29.8972	29.5742	29.6145	/	33.4272	/	29.6661	34.0472	33.7578	33.566	33.9307
10	/	25.4981	28.9693	/	24.7798	29.8598	29.569	29.6087	/	33.4663	/	29.7069	34.1778	33.7681	33.5677	33.9305
10.5	/	25.4668	28.969	/	24.5715	29.7928	29.5656	29.5931	/	33.4829	/	29.7778	34.2455	33.7835	33.5689	33.9309
11	/	25.0539	28.9695	/	24.4479	29.7539	29.5633	29.5785	/	33.7722	/	29.8622	34.2908	33.7924	33.5698	33.9315
11.5	/	24.5927	28.9304	/	24.4078	29.7361	29.559	29.5722	/	34.0398	/	29.9259	34.3053	33.7966	33.5712	33.9315
12	/	24.1571	28.6667	/	24.348	29.7009	29.557	29.5639	/	34.2206	/	30.0428	34.3263	33.8055	33.5728	33.9318
12.5	/	23.9779	28.3615	/	24.2659	29.665	29.5502	29.5473	/	34.2777	/	30.1751	34.3538	33.8142	33.5732	33.9319
13	/	23.9426	27.9565	/	24.2252	29.645	29.5394	29.537	/	34.2983	/	30.2604	34.3681	33.8195	33.5745	33.9322
13.5	/	23.8914	27.4634	/	24.2159	29.6107	29.5174	29.5229	/	34.3221	/	30.457	34.3709	33.8261	33.5854	33.9321
14	/	23.9051	26.7722	/	24.1924	29.5846	29.485	29.5145	/	34.3081	/	31.3238	34.3754	33.822	33.6094	33.9315
14.5	/	23.8636	25.9577	/	24.1635	29.556	29.4211	29.5095	/	34.3376	/	32.4159	34.382	33.8155	33.6639	33.931
15	/	23.8549	24.8648	/	24.1501	29.5269	29.2648	29.5107	/	34.3452	/	33.5141	34.3853	33.8121	33.741	33.9306
15.5	/	/	24.2367	/	24.1416	29.4963	29.132	29.5001	/	/	/	34.082	34.388	33.8136	33.7947	33.9298
16	/	/	24.1544	/	24.1239	29.4918	29.0339	29.4894	/	/	/	34.1338	34.393	33.8096	33.8338	33.9306
16.5	/	/	24.1329	/	24.1185	29.0224	28.9372	29.4762	/	/	/	34.1446	34.3945	33.8513	33.871	33.932
17	/	/	24.1249	/	24.1147	29.0164	28.8477	29.4612	/	/	/	34.1489	34.3952	33.8502	33.9042	33.9332
17.5	/	/	24.1116	/	24.1036	28.6743	28.8132	29.4568	/	/	/	34.1562	34.3941	33.8792	33.912	33.9335
18	/	/	/	/	24.0422	28.5146	28.7959	29.455	/	/	/	/	34.4072	33.8947	33.9135	33.9334
18.5	/	/	/	/	24.0096	28.0986	28.7792	29.4535	/	/	/	/	34.4135	33.9427	33.9133	33.9332
19	/	/	/	/	23.9808	27.497	28.7665	29.4519	/	/	/	/	34.4189	34.0019	33.9126	33.9328
19.5	/	/	/	/	23.9635	27.1323	28.7544	29.4434	/	/	/	/	34.4241	34.0184	33.9109	33.9338
20	/	/	/	/	23.9386	26.9551	28.736	29.4355	/	/	/	/	34.4297	34.0498	33.9093	33.9348
20.5	/	/	/	/	23.8794	26.5605	28.7235	29.4316	/	/	/	/	34.4396	34.0839	33.9093	33.9346
21	/	/	/	/	23.8064	26.3668	28.7054	29.4287	/	/	/	/	34.4532	34.098	33.9092	33.9344
21.5	/	/	/	/	23.8056	26.0868	28.67	29.4252	/	/	/	/	34.4535	34.119	33.9121	33.9335
22	/	/	/	/	23.8046	25.8781	28.6363	29.4141	/	/	/	/	34.4539	34.1395	33.9151	33.9319
22.5	/	/	/	/	23.8045	25.7594	28.5615	29.4036	/	/	/	/	34.4539	34.1521	33.92	33.931
23	/	/	/	/	23.8046	25.6301	28.4861	29.3967	/	/	/	/	34.454	34.1668	33.9259	33.9329
23.5	/	/	/	/	23.8047	25.5293	28.3379	29.3804	/	/	/	/	34.454	34.1772	33.9344	33.9358
24	/	/	/	/	23.805	25.4221	28.0758	29.3388	/	/	/	/	34.454	34.1866	33.9574	33.9356
24.5	/	/	/	/	23.8055	25.3212	27.8827	29.2883	/	/	/	/	34.454	34.1966	33.9705	33.9369
25	/	/	/	/	23.8056	25.2668	27.7955	29.1869	/	/	/	/	34.454	34.2061	33.9814	33.9427
25.5	/	/	/	/	23.8062	25.2334	27.772	29.0662	/	/	/	/	34.454	34.2096	33.9847	33.9496
26	/	/	/	/	23.807	25.1632	27.7142	28.9104	/	/	/	/	34.454	34.2181	33.9915	33.9637
26.5	/	/	/	/	23.807	25.1302	27.6654	28.8305	/	/	/	/	34.4539	34.2182	33.9985	33.968
27	/	/	/	/	23.8071	25.002	27.6195	28.7805	/	/	/	/	34.454	34.2338	34.005	33.9709
27.5	/	/	/	/	23.8068	24.9474	27.5703	28.6969	/	/	/	/	34.454	34.2382	34.0113	33.9779
28	/	/	/	/	23.8086	24.9252	27.4058	28.5796	/	/	/	/	34.454	34.2391	34.027	33.9873
28.5	/	/	/	/	23.8089	24.8581	27.2101	28.415	/	/	/	/	34.454	34.2416	34.0453	33.9993
29	/	/	/	/	23.8086	24.8275	27.0634	28.2956	/	/	/	/	34.454	34.242	34.0509	34.0123
29.5	/	/	/	/	23.8087	24.8042	26.9197	28.1556	/	/	/	/	34.454	34.2403	34.0521	34.03
30	/	/	/	/	/	24.7645	26.7414	27.9645	/	/	/	/	/	34.2415	34.0682	34.0518
30.5	/	/	/	/	/	24.7237	26.5826	27.8485	/	/	/	/	/	34.2459	34.091	34.0573
31	/	/	/	/	/	24.6753	26.4636	27.5831	/	/	/	/	/	34.2433	34.1004	34.0758
31.5	/	/	/	/	/	24.6685	26.2543	27.4668	/	/	/	/	/	34.2429	34.1164	34.0811
32	/	/	/	/	/	24.5709	26.0173	27.3902	/	/	/	/	/	34.2534	34.1341	34.0849
32.5	/	/	/	/	/	24.5534	25.862	27.337	/	/	/	/	/	34.2488	34.1508	34.0893
33	/	/	/	/	/	24.4996	25.7649	27.2767	/	/	/	/	/	34.2535	34.1574	34.0923
33.5	/	/	/	/	/	24.2844	25.6483	27.2216	/	/	/	/	/	34.2787	34.168	34.0909
34	/	/	/	/	/	24.2841	25.5678	27.0548	/	/	/	/	/	34.2661	34.1744	34.0969
34.5	/	/	/	/	/	24.1912	25.5305	26.8452	/	/	/	/	/	34.2816	34.177	34.114
35	/	/	/	/	/	23.9782	25.5129	26.7913	/	/	/	/	/	34.3006	34.1775	34.1181
35.5	/	/	/	/	/	23.7277	25.4916	26.7252	/	/	/	/	/	34.3247	34.1764	34.1221
36	/	/	/	/	/	23.6113	25.4752	26.6063	/	/	/	/	/	34.3338	34.1776	34.1292
36.5	/	/	/	/	/	23.5908	25.4584	26.3532	/	/	/	/	/	34.3281	34.1781	34.1594
37	/	/	/	/	/	23.4648	25.3726	26.3143	/	/	/	/	/	34.3365	34.1827	34.1578
37.5	/	/	/	/	/	23.5747	25.3028	26.1285	/	/	/	/	/	34.3311	34.1872	34.1716
38	/	/	/	/	/	23.3553	25.2159	25.9132	/	/	/	/	/	34.3468	34.1879	34.1853
38.5	/	/	/	/	/	23.1517	25.0984	25.7964	/	/	/	/	/	34.3621	34.1829	34.1921
39	/	/	/	/	/	23.2144	25.0147	25.6332	/	/	/	/	/	34.3594	34.18	34.2055
39.5	/	/	/	/	/	23.1294	24.9381	25.542	/	/	/	/	/	34.3665	34.1805	34.2011
40	/	/	/	/	/	/	24.8172	25.4664	/	/	/	/	/	/	34.1852	34.209
40.5	/	/	/	/	/	/	24.7331	25.3308	/	/	/	/	/	/	34.1878	34.2259
41	/	/	/	/	/	/	24.6333	25.2014	/	/	/	/	/	/	34.1948	34.2405
41.5	/	/	/	/	/	/	24.4191	25.0024	/	/	/	/	/	/	34.2124	34.2632
42	/	/	/	/	/	/	24.2422	24.7857	/	/	/	/	/	/	34.2338	34.2745
42.5	/	/	/	/	/	/	24.0715	24.7937	/	/	/	/	/	/	34.2538	34.2699
43	/	/	/	/	/	/	23.9109	24.81	/	/	/	/	/	/	34.2696	34.2763
43.5	/	/	/	/	/	/	23.7314	24.6925	/	/	/	/	/	/	34.2896	34.2909
44	/	/	/	/	/	/	23.5538	24.5811	/	/	/	/	/	/	34.3022	34.2964
44.5	/	/	/	/	/	/	23.4827	24.5063	/	/	/	/	/	/	34.3048	34.2964
45	/	/	/	/	/	/	23.2913	24.4515	/	/	/	/	/	/	34.3137	34.2928
45.5	/	/	/	/	/	/	22.7951	24.3206	/	/	/	/	/	/	34.3538	34.2976
46	/	/	/	/	/	/	22.3891	24.2996	/	/	/	/	/	/	34.3875	34.2982
46.5	/	/	/	/	/	/	22.2209	24.2613	/	/	/	/	/	/	34.4	34.3051
47	/	/	/	/	/	/	22.1497	24.2168	/	/	/	/	/	/	34.4044	34.3059
47.5	/	/	/	/	/	/	22.1296	24.1839	/	/	/	/	/	/	34.4061	34.3074
48	/	/	/	/	/	/	22.1209	24.1529	/	/	/	/	/	/	34.4066	34.3073
48.5	/	/	/	/	/	/	22.1002	24.1341	/	/	/	/	/	/	34.4079	34.3084
49	/	/	/	/	/	/	22.0912	24.0992	/	/	/	/	/	/	34.4085	34.31
49.5	/	/	/	/	/	/	22.0873	24.0622	/	/	/	/	/	/	34.4089	34.31
50	/	/	/	/	/	/	22.0856	24.0502	/	/	/	/	/	/	34.4091	34.3069
50.5	/	/	/	/	/	/	22.0853	24.0037	/	/	/	/	/	/	34.4092	34.312
51	/	/	/	/	/	/	22.0846	23.8973	/	/	/	/	/	/	34.4094	34.3205
51.5	/	/	/	/	/	/	22.0843	23.7612	/	/	/	/	/	/	34.4094	34.3281
52	/	/	/	/	/	/	22.0841	23.7448	/	/	/	/	/	/	34.4094	34.321
52.5	/	/	/	/	/	/	22.0839	23.7974	/	/	/	/	/	/	34.4097	34.3167
53	/	/	/	/	/	/	22.0843	23.7042	/	/	/	/	/	/	34.4101	34.3284
53.5	/	/	/	/	/	/	22.0848	23.5598	/	/	/	/	/	/	34.4102	34.3352
54	/	/	/	/	/	/	22.0849	23.4473	/	/	/	/	/	/	34.4102	34.3359
54.5	/	/	/	/	/	/	22.0848	23.4343	/	/	/	/	/	/	34.4102	34.3335
55	/	/	/	/	/	/	22.0848	23.4327	/	/	/	/	/	/	34.4105	34.3334
55.5	/	/	/	/	/	/	22.0849	23.4158	/	/	/	/	/	/	34.4105	34.3351
56	/	/	/	/	/	/	22.085	23.3915	/	/	/	/	/	/	34.4105	34.337
56.5	/	/	/	/	/	/	22.085	23.3581	/	/	/	/	/	/	34.4105	34.3363
57	/	/	/	/	/	/	22.0848	23.3588	/	/	/	/	/	/	34.4106	34.3358
57.5	/	/	/	/	/	/	22.0853	23.3458	/	/	/	/	/	/	34.4113	34.3384
58	/	/	/	/	/	/	22.0851	23.2159	/	/	/	/	/	/	34.4118	34.3556
58.5	/	/	/	/	/	/	/	22.9399	/	/	/	/	/	/	/	34.3722
59	/	/	/	/	/	/	/	22.8685	/	/	/	/	/	/	/	34.3679
59.5	/	/	/	/	/	/	/	22.7501	/	/	/	/	/	/	/	34.3813
60	/	/	/	/	/	/	/	22.6692	/	/	/	/	/	/	/	34.3815
60.5	/	/	/	/	/	/	/	22.3456	/	/	/	/	/	/	/	34.3979
61	/	/	/	/	/	/	/	22.295	/	/	/	/	/	/	/	34.4028
61.5	/	/	/	/	/	/	/	22.2178	/	/	/	/	/	/	/	34.4079
62	/	/	/	/	/	/	/	22.1276	/	/	/	/	/	/	/	34.4114
62.5	/	/	/	/	/	/	/	22.1284	/	/	/	/	/	/	/	34.4141
63	/	/	/	/	/	/	/	22.0668	/	/	/	/	/	/	/	34.4182
63.5	/	/	/	/	/	/	/	22.0237	/	/	/	/	/	/	/	34.4201
64	/	/	/	/	/	/	/	22.0071	/	/	/	/	/	/	/	34.4172
64.5	/	/	/	/	/	/	/	21.9745	/	/	/	/	/	/	/	34.4211
65	/	/	/	/	/	/	/	21.946	/	/	/	/	/	/	/	34.4204
65.5	/	/	/	/	/	/	/	21.9107	/	/	/	/	/	/	/	34.424
66	/	/	/	/	/	/	/	21.8363	/	/	/	/	/	/	/	34.4263
66.5	/	/	/	/	/	/	/	21.7965	/	/	/	/	/	/	/	34.4286
67	/	/	/	/	/	/	/	21.7276	/	/	/	/	/	/	/	34.435
67.5	/	/	/	/	/	/	/	21.6612	/	/	/	/	/	/	/	34.4376
68	/	/	/	/	/	/	/	21.6174	/	/	/	/	/	/	/	34.4386
68.5	/	/	/	/	/	/	/	21.5594	/	/	/	/	/	/	/	34.4429
69	/	/	/	/	/	/	/	21.4972	/	/	/	/	/	/	/	34.4456
69.5	/	/	/	/	/	/	/	21.4101	/	/	/	/	/	/	/	34.4525
70	/	/	/	/	/	/	/	21.3867	/	/	/	/	/	/	/	34.4523
70.5	/	/	/	/	/	/	/	21.3039	/	/	/	/	/	/	/	34.4619
71	/	/	/	/	/	/	/	21.103	/	/	/	/	/	/	/	34.4832
71.5	/	/	/	/	/	/	/	21.0613	/	/	/	/	/	/	/	34.4707
72	/	/	/	/	/	/	/	20.956	/	/	/	/	/	/	/	34.4833
72.5	/	/	/	/	/	/	/	20.6272	/	/	/	/	/	/	/	34.5072
73	/	/	/	/	/	/	/	20.411	/	/	/	/	/	/	/	34.5055
73.5	/	/	/	/	/	/	/	20.3888	/	/	/	/	/	/	/	34.5037
74	/	/	/	/	/	/	/	20.3822	/	/	/	/	/	/	/	34.5042
74.5	/	/	/	/	/	/	/	20.3678	/	/	/	/	/	/	/	34.5055
75	/	/	/	/	/	/	/	20.3508	/	/	/	/	/	/	/	34.5063
75.5	/	/	/	/	/	/	/	20.3428	/	/	/	/	/	/	/	34.5064
76	/	/	/	/	/	/	/	20.3378	/	/	/	/	/	/	/	34.5067
76.5	/	/	/	/	/	/	/	20.3371	/	/	/	/	/	/	/	34.5067
77	/	/	/	/	/	/	/	20.3353	/	/	/	/	/	/	/	34.507
77.5	/	/	/	/	/	/	/	20.3343	/	/	/	/	/	/	/	34.5071
78	/	/	/	/	/	/	/	20.3345	/	/	/	/	/	/	/	34.5074
78.5	/	/	/	/	/	/	/	20.3324	/	/	/	/	/	/	/	34.5074
79	/	/	/	/	/	/	/	20.3328	/	/	/	/	/	/	/	34.5072
79.5	/	/	/	/	/	/	/	20.3309	/	/	/	/	/	/	/	34.5074
80	/	/	/	/	/	/	/	20.3321	/	/	/	/	/	/	/	34.5078
80.5	/	/	/	/	/	/	/	20.3267	/	/	/	/	/	/	/	34.509
81	/	/	/	/	/	/	/	20.3443	/	/	/	/	/	/	/	34.5087

## Sheet: S6
	read count (0.8-50µm fraction)								read count (0.2-0.8µm fraction)								taxonomy
taxoid	P01	P02	P03	EP03	A01	A15	A02	A03	P01	P02	P03	EP03	A01	A15	A02	A03	superkindom	phylum	class	order	family	genus	species
196490	3	5	13	7	1	0	9	4	23	13	20	20	8	33	13	37	Bacteria	Pseudomonadota	Alphaproteobacteria	Hyphomicrobiales	Nitrobacteraceae	Bradyrhizobium	Bradyrhizobium sp. Ai1a-2
1797667	9	0	1	1	1	1	3	3	0	1	0	1	3	3	3	2	Bacteria	Chloroflexota					Chloroflexi bacterium RBG_19FT_COMBO_49_13
936594	0	1	0	0	1	0	1	2	0	0	0	0	0	0	3	1	Bacteria	Bacillota	Clostridia	Lachnospirales	Lachnospiraceae	Lachnoanaerobaculum	Lachnoanaerobaculum sp. ICM7
1679497	9	3	8	11	1	4	3	0	8	0	0	3	2	2	2	2	Bacteria	Pseudomonadota	Alphaproteobacteria	Caulobacterales	Caulobacteraceae	Caulobacter	Caulobacter flavus
2980103	5	3	14	14	1	3	4	2	4	6	6	6	4	0	1	6	Bacteria	Bacillota	Bacilli	Bacillales	Bacillaceae	Alkalihalobacterium	Alkalihalobacterium chitinilyticum
1797377	14	2	6	6	1	15	2	11	0	2	3	7	4	0	0	0	Archaea	Candidatus Bathyarchaeota					Candidatus Bathyarchaeota archaeon RBG_13_38_9
457572	0	0	0	0	1	0	0	0	0	0	0	0	0	0	0	0	Bacteria	Pseudomonadota	Gammaproteobacteria	Vibrionales	Vibrionaceae	Vibrio	Vibrio sp. GMD509
2169526	5	1	1	1	1	0	0	0	12	6	1	1	0	3	0	7	Bacteria	Bacillota	Bacilli	Lactobacillales	Streptococcaceae	Lactococcus	Lactococcus termiticola
526729	6	4	0	2	1	1	7	5	34	7	4	8	6	2	4	1	Bacteria	Actinomycetota	Actinomycetes	Micrococcales	Promicromonosporaceae	Krasilnikoviella	Krasilnikoviella flava
115768	0	0	0	0	1	0	0	0	0	0	0	0	0	0	0	0	Bacteria	Cyanobacteriota	Cyanophyceae	Synechococcales	Synechococcaceae	Synechococcus	Synechococcus sp. PS718
1890	1	6	1	1	1	0	4	2	15	1	3	5	2	6	3	3	Bacteria	Actinomycetota	Actinomycetes	Kitasatosporales	Streptomycetaceae	Streptomyces	Streptomyces antibioticus
2926038	0	0	0	1	1	0	0	0	0	2	2	1	0	0	0	0	Bacteria	Bacteroidota	Flavobacteriia	Flavobacteriales	Weeksellaceae	Chryseobacterium	Chryseobacterium sp. B21-037
1660140	4	3	4	3	1	0	0	0	16	2	1	1	0	8	2	2	Bacteria	Pseudomonadota	Alphaproteobacteria	Sphingomonadales	Sphingomonadaceae	Sphingobium	Sphingobium sp. SCN 64-10
2048256	0	0	0	1	1	0	0	0	0	0	0	0	0	0	0	0	Bacteria	Bacillota	Bacilli	Bacillales	Caryophanaceae	Sporosarcina	Sporosarcina sp. P20a
2478977	2	0	2	0	1	0	0	3	0	1	0	1	0	0	0	0	Bacteria	Bacillota	Bacilli	Bacillales	Caryophanaceae	Planomicrobium	Planomicrobium sp. Y74
2069438	0	1	6	4	1	3	0	1	0	2	16	10	0	5	2	13	Bacteria	Pseudomonadota	Gammaproteobacteria	Moraxellales	Moraxellaceae	Acinetobacter	Acinetobacter sp. MB5
1259203	9	5	0	7	1	0	0	1	27	6	3	7	6	1	0	0	Bacteria	Actinomycetota	Actinomycetes	Micrococcales	Microbacteriaceae	Cryobacterium	Cryobacterium sp. Sr8
2913498	1	1	0	0	1	6	1	1	0	0	0	0	0	34	14	42	Bacteria	Actinomycetota	Actinomycetes	Mycobacteriales	Corynebacteriaceae	Corynebacterium	Corynebacterium meitnerae
2782009	0	0	2	0	1	0	0	1	1	0	0	0	0	1	1	1	Bacteria	Pseudomonadota	Alphaproteobacteria	Hyphomicrobiales	Methylobacteriaceae	Methylobacterium	Methylobacterium sp. SD274
1324314	4	6	4	4	1	3	7	0	11	6	5	0	0	2	6	5	Bacteria	Bacillota	Bacilli	Bacillales	Paenibacillaceae	Paenibacillus	Paenibacillus selenitireducens
2876632	3	3	3	2	1	0	0	0	3	0	1	2	2	2	0	0	Bacteria	Pseudomonadota	Alphaproteobacteria	Hyphomicrobiales	Phyllobacteriaceae	Mesorhizobium	Mesorhizobium sp. CO1-1-7
1768778	1	0	0	0	1	0	0	0	1	0	0	1	3	1	4	0	Bacteria	Pseudomonadota	Alphaproteobacteria	Sphingomonadales	Sphingomonadaceae	Sphingomonas	Sphingomonas sp. CCH9-F2
319705	9	1	3	8	1	1	27	4	22	11	1	1	0	4	2	9	Bacteria	Actinomycetota	Actinomycetes	Mycobacteriales	Mycobacteriaceae	Mycobacteroides	Mycobacteroides abscessus
2750946	2	0	0	0	1	1	2	0	1	1	5	0	1	0	0	0	Bacteria	Pseudomonadota	Gammaproteobacteria	Orbales	Orbaceae	Gilliamella	Gilliamella sp. W8126
2893556	9	4	3	3	1	2	0	1	9	2	1	1	0	1	0	0	Bacteria	Pseudomonadota	Betaproteobacteria	Burkholderiales	Sphaerotilaceae	Roseateles	Paucibacter sp. DJ1R-11
2316716	2	0	0	1	1	1	0	2	0	0	0	0	1	0	0	0	Bacteria	Myxococcota	Myxococcia	Myxococcales	Myxococcaceae	Corallococcus	Corallococcus sp. AB030
85991	1	0	3	8	1	0	0	1	1	0	6	3	4	2	1	3	Bacteria	Chlamydiota	Chlamydiia	Chlamydiales	Chlamydiaceae	Chlamydia	Chlamydia pecorum
1407559	3	4	1	2	1	1	1	0	5	5	5	6	2	1	4	0	Bacteria	Actinomycetota	Actinomycetes	Glycomycetales	Glycomycetaceae	Glycomyces	Glycomyces fuscus
2793807	0	0	2	2	1	0	0	0	0	3	1	3	0	1	0	0	Bacteria	Pseudomonadota	Alphaproteobacteria	Hyphomicrobiales	Nitrobacteraceae	Bradyrhizobium	Bradyrhizobium sp. IC4060
2887347	12	2	2	3	1	1	0	1	8	1	1	3	2	7	10	2	Bacteria	Bacillota	Bacilli	Bacillales	Paenibacillaceae	Cohnella	Cohnella sp. REN36
764299	0	0	0	0	1	0	0	0	0	0	0	1	0	0	0	1	Bacteria	Bacillota	Bacilli	Lactobacillales	Streptococcaceae	Streptococcus	Streptococcus ictaluri
2039234	1	0	4	6	1	0	3	0	1	4	3	3	3	2	0	2	Archaea	Methanobacteriota	Halobacteria	Halobacteriales	Halobacteriaceae	Halobacterium	Halobacterium litoreum
214688	9	2	2	2	2	0	1	0	1	2	0	3	1	0	2	2	Bacteria	Planctomycetota	Planctomycetia	Gemmatales	Gemmataceae	Gemmata	Gemmata obscuriglobus
2518339	0	1	0	1	2	0	0	0	0	0	3	0	0	0	0	0	Bacteria	Bacillota	Bacilli	Bacillales		Exiguobacterium	Exiguobacterium sp. JMULE1
1974443	2	14	5	7	1	0	3	1	8	2	11	12	7	12	9	10	Archaea						Candidatus Pacearchaeota archaeon CG10_big_fil_rev_8_21_14_0_10_34_12
1736492	11	0	1	0	1	0	0	0	29	2	0	1	4	0	0	0	Bacteria	Pseudomonadota	Betaproteobacteria	Burkholderiales	Comamonadaceae	Acidovorax	Acidovorax sp. Root217
1070319	3	3	3	0	1	3	0	0	8	1	1	1	1	0	0	1	Bacteria	Pseudomonadota	Betaproteobacteria	Burkholderiales	Burkholderiaceae	Candidatus Glomeribacter	Candidatus Glomeribacter gigasporarum
2899727	0	1	6	2	1	1	0	0	1	2	3	4	0	4	0	0	Bacteria	Bacillota	Clostridia	Peptostreptococcales	Peptostreptococcaceae	Mediannikoviicoccus	Mediannikoviicoccus vaginalis
1385984	2	0	0	0	1	0	0	0	0	0	2	0	1	0	0	0	Bacteria	Bacillota	Bacilli	Bacillales		Exiguobacterium	Exiguobacterium chiriqhucha
39693	3	1	0	2	1	4	3	1	18	3	8	9	3	3	4	10	Bacteria	Actinomycetota	Actinomycetes	Mycobacteriales	Mycobacteriaceae	Mycolicibacterium	Mycolicibacterium porcinum
57480	8	4	2	3	1	0	0	0	5	7	2	12	4	0	3	0	Bacteria	Pseudomonadota	Betaproteobacteria	Neisseriales	Aquaspirillaceae	Microvirgula	Microvirgula aerodenitrificans
1882438	4	4	1	0	1	0	5	0	9	7	0	1	5	0	6	0	Bacteria	Bacteroidota	Sphingobacteriia	Sphingobacteriales	Sphingobacteriaceae	Mucilaginibacter	Mucilaginibacter sp.
2792056	0	0	0	0	1	0	1	0	0	0	1	0	0	0	0	0	Bacteria	Actinomycetota	Actinomycetes	Micrococcales	Microbacteriaceae	Salinibacterium	Salinibacterium sp. SWN248
1871021	1	1	0	0	1	0	0	0	0	0	0	0	0	1	0	0	Bacteria	Bacillota	Clostridia	Lachnospirales	Lachnospiraceae	Lachnoclostridium	Lachnoclostridium phocaeense
459658	1	0	1	2	1	0	0	0	0	0	0	2	0	2	0	3	Bacteria	Actinomycetota	Actinomycetes	Kitasatosporales	Streptomycetaceae	Streptomyces	Streptomyces samsunensis
1803456	7	0	0	4	1	2	6	4	12	0	0	0	0	1	0	2	Bacteria	Acidobacteriota					Acidobacteria bacterium 13_1_40CM_4_65_8
2692623	16	5	2	5	1	0	1	2	42	10	3	3	0	3	2	7	Bacteria	Actinomycetota	Actinomycetes	Micrococcales	Promicromonosporaceae	Puerhibacterium	Puerhibacterium puerhi
1712676	0	0	0	0	1	0	0	1	0	0	0	0	0	0	0	0	Bacteria	Pseudomonadota	Gammaproteobacteria	Pseudomonadales	Pseudomonadaceae	Pseudomonas	Pseudomonas sp. 2588-5
2484962	4	0	1	2	1	2	1	1	2	2	4	5	2	2	1	0	Bacteria	Spirochaetota	Spirochaetia	Leptospirales	Leptospiraceae	Leptospira	Leptospira bourretii
1404244	20	3	5	1	1	0	3	0	103	20	5	13	4	0	0	0	Bacteria	Actinomycetota	Actinomycetes	Mycobacteriales	Corynebacteriaceae	Corynebacterium	Corynebacterium glyciniphilum
1515439	13	14	12	5	1	4	7	0	21	6	9	9	3	4	4	7	Bacteria	Pseudomonadota	Betaproteobacteria	Burkholderiales	Burkholderiaceae	Paraburkholderia	Paraburkholderia susongensis
1642646	123	27	2	1	1	0	11	3	105	11	6	10	6	9	2	8	Bacteria	Bacteroidota	Bacteroidia	Bacteroidales	Dysgonomonadaceae	Petrimonas	Petrimonas mucosa
1735585	6	3	5	9	4	0	0	0	9	9	3	1	0	3	0	0	Bacteria	Pseudomonadota	Alphaproteobacteria	Hyphomicrobiales	Stappiaceae	Pseudovibrio	Pseudovibrio sp. WM33
537972	1	0	0	2	1	0	0	1	0	0	0	0	0	0	1	0	Bacteria	Campylobacterota	Epsilonproteobacteria	Campylobacterales	Helicobacteraceae	Helicobacter	Helicobacter pullorum
1191209	8	0	0	1	1	0	2	0	2	1	2	0	0	0	0	1	Bacteria	Pseudomonadota	Gammaproteobacteria	Oceanospirillales	Halomonadaceae	Billgrantia	Billgrantia desiderata
2652279	1	6	0	0	1	2	0	1	2	0	1	0	0	5	1	1	Bacteria	Actinomycetota	Coriobacteriia	Coriobacteriales	Atopobiaceae	Olsenella	Olsenella porci
592316	3	11	4	11	1	0	0	3	2	5	3	15	1	3	0	0	Bacteria	Pseudomonadota	Gammaproteobacteria	Enterobacterales	Erwiniaceae	Pantoea	Pantoea sp. At-9b
2994424	15	13	14	13	1	4	3	2	12	3	6	16	0	0	1	4	Bacteria	Pseudomonadota	Gammaproteobacteria	Lysobacterales	Rhodanobacteraceae	Dyella	Dyella silvae
2885741	0	0	6	5	1	2	8	6	1	0	4	4	0	9	2	7	Archaea	Candidatus Micrarchaeota	Candidatus Micrarchaeia	Candidatus Gugararchaeales	Candidatus Gugararchaeaceae	Candidatus Gugararchaeum	Candidatus Gugararchaeum adminiculabundum
1834107	0	0	0	0	1	2	0	0	2	0	0	0	0	0	1	1	Bacteria	Actinomycetota	Actinomycetes	Mycobacteriales	Mycobacteriaceae	Mycobacterium	Mycobacterium sp. 852002-53434_SCH5985345
1736529	0	3	5	1	2	0	0	0	5	0	0	0	0	0	0	0	Bacteria	Pseudomonadota	Betaproteobacteria	Burkholderiales	Sphaerotilaceae	Roseateles	Pelomonas sp. Root405
1974608	10	2	0	8	1	1	0	2	26	5	8	31	3	12	9	5	Bacteria	Candidatus Kaiseribacteriota					Candidatus Kaiserbacteria bacterium CG10_big_fil_rev_8_21_14_0_10_47_16
547163	4	3	0	2	1	3	2	0	12	2	0	0	0	0	0	0	Bacteria	Actinomycetota	Actinomycetes	Mycobacteriales	Mycobacteriaceae	Mycolicibacterium	Mycolicibacterium vulneris
46240	3	1	0	3	1	2	1	5	8	4	6	7	1	2	7	9	Bacteria	Bacillota	Bacilli	Bacillales	Paenibacillaceae	Paenibacillus	Paenibacillus apiarius
2886376	2	0	2	1	1	0	0	0	3	0	1	1	0	2	0	0	Bacteria	Pseudomonadota	Gammaproteobacteria	Legionellales	Legionellaceae	Legionella	Legionella sp. 31fI33
2821087	5	14	22	19	1	1	6	7	5	1	15	8	1	11	1	3	Bacteria	Pseudomonadota	Alphaproteobacteria	Caulobacterales	Caulobacteraceae	Brevundimonas	Brevundimonas sp. A19_0
2512149	0	0	2	1	1	3	5	3	2	5	8	6	1	14	4	12	Bacteria	Pseudomonadota	Alphaproteobacteria	Hyphomicrobiales	Rhizobiaceae	Rhizobium	Rhizobium sp. BK376
1985130	57	0	1	1	3	1	3	0	85	0	0	0	0	11	3	9	Bacteria	Nitrospirota	Nitrospiria	Nitrospirales	Nitrospiraceae	Nitrospira	Nitrospira sp. CG24D
2924031	4	1	4	4	1	2	1	4	0	4	2	2	0	8	3	8	Bacteria	Bacillota	Bacilli	Bacillales	Bacillaceae	Salipaludibacillus	Salipaludibacillus sp. LMS25
2578116	1	0	9	0	1	2	3	0	3	2	1	0	0	3	0	4	Bacteria	Pseudomonadota	Betaproteobacteria	Burkholderiales	Oxalobacteraceae	Herbaspirillum	Herbaspirillum sp. RU 5E
2013743	10	0	6	2	1	1	5	0	5	4	1	4	2	12	3	4	Bacteria		Deltaproteobacteria				Deltaproteobacteria bacterium HGW-Deltaproteobacteria-16
1736576	4	0	4	4	1	2	0	0	3	6	4	2	1	5	0	0	Bacteria	Pseudomonadota	Gammaproteobacteria	Lysobacterales	Lysobacteraceae	Pseudoxanthomonas	Pseudoxanthomonas sp. Root65
993516	1	0	1	0	1	2	2	0	0	0	0	0	0	0	0	0	Bacteria	Planctomycetota	Planctomycetia	Pirellulales	Pirellulaceae	Rhodopirellula	Rhodopirellula baltica
1176198	4	0	2	0	1	2	0	0	6	3	0	0	0	0	0	0	Bacteria	Actinomycetota	Actinomycetes	Kitasatosporales	Streptomycetaceae	Streptomyces	Streptomyces harbinensis
1798657	3	6	5	5	1	5	2	2	4	0	2	2	0	13	3	2	Bacteria	Candidatus Lloydiibacteriota					Candidatus Lloydbacteria bacterium RIFCSPHIGHO2_01_FULL_41_20
2487416	3	2	0	1	1	2	1	0	15	3	3	0	1	0	0	0	Bacteria	Actinomycetota	Actinomycetes	Kitasatosporales	Streptomycetaceae	Streptomyces	Streptomyces sp. WAC06614
2151	95	4	1	1	2	4	1	5	10	4	9	11	4	2	1	5	Bacteria	Mycoplasmatota	Mollicutes	Entomoplasmatales	Entomoplasmataceae	Mesoplasma	Mesoplasma florum
2067395	0	2	2	4	2	3	3	1	5	2	3	1	0	3	4	3	Bacteria	Pseudomonadota	Alphaproteobacteria	Acetobacterales	Acetobacteraceae	Asaia	Asaia sp. W19
648794	0	0	0	1	1	0	2	0	0	1	0	0	0	1	2	1	Bacteria	Pseudomonadota	Gammaproteobacteria	Aeromonadales	Aeromonadaceae	Aeromonas	Aeromonas rivuli
1736251	0	0	1	1	1	0	0	0	0	1	0	0	0	0	0	0	Bacteria	Pseudomonadota	Alphaproteobacteria	Hyphomicrobiales	Methylobacteriaceae	Methylobacterium	Methylobacterium sp. Leaf99
1736237	3	0	2	2	1	0	0	0	15	1	4	4	0	3	0	1	Bacteria	Pseudomonadota	Betaproteobacteria	Burkholderiales	Comamonadaceae	Acidovorax	Acidovorax sp. Leaf78
2057743	3	2	12	0	1	0	2	0	9	1	3	2	2	3	0	0	Bacteria	Actinomycetota	Actinomycetes	Actinomycetales	Actinomycetaceae	Actinomyces	Actinomyces wuliandei
2268087	0	0	0	0	1	0	0	0	0	1	1	0	0	0	0	2	Bacteria	Pseudomonadota	Betaproteobacteria	Burkholderiales	Comamonadaceae	Polaromonas	Polaromonas sp. SP1
2899133	4	3	0	0	1	0	3	1	2	5	6	1	0	3	1	4	Bacteria	Candidatus Saccharibacteria	Candidatus Saccharimonadia	Candidatus Nanosynbacterales	Candidatus Nanosynbacteraceae	Candidatus Nanosynbacter	Candidatus Nanosynbacter sp. HMT-352
99675	6	3	2	1	1	1	0	1	2	2	3	1	0	4	2	1	Bacteria	Bacillota	Clostridia	Eubacteriales	Clostridiaceae	Clostridium	Clostridium putrefaciens
1862567	11	10	16	13	1	0	0	0	21	3	7	13	1	1	6	1	Bacteria	Pseudomonadota	Gammaproteobacteria	Moraxellales	Moraxellaceae	Acinetobacter	Acinetobacter sp. SA01
946077	0	0	2	4	1	5	1	4	0	0	0	2	2	0	0	0	Bacteria	Bacteroidota	Flavobacteriia	Flavobacteriales	Flavobacteriaceae	Imtechella	Imtechella halotolerans
1797792	0	0	1	1	1	1	0	0	2	0	11	4	1	5	1	1	Bacteria	Candidatus Daviesiibacteriota					Candidatus Daviesbacteria bacterium RIFCSPLOWO2_02_FULL_36_7
2675786	0	1	0	4	1	2	1	0	0	1	3	0	0	7	0	2	Bacteria	Pseudomonadota	Gammaproteobacteria	Enterobacterales	Enterobacteriaceae		Enterobacteriaceae endosymbiont of Donacia thalassina
1919103	9	0	1	9	1	2	1	2	5	9	0	1	2	1	0	3	Bacteria	Bacteroidota					Bacteroidetes bacterium QS_1_63_11
396323	3	2	3	5	1	2	1	1	1	6	5	10	5	3	0	1	Bacteria	Pseudomonadota	Gammaproteobacteria	Moraxellales	Moraxellaceae	Acinetobacter	Acinetobacter brisouii
1432056	4	0	1	0	2	0	0	0	2	0	1	1	2	0	0	0	Bacteria	Pseudomonadota	Gammaproteobacteria	Pasteurellales	Pasteurellaceae	Mannheimia	Mannheimia sp. USDA-ARS-USMARC-1261
1797192	4	1	1	0	1	3	0	0	2	0	0	1	2	1	1	0	Bacteria	Acidobacteriota					Acidobacteria bacterium RIFCSPLOWO2_12_FULL_67_14
1768113	3	2	1	0	1	1	5	0	0	0	2	3	0	1	0	1	Bacteria						bacterium P3
68214	3	2	2	0	1	0	2	0	13	13	0	5	0	0	2	0	Bacteria	Actinomycetota	Actinomycetes	Kitasatosporales	Streptomycetaceae	Streptomyces	Streptomyces griseochromogenes
84407	6	1	3	3	2	0	1	1	1	6	1	2	0	9	3	8	Bacteria	Bacillota	Bacilli	Bacillales	Bacillaceae	Virgibacillus	Virgibacillus proomii
2545266	0	0	2	3	1	1	1	0	2	2	3	0	2	0	0	1	Bacteria	Pseudomonadota	Gammaproteobacteria	Oceanospirillales	Alcanivoracaceae	Alcanivorax	Alcanivorax sp. 24
1797198	5	9	5	6	1	2	3	6	5	2	0	1	2	1	1	3	Bacteria	Actinomycetota					Actinobacteria bacterium RBG_13_63_9
2796470	4	5	7	4	1	10	8	1	3	11	6	11	3	11	6	21	Bacteria	Bacillota	Bacilli	Bacillales	Paenibacillaceae	Brevibacillus	Brevibacillus composti
691816	0	5	10	25	1	0	0	0	5	3	20	13	0	2	0	4	Bacteria	Bacteroidota	Bacteroidia	Bacteroidales	Bacteroidaceae	Bacteroides	Bacteroides rodentium
2615179	0	0	1	0	1	0	0	0	1	0	1	0	0	0	0	0	Bacteria	Actinomycetota	Actinomycetes	Micrococcales	Microbacteriaceae	Pseudoclavibacter	Pseudoclavibacter sp. CFCC 13796
2823109	1	0	2	2	1	2	4	0	2	7	3	1	5	2	0	0	Bacteria	Actinomycetota	Actinomycetes	Kitasatosporales	Streptomycetaceae	Streptomyces	Streptomyces liliiviolaceus
1528744	0	3	0	0	1	1	0	2	0	3	0	0	0	0	0	1	Bacteria	Pseudomonadota	Gammaproteobacteria	Lysobacterales	Rhodanobacteraceae	Dyella	Dyella sp. AD56
215173	14	2	3	0	1	0	1	0	1	0	1	0	0	0	0	3	Bacteria	Pseudomonadota	Alphaproteobacteria	Rickettsiales	Anaplasmataceae	Wolbachia	Wolbachia endosymbiont of Bemisia tabaci
2952607	6	3	4	6	1	7	2	0	17	8	12	15	3	2	0	0	Bacteria	Actinomycetota	Actinomycetes	Kitasatosporales	Streptomycetaceae	Streptomyces	Streptomyces macrolidinus
1324350	13	22	16	9	1	10	1	2	13	9	17	4	5	10	7	6	Bacteria	Pseudomonadota	Gammaproteobacteria	Moraxellales	Moraxellaceae	Acinetobacter	Acinetobacter equi
2954008	0	0	0	0	1	0	0	0	0	0	0	1	0	0	0	0	Bacteria	Pseudomonadota	Alphaproteobacteria	Rickettsiales	Anaplasmataceae	Wolbachia	Wolbachia endosymbiont (group A) of Epistrophe grossularia
2866592	7	12	4	9	1	4	2	0	25	7	11	19	7	3	0	0	Bacteria	Pseudomonadota	Gammaproteobacteria	Pseudomonadales	Pseudomonadaceae	Pseudomonas	Pseudomonas sp. Marseille-Q3773
2781021	0	0	1	2	1	0	0	0	4	4	8	4	4	0	0	0	Bacteria	Pseudomonadota	Gammaproteobacteria	Lysobacterales	Lysobacteraceae	Lysobacter	Lysobacter sp. H21R4
1801632	0	0	0	0	1	0	0	1	0	0	2	2	1	1	2	4	Archaea	Candidatus Micrarchaeota					Candidatus Micrarchaeota archaeon RBG_16_36_9
278860	1	3	5	3	2	0	0	1	1	2	3	1	1	7	8	3	Bacteria	Pseudomonadota	Gammaproteobacteria	Vibrionales	Vibrionaceae	Vibrio	Vibrio neonatus
98672	1	0	1	0	1	2	2	0	0	0	0	0	2	0	0	0	Bacteria	Actinomycetota	Actinomycetes	Micrococcales	Micrococcaceae	Arthrobacter	Arthrobacter luteolus
426117	0	0	0	2	2	0	0	0	0	4	2	0	0	0	0	0	Bacteria	Pseudomonadota	Alphaproteobacteria	Hyphomicrobiales	Methylobacteriaceae	Methylobacterium	Methylobacterium sp. 4-46
230470	12	19	9	25	1	0	1	1	7	24	20	9	5	7	2	11	Bacteria	Bacillota	Bacilli	Bacillales	Anoxybacillaceae	Anoxybacteroides	Anoxybacteroides voinovskiense
1488395	19	0	0	3	1	2	3	0	93	13	1	5	2	1	0	0	Bacteria	Actinomycetota	Actinomycetes	Kitasatosporales	Streptomycetaceae	Streptomyces	Streptomyces sp. MBT65
1144665	0	1	0	0	1	0	0	0	0	0	0	0	0	3	0	0	Bacteria	Pseudomonadota	Gammaproteobacteria	Moraxellales	Moraxellaceae	Acinetobacter	Acinetobacter sp. CIP 102136
2486001	7	0	0	0	1	0	0	0	20	5	1	2	4	0	0	0	Bacteria	Bacillota	Bacilli	Lactobacillales	Lactobacillaceae	Lapidilactobacillus	Lapidilactobacillus wuchangensis
2783830	2	0	0	0	1	0	0	0	6	0	1	0	0	0	0	0	Bacteria	Actinomycetota	Actinomycetes	Micrococcales	Microbacteriaceae	Pseudoclavibacter	Pseudoclavibacter sp. VKM Ac-2888
2750084	2	3	1	10	1	5	1	0	5	2	2	3	5	5	0	1	Bacteria	Pseudomonadota	Alphaproteobacteria	Hyphomicrobiales	Stappiaceae	Pannonibacter	Pannonibacter tanglangensis
1124754	2	3	1	3	1	0	0	1	2	3	5	22	7	2	0	0	Bacteria	Actinomycetota	Actinomycetes	Mycobacteriales	Nocardiaceae	Nocardia	Nocardia zapadnayensis
1460635	0	5	0	1	1	0	1	0	0	1	4	3	2	0	0	4	Bacteria	Bacillota	Bacilli	Bacillales		Geomicrobium	Geomicrobium sp. JCM 19038
2494702	1	1	0	3	1	5	0	0	0	0	7	7	0	2	1	0	Bacteria	Pseudomonadota	Gammaproteobacteria	Enterobacterales	Enterobacteriaceae	Enterobacter	Enterobacter huaxiensis
335017	7	5	3	6	2	0	1	0	22	8	10	7	4	4	2	4	Bacteria	Pseudomonadota	Alphaproteobacteria	Hyphomicrobiales	Rhizobiaceae	Rhizobium	Rhizobium mesosinicum
2487418	1	0	0	0	1	0	1	0	1	4	2	7	1	5	0	2	Bacteria	Actinomycetota	Actinomycetes	Kitasatosporales	Streptomycetaceae	Streptomyces	Streptomyces sp. WAC05292
1621700	0	1	0	3	1	0	0	0	3	1	0	0	0	0	2	0	Bacteria	Bacillota	Bacilli	Bacillales	Listeriaceae	Listeria	Listeria kieliensis
2570226	7	4	1	5	1	4	0	1	19	3	1	7	5	7	4	3	Bacteria	Thermodesulfobacteriota	Desulfuromonadia	Geobacterales	Geobacteraceae	Geomonas	Geomonas edaphica
1919117	2	0	3	2	2	0	6	2	5	0	0	0	0	5	4	5	Bacteria	Bacteroidota					Bacteroidetes bacterium SW_8_64_56
1390119	0	0	0	0	2	0	1	0	0	0	0	0	0	1	0	0	Bacteria	Pseudomonadota	Alphaproteobacteria	Hyphomicrobiales	Nitrobacteraceae	Bradyrhizobium	Bradyrhizobium sp. WBAH23
1665162	6	0	0	1	1	0	0	0	3	4	0	0	2	0	0	0	Bacteria						uncultured bacterium Rifle_16ft_4_minimus_7469
2777983	1	16	12	12	1	0	3	0	0	2	0	0	1	1	1	0	Bacteria	Bacillota	Bacilli	Bacillales	Paenibacillaceae	Paenibacillus	Paenibacillus sp. JNUCC-31
411577	10	1	0	1	1	0	0	0	4	1	1	0	1	0	0	0	Bacteria	Bacillota	Tissierellia	Tissierellales	Peptoniphilaceae	Anaerococcus	Anaerococcus murdochii
1974471	0	0	0	0	3	0	2	2	0	0	0	1	0	0	0	2	Bacteria	Candidatus Komeiliibacteriota					Candidatus Komeilibacteria bacterium CG_4_10_14_0_8_um_filter_37_78
1504709	1	0	0	0	1	0	0	0	1	0	0	1	0	0	0	0	Bacteria	Actinomycetota	Actinomycetes	Pseudonocardiales	Pseudonocardiaceae	Prauserella	Prauserella sp. PE36
1974622	0	0	0	0	1	0	1	0	0	0	1	0	0	1	2	1	Bacteria	Candidatus Kueneniibacteriota					Candidatus Kuenenbacteria bacterium CG23_combo_of_CG06-09_8_20_14_all_36_9
2600149	0	0	1	0	2	0	0	0	0	0	0	0	0	0	0	1	Bacteria	Bacillota	Bacilli	Lactobacillales	Streptococcaceae	Streptococcus	Streptococcus sp. sy004
2894079	0	0	0	0	1	0	0	0	3	1	0	3	1	1	0	0	Bacteria	Pseudomonadota	Gammaproteobacteria	Pseudomonadales	Pseudomonadaceae	Pseudomonas	Pseudomonas oryziphila
948458	0	0	1	0	1	1	0	0	2	0	0	0	0	0	0	0	Bacteria	Actinomycetota	Actinomycetes	Micrococcales	Cellulomonadaceae	Actinotalea	Actinotalea ferrariae
341178	1	3	0	2	1	7	6	0	0	0	0	1	0	9	2	1	Bacteria	Pseudomonadota	Betaproteobacteria	Burkholderiales	Burkholderiaceae	Burkholderia	Burkholderia sp. SFA1
457428	0	1	3	0	1	5	3	18	3	0	1	3	0	51	17	39	Bacteria	Actinomycetota	Actinomycetes	Kitasatosporales	Streptomycetaceae	Streptomyces	Streptomyces lividans
2908527	1	0	1	1	3	0	5	0	1	0	3	1	1	0	0	2	Bacteria	Pseudomonadota	Gammaproteobacteria	Alteromonadales	Pseudoalteromonadaceae	Pseudoalteromonas	Pseudoalteromonas sp. Isolate6
1055102	1	2	5	3	2	0	3	0	0	1	0	1	0	13	4	7	Bacteria	Pseudomonadota	Gammaproteobacteria	Oceanospirillales	Halomonadaceae	Cobetia	Cobetia amphilecti
2724178	1	0	3	0	1	0	0	0	0	1	7	3	1	2	2	4	Bacteria	Pseudomonadota	Gammaproteobacteria	Pseudomonadales	Pseudomonadaceae	Pseudomonas	Pseudomonas cremoris
100884	2	5	0	3	1	3	0	0	5	7	11	3	0	12	3	2	Bacteria	Bacillota	Erysipelotrichia	Erysipelotrichales	Coprobacillaceae	Coprobacillus	Coprobacillus cateniformis
1802121	0	0	0	0	1	0	0	0	1	0	0	0	0	0	0	0	Bacteria	Candidatus Ryaniibacteriota					Candidatus Ryanbacteria bacterium RIFCSPHIGHO2_02_FULL_48_12
2044506	4	8	4	3	1	1	0	0	8	5	4	9	1	5	2	6	Bacteria	Campylobacterota	Epsilonproteobacteria	Campylobacterales	Arcobacteraceae	Arcobacter	Arcobacter sp. AHV-9/2010
1974633	0	0	0	1	1	0	0	0	3	1	0	2	0	0	0	1	Bacteria	Candidatus Levyibacteriota					Candidatus Levybacteria bacterium CG22_combo_CG10-13_8_21_14_all_35_11
422271	6	2	0	5	1	0	0	0	8	1	1	0	0	0	0	3	Bacteria	Pseudomonadota	Alphaproteobacteria	Hyphomicrobiales	Phyllobacteriaceae	Mesorhizobium	Mesorhizobium sp. WSM3866
3038539	2	2	12	7	2	0	0	0	2	2	2	12	1	8	9	2	Bacteria	Pseudomonadota	Alphaproteobacteria	Hyphomicrobiales	Phyllobacteriaceae	Mesorhizobium	Mesorhizobium sp. WSM4875
1455926	28	1	0	8	1	19	32	111	43	18	83	86	8	2601	382	1248	Archaea	Nitrososphaerota					uncultured marine thaumarchaeote AD1000_54_F09
2589790	0	0	0	0	2	0	0	0	0	0	0	1	0	0	0	0	Bacteria	Pseudomonadota	Gammaproteobacteria	Alteromonadales	Shewanellaceae	Shewanella	Shewanella sp. LC6
1462996	1	2	15	11	1	0	8	5	0	1	10	10	0	1	1	3	Bacteria	Bacillota	Bacilli	Bacillales	Paenibacillaceae	Paenibacillus	Paenibacillus yonginensis
1310615	0	0	0	0	1	0	0	0	0	0	0	0	0	0	0	0	Bacteria	Pseudomonadota	Gammaproteobacteria	Moraxellales	Moraxellaceae	Acinetobacter	Acinetobacter sp. 1396970
3020715	1	1	0	1	1	3	3	1	2	2	1	1	6	2	0	0	Bacteria	Pseudomonadota	Gammaproteobacteria	Vibrionales	Vibrionaceae	Photobacterium	Photobacterium sp. GSS17
1970487	2	1	1	0	2	3	4	0	2	0	0	0	1	2	0	3	Bacteria	Acidobacteriota					Acidobacteria bacterium 37-71-11
81462	13	16	15	22	2	6	7	0	6	11	5	16	8	11	1	2	Bacteria	Synergistota	Synergistia	Synergistales	Synergistaceae	Thermanaerovibrio	Thermanaerovibrio acidaminovorans
1456301	6	0	1	1	2	5	6	32	32	6	16	11	4	518	76	187	Archaea	Nitrososphaerota					uncultured marine thaumarchaeote KM3_82_A11
2912254	0	0	0	1	1	0	0	0	0	0	0	0	0	0	0	0	Bacteria	Pseudomonadota	Gammaproteobacteria	Vibrionales	Vibrionaceae	Vibrio	Vibrio sp. L5-1
308853	1	1	0	0	1	1	5	0	1	0	0	0	0	0	0	0	Archaea	Methanobacteriota	Halobacteria	Halobacteriales	Natrialbaceae	Natronorubrum	Natronorubrum thiooxidans
1977908	89	3	0	4	2	0	0	0	227	16	4	0	5	4	1	10	Bacteria	Pseudomonadota	Betaproteobacteria	Burkholderiales	Comamonadaceae	Limnohabitans	Limnohabitans sp. JirII-31
1462526	0	0	0	1	2	0	0	0	0	0	0	0	0	0	0	0	Bacteria	Bacillota	Bacilli	Bacillales	Bacillaceae	Virgibacillus	Virgibacillus massiliensis
333297	4	10	18	11	1	1	2	0	6	12	6	3	2	9	1	6	Bacteria	Pseudomonadota	Alphaproteobacteria	Hyphomicrobiales	Methylobacteriaceae	Methylobacterium	Methylobacterium adhaesivum
3003351	0	0	1	0	1	1	0	0	0	1	1	1	2	0	0	0	Bacteria	Pseudomonadota	Gammaproteobacteria	Pseudomonadales	Pseudomonadaceae	Pseudomonas	Pseudomonas sp. GXZC
2303749	9	7	18	14	1	9	6	5	3	1	6	2	2	39	14	39	Bacteria	Pseudomonadota	Alphaproteobacteria	Hyphomicrobiales	Rhizobiaceae	Shinella	Shinella sp. WSJ-2
2586991	9	27	83	40	1	2	0	0	2	3	16	7	0	5	4	15	Bacteria	Pseudomonadota	Alphaproteobacteria	Hyphomicrobiales	Rhizobiaceae	Rhizobium	Rhizobium sp. BK661
713030	0	0	0	0	1	0	0	0	1	0	0	0	0	0	0	0	Bacteria	Bacillota	Negativicutes	Selenomonadales	Selenomonadaceae	Selenomonas	Selenomonas sp. oral taxon 136
1736583	1	6	29	16	1	0	1	2	1	2	0	3	2	0	0	0	Bacteria	Pseudomonadota	Alphaproteobacteria	Hyphomicrobiales	Boseaceae	Bosea	Bosea sp. Root670
84599	0	0	1	1	1	0	0	0	0	0	0	1	1	0	0	0	Archaea	Thermoproteota	Thermoprotei	Desulfurococcales	Desulfurococcaceae	Staphylothermus	Staphylothermus hellenicus
1660078	3	4	5	15	1	5	2	3	0	1	6	5	1	12	10	7	Bacteria	Campylobacterota	Epsilonproteobacteria	Campylobacterales	Campylobacteraceae	Campylobacter	Campylobacter sp. RM5004
1389020	16	4	3	6	2	0	3	2	89	24	5	10	7	0	0	3	Bacteria	Actinomycetota	Actinomycetes	Micrococcales	Microbacteriaceae	Agromyces	Agromyces marinus
1723759	0	1	8	0	1	0	3	12	0	1	3	0	4	49	22	41	Bacteria	Pseudomonadota	Gammaproteobacteria	Alteromonadales	Pseudoalteromonadaceae	Pseudoalteromonas	Pseudoalteromonas sp. P1-26
1797676	2	5	5	4	1	0	0	0	0	0	1	4	3	0	0	0	Bacteria	Pseudomonadota	Gammaproteobacteria	Chromatiales			Chromatiales bacterium RIFOXYA1_FULL_46_5
1736329	0	0	0	0	2	1	4	0	1	0	0	1	0	0	0	0	Bacteria	Actinomycetota	Actinomycetes	Micrococcales	Microbacteriaceae	Frondihabitans	Frondihabitans sp. Leaf304
2760966	1	3	1	1	1	0	1	0	1	0	0	0	0	4	1	9	Bacteria	Pseudomonadota	Gammaproteobacteria	Alteromonadales	Pseudoalteromonadaceae	Pseudoalteromonas	Pseudoalteromonas sp. SG43-7
948102	21	7	2	0	1	7	9	3	88	13	9	16	3	3	5	11	Bacteria	Actinomycetota	Actinomycetes	Mycobacteriales	Mycobacteriaceae	Mycobacteroides	Mycobacteroides franklinii
310783	7	3	2	5	2	5	8	8	10	17	5	4	5	14	13	9	Bacteria	Deinococcota	Deinococci	Deinococcales	Deinococcaceae	Deinococcus	Deinococcus deserti
1801866	3	0	0	0	1	2	0	3	2	4	3	1	0	9	1	15	Bacteria	Candidatus Omnitrophota					Omnitrophica WOR_2 bacterium RIFCSPLOWO2_02_FULL_63_16
197614	0	0	0	0	1	0	0	0	0	0	0	1	1	1	0	0	Bacteria	Bacillota	Bacilli	Lactobacillales	Streptococcaceae	Streptococcus	Streptococcus pasteurianus
2951141	1	0	0	2	2	0	0	0	4	0	0	0	0	0	0	0	Bacteria	Bacillota	Erysipelotrichia	Erysipelotrichales	Turicibacteraceae	Turicibacter	Turicibacter sp. T129
1895690	18	11	8	26	2	4	11	7	13	11	21	19	5	4	3	7	Bacteria	Acidobacteriota	Terriglobia	Terriglobales			Acidobacteriales bacterium 59-55
302449	3	0	2	1	1	0	0	1	9	2	3	3	1	2	1	0	Bacteria	Actinomycetota	Actinomycetes	Mycobacteriales	Corynebacteriaceae	Corynebacterium	Corynebacterium tuscaniense
1232219	2	21	37	44	1	7	431	48	1	0	0	1	0	0	0	1	Archaea	Methanobacteriota	Halobacteria	Halobacteriales	Halococcaceae	Halococcus	Halococcus agarilyticus
1822232	3	2	0	0	1	0	0	0	8	3	0	1	1	0	0	0	Bacteria	Pseudomonadota	Alphaproteobacteria	Rhodobacterales	Roseobacteraceae	Sulfitobacter	Sulfitobacter sp. HI0040
2744469	11	6	7	4	1	0	0	0	52	4	10	12	8	7	1	1	Bacteria	Pseudomonadota	Betaproteobacteria	Burkholderiales	Comamonadaceae	Pseudacidovorax	Pseudacidovorax sp. NFM-22
69328	3	0	0	0	2	1	1	2	2	0	3	2	4	7	9	9	Bacteria	Pseudomonadota	Gammaproteobacteria	Pseudomonadales	Pseudomonadaceae	Pseudomonas	Pseudomonas sp. VLB120
1882827	6	1	6	3	1	4	4	0	10	2	2	4	1	1	2	1	Bacteria	Pseudomonadota	Betaproteobacteria	Burkholderiales	Comamonadaceae	Variovorax	Variovorax sp. PDC80
710796	0	0	0	0	1	0	0	0	0	1	0	5	3	8	5	9	Bacteria	Pseudomonadota	Alphaproteobacteria				uncultured alpha proteobacterium EB080_L27A02
1970526	7	8	5	7	1	0	2	0	17	3	3	6	5	0	0	0	Bacteria	Pseudomonadota	Hydrogenophilia	Hydrogenophilales			Hydrogenophilales bacterium 17-64-11
1458358	3	5	3	4	1	0	0	3	10	8	16	12	6	4	5	10	Bacteria	Campylobacterota	Epsilonproteobacteria	Campylobacterales	Helicobacteraceae	Helicobacter	Helicobacter valdiviensis
1867835	10	19	10	5	1	3	3	3	17	8	5	8	7	8	4	14	Bacteria	Pseudomonadota	Gammaproteobacteria	Lysobacterales	Rhodanobacteraceae	Dyella	Dyella lipolytica
2606623	2	7	1	3	1	0	0	0	3	2	2	6	0	0	0	0	Bacteria	Bacillota	Bacilli	Bacillales	Staphylococcaceae	Staphylococcus	Staphylococcus sp. McC-251-APC-3A2
2928854	8	2	0	0	1	0	0	0	28	12	3	1	1	6	2	0	Bacteria	Actinomycetota	Actinomycetes	Mycobacteriales	Nocardiaceae	Rhodococcus	Rhodococcus sp. ARC_M12
43997	20	1	1	2	1	0	2	0	28	6	1	7	2	4	2	5	Bacteria	Bacillota	Clostridia	Lachnospirales	Lachnospiraceae	Catonella	Catonella morbi
1764556	3	3	10	9	1	0	0	0	2	1	0	2	1	12	3	2	Bacteria	Pseudomonadota	Alphaproteobacteria	Hyphomicrobiales	Rhizobiaceae	Rhizobium	Rhizobium sp. Td3
1880836	0	3	1	1	2	1	0	1	1	1	4	4	0	2	0	5	Bacteria	Pseudomonadota	Gammaproteobacteria	Alteromonadales	Shewanellaceae	Shewanella	Shewanella sp. 10N.286.51.B7
1684	0	2	2	0	1	1	1	0	0	0	0	3	2	0	0	0	Bacteria	Actinomycetota	Actinomycetes	Bifidobacteriales	Bifidobacteriaceae	Bifidobacterium	Bifidobacterium asteroides
877455	12	5	5	20	1	0	5	1	21	4	5	6	4	1	0	1	Archaea	Methanobacteriota	Methanobacteria	Methanobacteriales	Methanobacteriaceae	Methanobacterium	Methanobacterium lacus
218538	5	4	2	2	2	1	7	1	1	1	4	2	0	2	0	5	Bacteria	Bacillota	Negativicutes	Veillonellales	Veillonellaceae	Dialister	Dialister invisus
618	0	3	7	4	1	1	0	0	2	1	2	0	1	3	0	0	Bacteria	Pseudomonadota	Gammaproteobacteria	Enterobacterales	Yersiniaceae	Serratia	Serratia odorifera
67304	2	0	2	0	1	1	3	1	13	0	1	0	1	1	1	5	Bacteria	Actinomycetota	Actinomycetes	Kitasatosporales	Streptomycetaceae	Streptomyces	Streptomyces griseorubiginosus
2692864	28	0	4	3	1	0	5	7	1	1	3	2	2	2	3	4	Bacteria	Cyanobacteriota	Cyanophyceae	Synechococcales	Merismopediaceae	Synechocystis	Synechocystis sp. FACHB-383
2736865	0	0	0	0	1	0	0	0	0	0	2	0	0	0	0	0	Bacteria	Pseudomonadota	Alphaproteobacteria	Rickettsiales	Rickettsiaceae	Rickettsia	Rickettsia endosymbiont of Thripidae sp.
66376	0	0	0	0	1	0	0	0	0	0	0	0	0	0	0	0	Bacteria	Actinomycetota	Actinomycetes	Kitasatosporales	Streptomycetaceae	Streptomyces	Streptomyces spiralis
2780922	0	4	0	0	1	0	0	0	0	2	4	0	3	0	1	0	Bacteria	Bacillota	Clostridia	Eubacteriales	Oscillospiraceae	Solibaculum	Solibaculum mannosilyticum
1618497	1	0	0	0	1	1	0	0	0	0	1	2	0	5	0	1	Bacteria						Microgenomates group bacterium GW2011_GWA2_37_6
299480	15	56	36	26	1	2	4	1	18	30	35	13	2	3	2	2	Bacteria	Bacillota	Bacilli	Bacillales	Bacillaceae	Piscibacillus	Piscibacillus salipiscarius
2527676	0	1	0	0	1	0	2	2	0	0	0	0	1	15	11	7	Bacteria	Bacillota	Tissierellia	Tissierellales	Gottschalkiaceae		Gottschalkiaceae bacterium
58121	3	1	2	1	1	1	0	2	11	5	0	6	2	2	0	0	Bacteria	Actinomycetota	Actinomycetes	Streptosporangiales	Streptosporangiaceae	Planotetraspora	Planotetraspora mira
273376	10	4	9	8	1	11	17	7	21	4	19	12	7	15	3	3	Bacteria	Spirochaetota	Spirochaetia	Spirochaetales	Sphaerochaetaceae	Parasphaerochaeta	Parasphaerochaeta coccoides
997350	0	0	0	0	1	4	0	0	0	0	0	0	0	0	0	0	Bacteria	Bacillota	Tissierellia	Tissierellales	Peptoniphilaceae	Peptoniphilus	Peptoniphilus indolicus
1437446	1	0	0	0	1	2	1	0	0	0	1	1	0	8	5	1	Bacteria	Thermotogota	Thermotogae	Kosmotogales	Kosmotogaceae	Mesotoga	Mesotoga sp. BH458_6_3_2_1
391038	2	1	4	2	1	0	0	0	3	3	6	1	2	0	0	0	Bacteria	Pseudomonadota	Betaproteobacteria	Burkholderiales	Burkholderiaceae	Paraburkholderia	Paraburkholderia phymatum
1094342	1	9	11	8	2	0	8	1	8	0	7	5	3	3	3	2	Bacteria	Pseudomonadota	Gammaproteobacteria	Oceanospirillales	Alcanivoracaceae	Alloalcanivorax	Alloalcanivorax xenomutans
39495	2	1	2	3	1	0	2	0	2	5	3	0	2	10	3	1	Bacteria	Bacillota	Clostridia	Eubacteriales	Eubacteriaceae	Eubacterium	Eubacterium uniforme
1802610	0	2	0	0	1	0	0	0	0	0	1	1	0	0	1	0	Bacteria	candidate division WWE3					candidate division WWE3 bacterium RBG_16_37_10
1463904	0	0	0	0	1	0	0	0	0	1	0	0	0	0	0	0	Bacteria	Actinomycetota	Actinomycetes	Kitasatosporales	Streptomycetaceae	Streptomyces	Streptomyces sp. NRRL S-378
1970554	28	42	27	37	1	1	0	1	23	21	24	51	6	4	0	0	Bacteria	Pseudomonadota	Alphaproteobacteria	Rhodobacterales			Rhodobacterales bacterium 12-64-8
1997	7	0	1	0	1	4	6	1	22	5	0	1	3	3	6	1	Bacteria	Actinomycetota	Actinomycetes	Streptosporangiales	Streptosporangiaceae	Microtetraspora	Microtetraspora fusca
1618811	7	0	1	11	1	8	3	5	9	5	9	13	2	45	17	38	Bacteria						Parcubacteria group bacterium GW2011_GWA2_38_13
2012485	10	3	11	13	2	4	1	3	7	4	39	20	2	11	4	3	Bacteria	Candidatus Aerophobota					Candidatus Aerophobetes bacterium Ae_b3a
762836	6	4	5	3	1	3	3	4	8	2	4	4	2	14	13	9	Bacteria	Pseudomonadota	Betaproteobacteria	Burkholderiales	Oxalobacteraceae	Duganella	Duganella phyllosphaerae
411038	0	0	0	0	1	0	0	0	0	0	0	0	0	0	0	0	Bacteria	Pseudomonadota	Gammaproteobacteria	Pseudomonadales	Pseudomonadaceae	Pseudomonas	Pseudomonas sp. S7-29
74969	0	1	2	0	1	0	0	0	2	2	0	0	0	4	6	4	Archaea	Thermoplasmatota	Thermoplasmata	Thermoplasmatales	Ferroplasmaceae	Ferroplasma	Ferroplasma acidiphilum
2722822	3	5	3	0	2	0	0	0	1	0	3	1	0	0	0	0	Bacteria	Actinomycetota	Coriobacteriia	Eggerthellales	Eggerthellaceae	Adlercreutzia	Adlercreutzia sp. ZJ473
69224	9	4	5	4	1	1	2	0	7	4	6	7	5	5	0	4	Bacteria	Pseudomonadota	Gammaproteobacteria	Enterobacterales	Erwiniaceae	Erwinia	Erwinia psidii
1006005	1	2	0	0	1	0	0	0	0	0	0	1	4	1	3	1	Archaea	Thermoproteota	Thermoprotei	Sulfolobales	Sulfolobaceae	Metallosphaera	Metallosphaera cuprina
1805200	2	5	0	0	1	0	0	0	0	0	0	0	0	0	0	0	Bacteria	Gemmatimonadota					Gemmatimonadetes bacterium 13_2_20CM_1_69_27
2485128	0	0	0	0	1	0	0	0	0	0	0	0	0	0	0	1	Bacteria	Pseudomonadota	Gammaproteobacteria	Enterobacterales	Yersiniaceae	Rahnella	Rahnella sp. JUb53
1292020	0	2	0	2	1	2	3	3	1	0	0	1	0	0	0	0	Bacteria	Actinomycetota	Actinomycetes	Mycobacteriales	Dietziaceae	Dietzia	Dietzia sp. UCD-THP
1456330	8	0	0	0	1	1	9	1	33	3	3	0	2	53	1	113	Archaea	Nitrososphaerota					uncultured marine thaumarchaeote KM3_87_G04
1973917	5	0	0	4	1	7	4	0	2	0	0	7	1	0	0	2	Bacteria	Armatimonadota					Armatimonadetes bacterium CG07_land_8_20_14_0_80_59_28
1566885	4	4	1	0	1	2	3	0	7	3	0	0	0	0	0	4	Bacteria	Actinomycetota	Actinomycetes	Mycobacteriales	Mycobacteriaceae	Mycolicibacterium	Mycolicibacterium komanii
2799325	0	0	2	5	1	0	2	0	1	0	0	0	0	0	0	0	Bacteria	Pseudomonadota	Gammaproteobacteria	Lysobacterales	Lysobacteraceae	Luteimonas	Luteimonas sp. MC1572
2724184	3	0	2	1	1	0	0	0	2	0	1	1	2	0	0	0	Bacteria	Actinomycetota	Actinomycetes	Kitasatosporales	Streptomycetaceae	Streptomyces	Streptomyces physcomitrii
1635281	7	3	5	4	4	6	17	6	10	5	9	5	1	14	8	15	Bacteria						bacterium 42_11
2920380	0	1	0	0	1	0	0	0	0	0	0	0	0	0	0	0	Bacteria	Bacillota	Bacilli	Lactobacillales	Enterococcaceae	Vagococcus	Vagococcus luciliae
2017192	6	9	4	2	1	6	6	10	8	5	11	5	3	6	7	6	Bacteria						Parcubacteria group bacterium Gr01-1014_70
45363	46	20	6	5	3	11	14	4	32	11	11	13	6	6	1	3	Bacteria	Mycoplasmatota		Mycoplasmoidales	Metamycoplasmataceae	Metamycoplasma	Metamycoplasma alkalescens
2884908	3	4	1	4	1	0	0	1	8	1	8	4	4	3	4	3	Bacteria	Actinomycetota	Actinomycetes	Pseudonocardiales	Pseudonocardiaceae	Actinokineospora	Actinokineospora sp. PR83
540988	4	0	4	10	2	6	4	2	3	2	5	3	0	5	0	1	Bacteria	Deinococcota	Deinococci	Thermales	Thermaceae	Thermus	Thermus islandicus
56107	0	0	0	0	1	0	0	0	0	0	0	0	0	0	0	0	Bacteria	Cyanobacteriota	Cyanophyceae	Nostocales	Nostocaceae	Cylindrospermum	Cylindrospermum stagnale
647381	5	0	1	1	1	0	3	0	21	1	0	0	0	0	2	1	Bacteria	Actinomycetota	Actinomycetes	Kitasatosporales	Streptomycetaceae	Streptomyces	Streptomyces coacervatus
2705548	1	2	2	1	1	0	0	0	1	0	1	1	0	0	0	0	Bacteria	Pseudomonadota	Betaproteobacteria	Burkholderiales	Burkholderiaceae	Caballeronia	Caballeronia sp. SBC1
2486008	7	6	2	6	2	2	0	3	19	4	9	5	1	1	3	4	Bacteria	Bacillota	Bacilli	Lactobacillales	Lactobacillaceae	Companilactobacillus	Companilactobacillus mishanensis
2743089	1	0	2	0	1	2	18	2	1	0	0	0	0	6	12	6	Archaea	Methanobacteriota	Halobacteria	Halobacteriales	Haloferacaceae	Halorarum	Halorarum salinum
2764712	0	0	3	1	1	3	1	1	1	0	2	2	1	4	0	8	Bacteria	Bacillota	Clostridia	Peptostreptococcales	Anaerovoracaceae	Lentihominibacter	Lentihominibacter faecis
2699170	9	7	5	12	1	12	13	12	8	15	4	5	10	30	9	56	Bacteria	Pseudomonadota	Alphaproteobacteria	Hyphomicrobiales	Nitrobacteraceae	Bradyrhizobium	Bradyrhizobium sp. CSA112
77635	5	4	0	7	2	1	0	1	25	6	0	5	3	0	0	1	Bacteria	Actinomycetota	Actinomycetes	Bifidobacteriales	Bifidobacteriaceae	Bifidobacterium	Bifidobacterium subtile
1301032	1	0	0	0	1	0	2	0	1	2	4	2	0	2	1	0	Bacteria	Pseudomonadota	Alphaproteobacteria	Hyphomicrobiales	Rhizobiaceae	Rhizobium	Rhizobium etli
2760979	1	2	0	1	2	0	0	5	1	1	1	1	0	0	0	0	Bacteria	Pseudomonadota	Gammaproteobacteria	Alteromonadales	Pseudoalteromonadaceae	Pseudoalteromonas	Pseudoalteromonas sp. SG41-1
2306972	0	0	0	0	1	0	0	0	2	0	0	0	0	0	0	0	Bacteria	Actinomycetota	Actinomycetes	Bifidobacteriales	Bifidobacteriaceae	Bifidobacterium	Bifidobacterium castoris
453836	1	0	1	0	1	3	2	1	0	0	0	0	0	1	1	1	Bacteria	Actinomycetota	Actinomycetes	Micrococcales	Micrococcaceae	Glutamicibacter	Glutamicibacter soli
2529394	0	0	0	0	1	0	0	0	0	1	0	0	0	0	0	0	Bacteria	Verrucomicrobiota				Candidatus Pinguicoccus	Candidatus Pinguicoccus supinus
1405396	1	0	8	7	1	4	2	1	1	2	15	6	1	6	2	0	Bacteria	Chlamydiota	Chlamydiia	Chlamydiales	Chlamydiaceae	Chlamydia	Chlamydia ibidis
2589979	1	1	7	4	1	0	0	2	2	2	11	1	8	7	4	3	Bacteria	Pseudomonadota	Alphaproteobacteria	Hyphomicrobiales	Phyllobacteriaceae	Mesorhizobium	Mesorhizobium sp. B1-1-5
2996463	2	0	0	0	1	0	0	0	1	0	0	0	1	0	0	0	Bacteria	Actinomycetota	Actinomycetes	Kitasatosporales	Streptomycetaceae	Streptomyces	Streptomyces sp. H34-S4
403935	1	2	1	11	1	0	2	3	4	6	9	6	5	6	2	8	Bacteria	Actinomycetota	Actinomycetes	Kitasatosporales	Streptomycetaceae	Streptomyces	Streptomyces radiopugnans
1553431	1	8	1	3	3	0	0	5	5	1	2	5	0	8	1	6	Bacteria	Pseudomonadota	Betaproteobacteria	Burkholderiales	Burkholderiaceae	Mycoavidus	Mycoavidus cysteinexigens
575178	14	0	4	1	1	0	0	1	15	3	2	2	2	13	7	9	Bacteria	Bacillota	Bacilli	Bacillales	Anoxybacillaceae	Paranoxybacillus	[Anoxybacillus] calidus
1618545	1	0	0	0	1	0	0	0	0	0	1	0	1	2	0	0	Bacteria	Candidatus Woeseibacteriota					Candidatus Woesebacteria bacterium GW2011_GWA1_37_7
1565605	1	1	0	4	1	2	1	0	2	2	1	0	1	2	1	0	Bacteria	Pseudomonadota	Betaproteobacteria	Nitrosomonadales	Sterolibacteriaceae	Rugosibacter	Rugosibacter aromaticivorans
200415	1	0	0	6	1	0	0	0	0	0	2	0	3	0	0	1	Archaea	Thermoproteota	Thermoprotei	Acidilobales	Caldisphaeraceae	Caldisphaera	Caldisphaera lagunensis
1856638	3	1	0	0	2	0	0	1	2	1	0	0	0	1	0	0	Bacteria	Bacillota	Bacilli	Lactobacillales	Streptococcaceae	Streptococcus	Streptococcus bovimastitidis
2774033	0	3	1	0	1	2	0	0	3	0	1	0	0	3	0	0	Bacteria	Bacillota	Bacilli	Bacillales	Bacillaceae	Bacillus	Bacillus sp. CFBP 13597
1803492	2	0	1	1	2	0	0	4	6	0	5	2	0	12	6	8	Bacteria	Actinomycetota					Actinobacteria bacterium 13_2_20CM_2_66_6
712365	0	3	4	0	1	0	0	0	0	0	1	0	0	0	1	2	Bacteria	Fusobacteriota	Fusobacteriia	Fusobacteriales	Leptotrichiaceae	Leptotrichia	Leptotrichia sp. oral taxon 417
1803815	3	0	0	1	1	1	4	2	0	0	1	0	0	9	3	10	Archaea	Thermoplasmatota	Thermoplasmata	Thermoplasmatales			Thermoplasmatales archaeon SM1-50
1292021	3	0	0	0	1	0	0	0	5	4	3	1	1	0	0	0	Bacteria	Actinomycetota	Actinomycetes	Micrococcales	Micrococcaceae	Kocuria	Kocuria sp. UCD-OTCP
1198301	0	1	2	1	1	2	15	0	3	7	1	0	0	0	1	0	Archaea	Methanobacteriota	Halobacteria	Halobacteriales	Haloarculaceae	Halosimplex	Halosimplex litoreum
1677920	4	1	4	6	1	3	8	6	8	4	12	8	11	19	9	16	Bacteria	Campylobacterota	Epsilonproteobacteria	Campylobacterales	Helicobacteraceae	Helicobacter	Helicobacter jaachi
2917750	2	0	3	0	1	0	2	0	0	0	0	1	0	11	0	5	Bacteria	Pseudomonadota	Gammaproteobacteria	Alteromonadales	Pseudoalteromonadaceae	Pseudoalteromonas	Pseudoalteromonas sp. CNC9-20
2599078	36	0	0	0	2	0	0	0	0	0	0	0	0	0	0	0	Bacteria	Cyanobacteriota	Cyanophyceae	Synechococcales	Synechococcaceae	Synechococcus	Synechococcus sp. BSF8S
1500687	0	0	2	1	1	0	1	1	3	2	1	0	2	3	4	1	Bacteria	Pseudomonadota	Gammaproteobacteria	Pseudomonadales	Pseudomonadaceae	Pseudomonas	Pseudomonas sp. St29
1745712	0	0	1	1	1	4	0	0	1	8	16	13	2	5	5	10	Bacteria	Bacillota	Tissierellia	Tissierellales	Peptoniphilaceae	Anaerococcus	Anaerococcus urinomassiliensis
2842456	1	2	5	0	1	0	0	0	10	0	0	0	0	0	0	1	Bacteria	Pseudomonadota	Betaproteobacteria	Burkholderiales	Burkholderiaceae	Ralstonia	Ralstonia wenshanensis
1974090	2	0	0	1	2	1	0	0	2	0	0	0	0	0	0	1	Bacteria	Pseudomonadota	Betaproteobacteria	Rhodocyclales			Rhodocyclales bacterium CG17_big_fil_post_rev_8_21_14_2_50_68_7
1798327	0	0	0	0	1	0	0	1	0	0	0	0	0	2	1	0	Bacteria	Candidatus Giovannoniibacteriota					Candidatus Giovannonibacteria bacterium RIFCSPHIGHO2_01_FULL_45_33
2005710	9	1	1	4	1	4	4	5	43	12	11	6	2	9	7	10	Bacteria						bacterium BMS3Abin02
641025	5	5	5	7	1	0	9	0	14	9	17	1	1	0	0	0	Bacteria	Actinomycetota	Actinomycetes	Pseudonocardiales	Pseudonocardiaceae	Lentzea	Lentzea jiangxiensis
1736279	3	0	3	0	1	0	1	0	6	0	0	0	0	1	2	2	Bacteria	Actinomycetota	Actinomycetes	Micrococcales	Microbacteriaceae	Microbacterium	Microbacterium sp. Leaf159
375446	5	0	1	2	1	0	3	0	29	2	3	0	5	0	0	1	Bacteria	Actinomycetota	Actinomycetes	Kitasatosporales	Streptomycetaceae	Streptomyces	Streptomyces sp. A012304
1855858	0	2	3	0	1	0	0	0	0	0	0	0	0	0	0	0	Archaea	Methanobacteriota	Halobacteria	Halobacteriales	Haloferacaceae	Halorubrum	Halorubrum sp. ASP121
1077942	5	1	7	15	1	1	1	0	17	2	2	3	2	12	2	1	Bacteria	Actinomycetota	Actinomycetes	Micromonosporales	Micromonosporaceae	Micromonospora	Micromonospora kangleipakensis
1802369	0	0	0	0	1	0	0	0	0	0	0	0	0	0	0	0	Bacteria	Candidatus Terryibacteriota					Candidatus Terrybacteria bacterium RIFCSPLOWO2_01_FULL_58_14
2711207	0	3	4	0	1	3	0	0	0	0	2	0	0	0	0	0	Bacteria	Pseudomonadota	Gammaproteobacteria	Vibrionales	Vibrionaceae	Vibrio	Vibrio sp. LB10LO1
2975862	6	0	0	0	1	0	1	0	13	1	0	1	1	0	2	0	Bacteria	Actinomycetota	Actinomycetes	Kitasatosporales	Streptomycetaceae	Streptomyces	Streptomyces sp. NBC_00893
1931	5	16	1	2	2	3	1	3	4	3	23	4	1	0	1	0	Bacteria	Actinomycetota	Actinomycetes	Kitasatosporales	Streptomycetaceae	Streptomyces	Streptomyces sp.
428411	8	0	0	1	1	3	4	2	7	0	9	4	1	22	6	20	Bacteria	Pseudomonadota	Gammaproteobacteria	Enterobacterales	Enterobacteriaceae	Candidatus Riesia	Candidatus Riesia pediculischaeffi
1778675	0	0	0	0	1	1	2	0	0	5	3	0	0	2	0	2	Bacteria	Pseudomonadota	Betaproteobacteria	Neisseriales	Chromobacteriaceae	Chromobacterium	Chromobacterium rhizoryzae
2969757	16	1	3	1	1	2	4	0	62	7	1	3	1	3	0	3	Bacteria	Actinomycetota	Actinomycetes	Micrococcales	Microbacteriaceae	Agrococcus	Agrococcus sp. HG114
2995413	9	4	1	4	1	0	0	0	9	6	5	9	0	5	0	0	Bacteria	Pseudomonadota	Betaproteobacteria	Neisseriales	Neisseriaceae	Neisseria	Neisseria leonii
1665097	8	2	0	0	1	0	0	1	33	0	1	0	0	2	0	2	Bacteria	Gemmatimonadota					uncultured Gemmatimonadetes bacterium Rifle_16ft_4_minimus_37772
158841	11	10	10	4	2	8	1	0	4	8	16	18	7	9	2	9	Bacteria	Pseudomonadota	Gammaproteobacteria	Enterobacterales	Budviciaceae	Leminorella	Leminorella richardii
2079793	13	1	0	3	1	1	3	0	27	5	8	13	6	0	0	4	Bacteria	Actinomycetota	Actinomycetes	Propionibacteriales	Nocardioidaceae	Aeromicrobium	Aeromicrobium chenweiae
1974561	5	4	1	3	2	4	2	2	6	1	8	5	0	7	3	8	Bacteria	Candidatus Falkowiibacteriota					Candidatus Falkowbacteria bacterium CG10_big_fil_rev_8_21_14_0_10_37_14
1718	0	5	24	8	2	1	4	2	6	2	1	2	0	5	0	2	Bacteria	Actinomycetota	Actinomycetes	Mycobacteriales	Corynebacteriaceae	Corynebacterium	Corynebacterium glutamicum
243164	5	1	0	0	1	0	2	0	2	0	0	0	0	0	0	0	Bacteria	Chloroflexota	Dehalococcoidia	Dehalococcoidales	Dehalococcoidaceae	Dehalococcoides	Dehalococcoides mccartyi
2560052	22	1	5	1	1	4	0	3	21	0	2	2	1	1	2	1	Bacteria	Actinomycetota	Actinomycetes	Micrococcales	Micrococcaceae	Arthrobacter	Arthrobacter sp. CAU 1506
1007098	0	0	0	1	2	0	0	0	1	0	0	2	1	0	0	0	Bacteria	Deinococcota	Deinococci	Deinococcales	Deinococcaceae	Deinococcus	Deinococcus daejeonensis
662762	0	0	0	2	1	0	0	0	0	0	0	0	0	0	2	0	Archaea	Candidatus Parvarchaeota				Candidatus Parvarchaeum	Candidatus Parvarchaeum acidophilus
1805317	5	1	0	10	1	1	0	0	15	3	6	41	2	1	1	1	Bacteria						Parcubacteria group bacterium CG2_30_44_11
1457840	0	0	0	0	1	2	3	3	0	0	0	0	0	0	2	1	Archaea	Methanobacteriota					uncultured marine group II/III euryarchaeote KM3_07_G11
2781978	7	0	1	3	1	0	0	0	7	2	0	0	2	0	0	0	Bacteria	Actinomycetota	Actinomycetes	Micrococcales	Microbacteriaceae	Leifsonia	Leifsonia sp. ZF2019
1262788	0	0	1	2	1	3	2	0	1	0	2	1	0	1	0	3	Bacteria	Bacillota	Clostridia	Eubacteriales	Clostridiaceae	Clostridium	Clostridium sp. CAG:269
1926588	2	0	0	0	1	0	0	0	2	0	0	0	0	0	3	3	Bacteria	Bacillota	Bacilli	Bacillales	Paenibacillaceae	Paenibacillus	Paenibacillus sp. FSL R7-0337
491949	1	3	3	3	1	1	2	0	0	3	3	6	1	4	3	0	Bacteria	Pseudomonadota	Gammaproteobacteria	Oceanospirillales	Oceanospirillaceae	Marinomonas	Marinomonas alcarazii
1928762	2	9	8	8	1	2	11	1	2	1	13	7	5	0	1	1	Bacteria	Pseudomonadota	Gammaproteobacteria	Oceanospirillales	Halomonadaceae	Salinicola	Salinicola sp. MH3R3-1
281689	3	16	0	2	1	1	0	0	15	8	9	10	7	0	0	0	Bacteria	Thermodesulfobacteriota	Desulfuromonadia	Desulfuromonadales	Desulfuromonadaceae	Desulfuromonas	Desulfuromonas acetoxidans
483011	1	0	0	0	2	0	1	0	0	0	0	1	1	1	0	0	Bacteria	Bacillota	Bacilli	Lactobacillales	Lactobacillaceae	Lactiplantibacillus	Lactiplantibacillus fabifermentans
2878679	0	2	0	2	2	0	8	1	0	0	0	0	0	0	0	2	Archaea	Methanobacteriota	Halobacteria	Halobacteriales	Natrialbaceae	Natrinema	Natrinema amylolyticum
2879630	0	0	3	0	1	1	0	0	0	0	1	0	0	0	0	0	Bacteria	Pseudomonadota	Betaproteobacteria	Burkholderiales	Burkholderiaceae	Burkholderia	Burkholderia sp. AU32262
2486468	1	5	0	0	2	0	0	0	0	0	1	1	1	2	1	0	Bacteria	Bacteroidota	Bacteroidia	Bacteroidales	Muribaculaceae		Muribaculaceae bacterium Isolate-080 (Janvier)
1435998	0	0	3	3	1	3	2	1	0	0	0	0	0	2	0	0	Bacteria	Pseudomonadota	Betaproteobacteria	Burkholderiales	Burkholderiaceae	Burkholderia	Burkholderia pseudomallei
2650472	9	1	0	1	1	0	1	1	21	8	3	6	4	0	1	2	Bacteria	Actinomycetota	Coriobacteriia	Coriobacteriales	Coriobacteriaceae	Collinsella	Collinsella sp. AK_207A
488730	3	0	3	1	1	2	0	0	2	6	6	5	3	7	3	5	Bacteria	Pseudomonadota	Betaproteobacteria	Burkholderiales	Burkholderiaceae	Burkholderia	Burkholderia arboris
2802572	0	0	1	0	1	0	0	0	0	2	0	0	0	1	0	0	Bacteria	Pseudomonadota	Gammaproteobacteria	Pseudomonadales	Pseudomonadaceae	Pseudomonas	Pseudomonas sp. MWU349
1130995	0	0	0	0	1	0	0	0	0	0	0	0	0	0	0	0	Bacteria						uncultured bacterium W4-87b
2952523	1	0	0	0	2	1	0	0	0	0	0	0	1	2	0	0	Bacteria	Actinomycetota	Actinomycetes	Micrococcales	Micrococcaceae	Pseudarthrobacter	Pseudarthrobacter humi
736	3	0	1	1	1	3	0	5	3	1	1	5	3	8	10	9	Bacteria	Pseudomonadota	Gammaproteobacteria	Pasteurellales	Pasteurellaceae	Haemophilus	Haemophilus paraphrohaemolyticus
1581050	6	0	0	3	1	0	1	1	18	1	2	0	1	1	2	0	Bacteria	Actinomycetota	Actinomycetes	Mycobacteriales	Corynebacteriaceae	Corynebacterium	Corynebacterium sp. HMSC04H06
1964358	2	4	3	0	1	0	0	0	1	1	1	0	3	1	0	1	Bacteria	Fibrobacterota	Fibrobacteria	Fibrobacterales	Fibrobacteraceae	Fibrobacter	Fibrobacter sp. UWB2
2109647	3	0	1	1	1	3	0	0	5	2	0	0	0	0	3	0	Bacteria	Actinomycetota	Actinomycetes	Micrococcales	Micrococcaceae	Rothia	Rothia nasisuis
57732	4	2	5	7	1	2	2	2	7	2	4	4	1	5	0	4	Bacteria	Bacillota	Bacilli	Lactobacillales	Enterococcaceae	Enterococcus	Enterococcus asini
28122	0	0	0	0	2	0	1	2	0	0	0	0	0	1	6	4	Bacteria	Fibrobacterota	Fibrobacteria	Fibrobacterales	Fibrobacteraceae	Fibrobacter	Fibrobacter intestinalis
723599	22	3	0	13	1	22	55	7	14	2	1	0	0	3	0	5	Bacteria	Verrucomicrobiota					uncultured verrucomicrobium HF0500_18J03
1817767	2	4	0	1	1	1	0	0	2	1	0	2	4	0	1	0	Bacteria	Pseudomonadota	Candidatus Muproteobacteria				Candidatus Muproteobacteria bacterium RIFCSPHIGHO2_12_FULL_60_33
2320851	0	0	0	2	1	0	0	0	0	0	1	0	0	2	0	0	Bacteria	Actinomycetota	Actinomycetes	Micrococcales	Micrococcaceae	Arthrobacter	Arthrobacter celericrescens
2576921	6	1	3	4	2	2	4	1	18	4	7	5	3	5	6	0	Bacteria	Pseudomonadota	Betaproteobacteria	Burkholderiales	Burkholderiaceae	Polynucleobacter	Polynucleobacter sp. JS-Safj-400b-B2
2593019	4	1	18	1	1	0	0	0	0	0	0	0	0	0	0	0	Bacteria	Pseudomonadota	Alphaproteobacteria	Rhodobacterales		Rhodobacter	Rhodobacter sp. SYSU G02092
457421	0	1	1	0	1	0	0	0	0	0	0	0	0	0	0	0	Bacteria	Bacillota	Clostridia	Eubacteriales			Clostridiales bacterium 1_7_47FAA
1802070	3	1	0	0	1	5	0	5	5	2	4	0	0	8	4	1	Bacteria	Candidatus Roizmaniibacteriota					Candidatus Roizmanbacteria bacterium RIFCSPLOWO2_01_FULL_45_11
1828639	2	0	0	0	1	0	0	0	0	0	0	0	0	0	0	6	Bacteria	Cyanobacteriota	Cyanophyceae	Nostocales	Nodulariaceae	Nodularia	Nodularia sp. LEGE 04288
28126	1	4	1	3	1	0	0	0	5	1	4	2	0	0	0	0	Bacteria	Bacteroidota	Bacteroidia	Bacteroidales	Prevotellaceae	Segatella	Segatella buccae
314236	3	1	1	3	1	4	3	5	6	1	0	1	3	76	26	67	Bacteria	Pseudomonadota	Alphaproteobacteria	Hyphomicrobiales	Phyllobacteriaceae	Phyllobacterium	Phyllobacterium bourgognense
360921	2	3	0	0	1	0	1	0	1	0	0	0	0	0	0	0	Bacteria	Pseudomonadota	Gammaproteobacteria	Pseudomonadales	Pseudomonadaceae	Pseudomonas	Pseudomonas savastanoi
1977852	1	4	1	0	1	0	0	0	4	4	2	1	0	3	0	2	Bacteria	Pseudomonadota	Betaproteobacteria	Burkholderiales	Alcaligenaceae	Bordetella	Bordetella sp. J329
1120623	2	0	3	0	1	4	1	0	4	0	0	2	0	2	1	1	Bacteria	Pseudomonadota	Betaproteobacteria	Burkholderiales	Alcaligenaceae	Achromobacter	Achromobacter sp. LC458
936548	7	0	3	1	2	0	7	2	19	2	1	0	1	0	1	0	Bacteria	Actinomycetota	Actinomycetes	Actinomycetales	Actinomycetaceae	Actinomyces	Actinomyces sp. ICM47
2013795	7	17	11	6	2	2	0	0	14	15	16	37	4	1	0	2	Bacteria	Pseudomonadota	Gammaproteobacteria				Gammaproteobacteria bacterium HGW-Gammaproteobacteria-13
2742965	1	1	1	0	1	3	0	1	5	3	3	0	0	1	0	0	Bacteria	Pseudomonadota	Gammaproteobacteria	Oceanospirillales	Oceanospirillaceae	Thalassolituus	Thalassolituus sp. ST750PaO-4
1970585	0	0	0	0	1	0	0	0	0	0	0	0	1	0	0	0	Bacteria	Pseudomonadota	Alphaproteobacteria	Sphingomonadales			Sphingomonadales bacterium 12-62-5
1973928	1	4	4	5	1	0	4	0	1	3	6	2	0	1	0	2	Bacteria	Bdellovibrionota	Bdellovibrionia	Bdellovibrionales			Bdellovibrionales bacterium CG11_big_fil_rev_8_21_14_0_20_38_13
1797593	0	0	0	0	1	0	3	0	1	0	0	7	1	6	1	1	Bacteria	Candidatus Chisholmiibacteriota					Candidatus Chisholmbacteria bacterium RIFCSPLOWO2_01_FULL_49_14
38304	6	0	0	1	1	3	8	3	11	0	0	0	1	0	0	0	Bacteria	Actinomycetota	Actinomycetes	Mycobacteriales	Corynebacteriaceae	Corynebacterium	Corynebacterium tuberculostearicum
1797072	10	3	2	3	2	2	1	2	30	8	8	2	4	8	1	6	Bacteria	Pseudomonadota	Gammaproteobacteria	Methylococcales	Methylococcaceae	Methylomonas	Methylomonas sp. ZR1
2783827	3	11	8	9	1	2	0	1	4	1	4	0	0	0	0	0	Bacteria	Actinomycetota	Actinomycetes	Micrococcales	Microbacteriaceae	Plantibacter	Plantibacter sp. VKM Ac-2880
1852375	0	0	1	1	1	1	0	1	0	2	3	4	1	5	3	8	Bacteria	Bacillota	Negativicutes	Acidaminococcales	Acidaminococcaceae	Acidaminococcus	Acidaminococcus massiliensis
1801605	4	1	10	14	1	0	0	3	3	5	26	18	2	8	0	3	Bacteria	Candidatus Melainabacteria					Candidatus Melainabacteria bacterium GWF2_32_7
2692112	16	8	2	21	1	0	0	0	27	3	12	39	2	0	0	0	Bacteria	Pseudomonadota	Gammaproteobacteria	Pseudomonadales	Pseudomonadaceae	Pseudomonas	Pseudomonas bharatica
272630	0	3	2	0	2	0	0	0	0	0	0	2	0	3	0	1	Bacteria	Pseudomonadota	Alphaproteobacteria	Hyphomicrobiales	Methylobacteriaceae	Methylorubrum	Methylorubrum extorquens
2867439	14	1	0	3	1	0	1	0	19	0	0	0	2	4	1	2	Bacteria	Bacillota	Bacilli	Bacillales	Listeriaceae	Listeria	Listeria ilorinensis
1736457	27	0	2	3	2	6	7	1	46	0	1	1	1	1	5	5	Bacteria	Actinomycetota	Actinomycetes	Mycobacteriales	Mycobacteriaceae	Mycobacterium	Mycobacterium sp. Root135
1898733	0	0	0	0	1	0	0	0	2	0	0	0	0	0	0	0	Bacteria	Actinomycetota	Actinomycetes	Micrococcales	Microbacteriaceae	Curtobacterium	Curtobacterium sp. MCBA15_004
2067572	0	0	0	0	1	0	0	0	0	0	0	0	0	0	0	0	Bacteria	Pseudomonadota	Gammaproteobacteria	Pseudomonadales	Pseudomonadaceae	Pseudomonas	Pseudomonas sp. NC02
68187	0	0	3	1	3	0	0	0	5	0	0	2	1	2	0	0	Bacteria	Actinomycetota	Actinomycetes	Kitasatosporales	Streptomycetaceae	Streptomyces	Streptomyces cirratus
2135723	9	1	1	2	2	1	1	0	22	4	2	0	0	2	10	11	Bacteria	Actinomycetota	Actinomycetes	Micrococcales	Promicromonosporaceae	Promicromonospora	Promicromonospora sp. AC04
1517899	2	1	0	3	3	2	13	2	8	38	23	20	25	0	0	2	Bacteria	Actinomycetota	Actinomycetes	Micrococcales	Kytococcaceae	Kytococcus	Kytococcus sp. CUA-901
1457890	0	0	0	1	3	33	20	5	0	0	0	0	0	19	12	40	Archaea	Methanobacteriota					uncultured marine group II/III euryarchaeote KM3_14_E02
1287313	6	5	0	2	1	1	0	0	1	4	0	0	2	0	0	1	Bacteria	Pseudomonadota	Alphaproteobacteria	Hyphomicrobiales	Phyllobacteriaceae	Mesorhizobium	Mesorhizobium sp. LSJC255A00
1618961	0	0	1	1	1	0	3	1	1	1	0	0	0	4	1	4	Bacteria						Parcubacteria group bacterium GW2011_GWF2_38_8
1776381	0	0	1	0	1	0	0	0	0	0	0	1	0	0	0	0	Bacteria	Actinomycetota	Coriobacteriia	Coriobacteriales	Coriobacteriaceae	Olegusella	Olegusella massiliensis
1802001	1	1	0	0	1	0	0	0	0	0	1	0	3	0	0	2	Bacteria	Candidatus Portnoyibacteriota					Candidatus Portnoybacteria bacterium RIFCSPLOWO2_02_FULL_39_11
2606630	1	1	0	0	1	0	0	0	5	1	3	0	1	1	0	0	Bacteria	Bacillota	Erysipelotrichia	Erysipelotrichales	Erysipelotrichaceae	Stecheria	Stecheria intestinalis
2060418	8	6	0	4	1	0	0	1	3	6	3	3	7	2	0	0	Bacteria	Pseudomonadota	Gammaproteobacteria	Pseudomonadales	Pseudomonadaceae	Pseudomonas	Pseudomonas sp. FFUP_PS_473
375175	0	0	0	0	1	0	1	0	0	0	0	0	0	1	0	0	Bacteria	Bacillota	Bacilli	Lactobacillales	Lactobacillaceae	Loigolactobacillus	Loigolactobacillus backii
2587113	4	6	1	2	2	0	0	0	17	7	8	12	2	3	0	3	Bacteria	Pseudomonadota	Alphaproteobacteria	Hyphomicrobiales	Rhizobiaceae	Rhizobium	Rhizobium sp. SG570
1834109	32	11	1	5	1	1	0	3	79	12	3	7	1	4	0	2	Bacteria	Actinomycetota	Actinomycetes	Mycobacteriales	Mycobacteriaceae	Mycobacterium	Mycobacterium sp. 852013-50091_SCH5140682
1919210	3	0	0	1	1	2	3	2	6	3	0	0	5	5	1	3	Archaea	Methanobacteriota	Halobacteria	Halobacteriales			Halobacteriales archaeon SW_9_67_25
204038	6	2	13	33	1	2	1	2	4	5	14	6	1	6	0	0	Bacteria	Pseudomonadota	Gammaproteobacteria	Enterobacterales	Pectobacteriaceae	Dickeya	Dickeya dadantii
2213202	6	6	7	12	1	5	5	9	7	4	4	9	5	6	2	6	Bacteria	Bacillota	Bacilli	Bacillales	Caryophanaceae	Planococcus	Planococcus lenghuensis
279446	11	14	3	9	2	0	10	1	28	9	21	11	3	9	8	14	Bacteria	Bacillota	Bacilli	Bacillales	Bacillaceae	Aquibacillus	Aquibacillus koreensis
531815	33	3	0	6	2	1	5	5	16	4	2	5	5	7	3	16	Bacteria	Bacillota	Bacilli	Bacillales	Bacillaceae	Oceanobacillus	Oceanobacillus neutriphilus
170573	3	3	0	1	2	1	1	2	4	1	5	0	0	0	0	0	Bacteria	Bacillota	Bacilli	Bacillales	Staphylococcaceae	Staphylococcus	Staphylococcus pettenkoferi
214851	3	5	2	2	1	1	5	0	5	1	0	1	8	9	1	3	Bacteria	Bacillota	Clostridia	Eubacteriales	Oscillospiraceae	Subdoligranulum	Subdoligranulum variabile
573234	1	1	0	0	1	1	1	0	0	0	0	0	0	1	3	0	Bacteria	Pseudomonadota	Alphaproteobacteria	Hyphomicrobiales		Candidatus Hodgkinia	Candidatus Hodgkinia cicadicola
69969	19	11	4	5	2	1	2	1	58	19	3	4	3	12	4	6	Bacteria	Bacillota	Bacilli	Bacillales	Staphylococcaceae	Macrococcus	Macrococcus carouselicus
1635284	0	1	2	2	2	0	0	0	0	1	0	1	3	0	0	4	Archaea	Methanobacteriota	Methanobacteria	Methanobacteriales	Methanobacteriaceae		Methanobacteriaceae archaeon 41_258
1963023	0	4	0	0	3	0	0	1	0	0	0	0	0	0	3	0	Bacteria	Bacillota	Bacilli	Bacillales	Anoxybacillaceae	Geobacillus	Geobacillus sp. 44B
1641385	0	0	4	5	2	0	1	4	0	0	3	0	0	2	0	1	Bacteria	Synergistota	Synergistia	Synergistales			Synergistales bacterium 54_9
2760950	0	0	0	0	2	0	0	1	0	0	0	0	0	1	2	0	Bacteria	Pseudomonadota	Gammaproteobacteria	Alteromonadales	Pseudoalteromonadaceae	Pseudoalteromonas	Pseudoalteromonas sp. SR41-4
324617	0	3	0	1	1	5	3	0	2	2	3	3	4	1	3	2	Bacteria	Pseudomonadota	Gammaproteobacteria	Aeromonadales	Aeromonadaceae	Aeromonas	Aeromonas tecta
1909445	4	1	3	0	1	0	1	0	10	3	0	3	4	2	0	1	Bacteria	Pseudomonadota	Gammaproteobacteria	Vibrionales	Vibrionaceae	Salinivibrio	Salinivibrio sp. IB643
2937417	0	0	0	0	1	4	3	0	0	1	2	0	0	1	0	1	Bacteria	Bacteroidota	Bacteroidia	Bacteroidales	Bacteroidaceae	Bacteroides	Bacteroides muris (ex Fokt et al. 2023)
1456567	0	0	0	1	1	53	26	12	0	0	0	0	0	23	18	63	Archaea	Methanobacteriota					uncultured marine group II/III euryarchaeote SAT1000_22_C09
2813780	2	0	0	0	1	0	0	0	1	1	0	0	0	0	0	0	Bacteria	Pseudomonadota	Betaproteobacteria	Burkholderiales	Alcaligenaceae	Alcaligenes	Alcaligenes sp. SORT26
2034155	0	1	0	0	2	0	0	0	3	3	0	0	1	0	1	0	Bacteria	Pseudomonadota	Gammaproteobacteria	Enterobacterales	Yersiniaceae	Serratia	Serratia oryzae
1231350	2	0	4	1	2	2	0	0	5	2	0	0	2	0	1	0	Bacteria	Pseudomonadota	Alphaproteobacteria	Acetobacterales	Acetobacteraceae	Acidisphaera	Acidisphaera rubrifaciens
213419	1	0	2	1	1	0	0	0	0	0	1	0	3	0	0	0	Bacteria	Bacillota	Bacilli	Bacillales	Anoxybacillaceae	Geobacillus	Geobacillus zalihae
1109412	9	2	5	3	3	1	1	1	5	0	2	3	1	5	2	0	Bacteria	Pseudomonadota	Gammaproteobacteria	Enterobacterales	Pectobacteriaceae	Brenneria	Brenneria goodwinii
2035447	2	1	17	7	1	2	1	2	4	0	1	1	0	3	1	1	Bacteria	Pseudomonadota	Alphaproteobacteria	Hyphomicrobiales	Nitrobacteraceae	Bradyrhizobium	Bradyrhizobium sp. Y36
123824	1	4	4	5	1	7	1	2	1	1	2	0	1	1	1	1	Bacteria	Pseudomonadota	Gammaproteobacteria	Pasteurellales	Pasteurellaceae	Frederiksenia	Frederiksenia canicola
1909456	1	2	0	0	3	0	2	0	2	3	0	0	0	1	0	4	Bacteria	Pseudomonadota	Gammaproteobacteria	Vibrionales	Vibrionaceae	Salinivibrio	Salinivibrio sp. MA440
1805397	0	0	6	8	1	0	0	0	2	0	2	5	0	0	0	0	Bacteria	Pseudomonadota	Gammaproteobacteria	Thiotrichales	Piscirickettsiaceae	Thiomicrospira	Thiomicrospira sp. CG2_30_44_34
2017182	4	6	5	3	1	1	0	1	11	1	5	7	8	12	8	10	Bacteria						Parcubacteria group bacterium Gr01-1014_30
2782169	2	0	0	0	1	0	0	1	5	2	2	3	1	1	0	0	Bacteria	Actinomycetota	Actinomycetes	Micrococcales	Microbacteriaceae	Microbacterium	Microbacterium cremeum
2775272	1	0	1	1	1	0	1	0	2	0	0	0	0	0	0	0	Bacteria	Actinomycetota	Actinomycetes	Micrococcales	Microbacteriaceae	Plantibacter	Plantibacter sp. CFBP 13570
710741	5	0	4	20	1	7	20	0	6	1	35	27	4	192	9	171	Bacteria	Thermodesulfobacteriota	Desulfobacteria	Desulfobacterales			uncultured Desulfobacterales bacterium HF0200_07G10
2963434	4	3	5	7	1	0	19	0	0	8	15	14	3	11	1	6	Archaea	Methanobacteriota	Halobacteria	Halobacteriales	Natrialbaceae	Natrononativus	Natrononativus amylolyticus
145285	1	0	0	0	1	0	0	1	4	0	0	0	0	1	3	0	Bacteria	Actinomycetota	Actinomycetes	Mycobacteriales	Nocardiaceae	Nocardia	Nocardia ignorata
3013976	0	0	0	1	1	1	3	0	0	0	2	0	0	0	0	0	Bacteria	Bacillota	Bacilli	Bacillales	Bacillaceae	Bacillus	Bacillus changyiensis
1456401	12	0	0	0	1	0	1	0	34	5	0	0	1	13	4	68	Archaea	Nitrososphaerota					uncultured marine thaumarchaeote SAT1000_27_B10
1736422	4	1	1	1	1	1	1	0	8	3	1	2	0	3	2	3	Bacteria	Pseudomonadota	Alphaproteobacteria	Hyphomicrobiales	Phyllobacteriaceae	Mesorhizobium	Mesorhizobium sp. Root102
1801774	1	0	0	0	1	0	0	0	7	0	2	2	0	3	0	1	Bacteria	Candidatus Nomuraibacteriota					Candidatus Nomurabacteria bacterium RIFCSPLOWO2_01_FULL_41_12
479433	0	0	0	0	1	0	0	0	0	0	0	0	0	0	0	0	Bacteria	Actinomycetota	Actinomycetes	Catenulisporales	Catenulisporaceae	Catenulispora	Catenulispora acidiphila
2035211	0	0	0	0	1	0	0	0	0	0	1	0	0	0	0	0	Bacteria	Pseudomonadota	Betaproteobacteria	Burkholderiales	Oxalobacteraceae	Janthinobacterium	Janthinobacterium sp. 13
1851410	3	3	31	13	1	1	0	0	4	2	7	7	0	4	1	4	Bacteria	Pseudomonadota	Alphaproteobacteria	Sphingomonadales	Sphingomonadaceae	Sphingomonas	Sphingomonas sp. UV9
68200	0	1	3	0	1	5	3	0	1	0	0	1	0	0	0	0	Bacteria	Actinomycetota	Actinomycetes	Kitasatosporales	Streptomycetaceae	Streptomyces	Streptomyces flavofungini
2749844	1	0	3	1	1	1	4	0	7	0	3	4	2	0	0	0	Bacteria	Actinomycetota	Actinomycetes	Micromonosporales	Micromonosporaceae	Micromonospora	Micromonospora robiginosa
1797277	5	2	3	8	1	2	1	3	9	0	3	2	0	5	1	5	Bacteria	Candidatus Aminicenantota					Candidatus Aminicenantes bacterium RBG_19FT_COMBO_65_30
694430	0	0	0	2	2	0	0	0	0	0	0	0	0	0	0	0	Archaea	Methanobacteriota	Halobacteria	Halobacteriales	Natrialbaceae	Natronococcus	Natronococcus occultus
1884379	0	0	0	0	1	0	0	0	0	2	0	0	0	0	0	2	Bacteria	Bacillota	Bacilli	Bacillales	Paenibacillaceae	Paenibacillus	Paenibacillus sp. OK076
2823359	1	1	0	0	1	0	0	0	1	1	0	0	0	1	0	0	Bacteria	Pseudomonadota	Gammaproteobacteria	Aeromonadales	Aeromonadaceae	Aeromonas	Aeromonas sp. SrichE-2G
1608994	1	3	3	1	1	5	0	0	2	3	0	4	4	2	3	3	Bacteria	Pseudomonadota	Gammaproteobacteria	Pseudomonadales	Pseudomonadaceae	Pseudomonas	Pseudomonas weihenstephanensis
1271528	0	0	0	0	1	0	0	0	0	0	0	0	0	0	0	0	Bacteria	Actinomycetota	Actinomycetes	Propionibacteriales	Propionibacteriaceae	Cutibacterium	Cutibacterium acnes
1144334	0	0	0	0	1	0	0	0	0	0	0	0	0	0	0	3	Bacteria	Pseudomonadota	Gammaproteobacteria	Pseudomonadales	Pseudomonadaceae	Pseudomonas	Pseudomonas sp. GM60
395085	11	34	29	29	1	0	1	1	7	24	26	25	2	3	5	3	Bacteria	Bacillota	Bacilli	Lactobacillales	Lactobacillaceae	Ligilactobacillus	Ligilactobacillus ceti
1129794	2	1	12	5	1	4	1	0	1	1	0	0	5	14	18	14	Bacteria	Pseudomonadota	Gammaproteobacteria	Alteromonadales	Alteromonadaceae	Paraglaciecola	Paraglaciecola psychrophila
89061	0	0	0	0	1	0	0	0	0	0	0	0	0	0	0	0	Bacteria	Bacillota	Bacilli	Lactobacillales	Lactobacillaceae	Weissella	Weissella thailandensis
1135996	4	0	2	1	1	6	2	0	27	0	0	1	2	3	0	3	Bacteria	Actinomycetota	Actinomycetes	Pseudonocardiales	Pseudonocardiaceae	Actinomycetospora	uncultured Actinomycetospora sp.
36854	3	2	0	3	1	0	5	1	0	1	2	2	0	6	0	5	Bacteria	Bacillota	Clostridia	Eubacteriales	Desulfitobacteriaceae	Desulfitobacterium	Desulfitobacterium dehalogenans
1797276	2	2	3	5	1	3	6	3	0	0	4	4	0	18	6	5	Bacteria	Candidatus Aminicenantota					Candidatus Aminicenantes bacterium RBG_19FT_COMBO_59_29
1796618	4	2	3	5	1	0	0	0	2	0	5	1	1	1	2	0	Bacteria	Bacillota	Clostridia	Lachnospirales	Lachnospiraceae	Cuneatibacter	Cuneatibacter caecimuris
1736283	0	0	1	0	1	0	0	0	0	0	1	4	2	0	0	0	Bacteria	Pseudomonadota	Alphaproteobacteria	Caulobacterales	Caulobacteraceae	Brevundimonas	Brevundimonas sp. Leaf168
2708354	1	2	1	1	1	2	2	7	6	1	5	7	0	16	6	20	Bacteria	Pseudomonadota	Gammaproteobacteria	Enterobacterales	Erwiniaceae	Buchnera	Buchnera aphidicola
1618934	0	0	4	0	1	0	0	0	0	1	2	3	0	0	1	0	Bacteria						Parcubacteria group bacterium GW2011_GWC2_49_9
2723884	3	9	53	16	1	0	1	0	1	8	1	6	2	3	1	1	Bacteria	Pseudomonadota	Gammaproteobacteria	Pseudomonadales	Pseudomonadaceae	Pseudomonas	Pseudomonas sp. SbOxS1
1802630	25	2	1	1	1	2	0	1	38	26	2	1	6	23	7	12	Bacteria	candidate division WWE3					candidate division WWE3 bacterium RIFCSPLOWO2_12_FULL_36_10
2807622	6	1	0	0	1	0	0	0	7	1	2	0	0	0	0	0	Bacteria	Actinomycetota	Actinomycetes	Micromonosporales	Micromonosporaceae	Micromonospora	Micromonospora humidisoli
171121	16	4	5	6	1	5	2	1	35	17	6	0	1	3	0	6	Bacteria	Aquificota	Aquificia	Aquificales	Hydrogenothermaceae	Sulfurihydrogenibium	Sulfurihydrogenibium subterraneum
1852940	6	0	2	2	1	0	1	2	20	10	7	2	6	13	5	6	Bacteria						Parcubacteria group bacterium ADurb.Bin247
1053551	0	0	0	1	1	0	0	0	0	2	0	1	1	1	0	1	Bacteria	Pseudomonadota	Alphaproteobacteria	Acetobacterales	Acetobacteraceae	Komagataeibacter	Komagataeibacter sucrofermentans
80870	0	1	0	0	1	0	0	0	9	0	0	0	0	0	0	0	Bacteria	Pseudomonadota	Betaproteobacteria	Burkholderiales	Comamonadaceae	Paracidovorax	Paracidovorax avenae
2666135	1	8	0	2	1	0	0	1	1	3	11	9	0	0	0	2	Bacteria	Bacillota	Bacilli	Bacillales	Bacillaceae	Lysinibacillus	Lysinibacillus cavernae
664909	6	5	3	1	4	3	1	1	8	7	2	7	2	7	0	9	Bacteria	Bacillota	Bacilli	Bacillales	Paenibacillaceae	Paenibacillus	Paenibacillus sediminis
2500524	0	3	4	7	3	1	0	0	0	0	3	3	1	4	1	5	Bacteria	Pseudomonadota	Alphaproteobacteria	Hyphomicrobiales	Phyllobacteriaceae	Mesorhizobium	Mesorhizobium sp. M00.F.Ca.ET.170.01.1.1
1801956	0	0	0	0	1	0	0	2	0	0	0	1	1	2	2	0	Bacteria	Planctomycetota					Planctomycetes bacterium GWF2_40_8
155515	1	2	2	1	1	3	3	0	0	0	4	3	1	4	1	0	Bacteria	Pseudomonadota	Gammaproteobacteria	Pasteurellales	Pasteurellaceae	Gallibacterium	Gallibacterium genomosp. 1
1933879	8	11	7	3	2	1	4	2	2	8	5	3	2	6	3	5	Bacteria	Pseudomonadota	Gammaproteobacteria	Alteromonadales	Idiomarinaceae	Aliidiomarina	Aliidiomarina sedimenti
193462	3	0	3	5	1	2	4	1	6	1	1	2	1	0	0	6	Bacteria	Actinomycetota	Actinomycetes	Kitasatosporales	Streptomycetaceae	Streptomyces	Streptomyces niveus
2003589	3	2	1	1	3	0	0	3	7	2	2	6	4	9	3	3	Bacteria	Bacillota	Clostridia	Eubacteriales	Clostridiaceae	Clostridium	Clostridium sp. BSD9I1
1226757	4	2	3	1	1	1	2	0	17	7	0	5	2	0	1	0	Bacteria	Actinomycetota	Actinomycetes	Kitasatosporales	Streptomycetaceae	Streptomyces	Streptomyces rapamycinicus
1455908	10	0	0	0	1	0	1	0	42	3	0	0	1	1	0	18	Archaea	Nitrososphaerota					uncultured marine thaumarchaeote AD1000_33_B07
457429	0	1	0	0	1	7	0	1	1	0	0	0	1	0	0	0	Bacteria	Actinomycetota	Actinomycetes	Kitasatosporales	Streptomycetaceae	Streptomyces	Streptomyces pristinaespiralis
1259244	3	0	0	0	1	0	0	0	14	1	0	0	4	0	0	0	Bacteria	Actinomycetota	Actinomycetes	Micrococcales	Microbacteriaceae	Cryobacterium	Cryobacterium sp. TMT2-10
1736249	2	0	2	2	1	0	0	1	3	1	2	2	5	6	2	3	Bacteria	Pseudomonadota	Alphaproteobacteria	Hyphomicrobiales	Methylobacteriaceae	Methylobacterium	Methylobacterium sp. Leaf93
1802253	0	1	0	0	1	3	0	3	0	1	3	2	0	11	7	1	Bacteria	Campylobacterota	Epsilonproteobacteria	Campylobacterales	Sulfurimonadaceae	Sulfurimonas	Sulfurimonas sp. RIFCSPLOWO2_12_36_12
1974013	0	0	0	0	1	0	0	0	3	1	0	0	4	4	0	3	Bacteria	Pseudomonadota	Betaproteobacteria	Nitrosomonadales			Gallionellales bacterium CG_4_10_14_3_um_filter_54_96
1736489	4	2	0	0	1	0	0	0	36	3	1	4	1	0	0	0	Bacteria	Pseudomonadota	Betaproteobacteria	Burkholderiales	Oxalobacteraceae	Duganella	Duganella sp. Root198D2
1848601	6	0	0	11	4	1	1	1	13	4	12	12	9	0	0	3	Bacteria	Actinomycetota	Actinomycetes	Micrococcales	Micrococcaceae	Arthrobacter	Arthrobacter sp. MYb227
288705	5	0	1	0	1	2	0	0	5	2	0	0	0	0	0	0	Bacteria	Actinomycetota	Actinomycetes	Micrococcales	Micrococcaceae	Renibacterium	Renibacterium salmoninarum
2024736	3	5	3	3	2	0	3	1	0	0	6	7	0	2	4	4	Bacteria	Bacillota	Bacilli	Lactobacillales	Lactobacillaceae	Levilactobacillus	Levilactobacillus bambusae
1970399	3	2	1	1	1	0	0	0	2	5	9	8	4	0	4	1	Bacteria	Actinomycetota	Actinomycetes	Micrococcales	Microbacteriaceae	Microbacterium	Microbacterium sp. 13-71-7
1720194	0	1	0	0	1	0	0	0	0	0	0	2	1	0	0	6	Bacteria	Bacillota	Clostridia	Eubacteriales	Clostridiaceae	Clostridium	Clostridium sp. AT4
2770591	0	2	3	3	2	0	2	0	0	0	0	2	2	0	0	0	Bacteria	Pseudomonadota	Gammaproteobacteria	Alteromonadales	Pseudoalteromonadaceae	Pseudoalteromonas	Pseudoalteromonas distincta
2511997	0	0	0	1	1	0	5	0	0	0	4	1	2	2	0	0	Archaea	Methanobacteriota	Halobacteria	Halobacteriales	Haloferacaceae	Halonotius	Halonotius roseus
1402861	5	4	1	3	1	1	0	1	3	1	7	1	0	2	0	2	Bacteria	Bacillota	Bacilli	Bacillales	Bacillaceae	Priestia	Priestia filamentosa
342448	0	1	1	8	1	5	7	0	1	2	10	4	3	15	3	4	Bacteria	Bacillota	Clostridia	Eubacteriales	Desulfotomaculaceae	Pelotomaculum	Pelotomaculum isophthalicicum
2728834	10	10	15	18	4	3	3	5	5	3	2	6	1	7	10	2	Bacteria	Pseudomonadota	Alphaproteobacteria	Sphingomonadales	Sphingomonadaceae	Sphingobium	Sphingobium psychrophilum
33936	1	1	0	1	1	0	3	0	5	6	2	3	0	3	0	5	Bacteria	Bacillota	Bacilli	Bacillales	Bacillaceae	Aeribacillus	Aeribacillus pallidus
2721246	1	0	0	3	2	0	0	0	4	0	0	0	0	2	2	2	Bacteria	Actinomycetota	Actinomycetes	Kitasatosporales	Streptomycetaceae	Streptomyces	Streptomyces sp. S1D4-11
2074	1	1	1	2	1	0	0	0	0	2	0	1	2	0	0	0	Bacteria	Actinomycetota	Actinomycetes	Pseudonocardiales	Pseudonocardiaceae	Pseudonocardia	Pseudonocardia autotrophica
1198452	2	0	4	4	1	17	5	7	6	3	7	4	1	4	2	1	Bacteria	Pseudomonadota	Betaproteobacteria	Burkholderiales	Oxalobacteraceae	Janthinobacterium	Janthinobacterium sp. HH01
2795218	5	1	6	6	1	0	1	1	12	13	7	12	1	17	8	4	Bacteria	Bacillota	Bacilli	Bacillales	Bacillaceae	Metabacillus	Metabacillus bambusae
1618633	0	0	0	0	1	2	2	5	0	0	0	2	0	33	13	13	Bacteria	Candidatus Campbelliibacteriota					Candidatus Campbellbacteria bacterium GW2011_OD1_34_28
1073996	0	1	3	2	1	0	4	0	0	0	2	1	2	2	0	0	Archaea	Methanobacteriota	Halobacteria	Halobacteriales	Haloferacaceae	Halohasta	Halohasta litchfieldiae
2706074	0	3	1	0	1	0	4	0	0	0	0	0	0	0	0	0	Bacteria	Actinomycetota	Actinomycetes	Kitasatosporales	Streptomycetaceae	Streptomyces	Streptomyces sp. SID14515
1705721	0	1	0	1	1	0	0	0	2	0	0	0	0	0	0	0	Bacteria	Campylobacterota	Epsilonproteobacteria	Campylobacterales	Campylobacteraceae	Campylobacter	Campylobacter californiensis
2750624	0	0	0	0	1	0	0	0	0	0	1	6	0	0	0	0	Bacteria	Pseudomonadota	Gammaproteobacteria	Pseudomonadales	Pseudomonadaceae	Pseudomonas	Pseudomonas paraversuta
1780381	0	0	0	0	1	4	0	0	0	0	0	1	0	0	5	2	Bacteria	Bacillota	Clostridia	Eubacteriales	Eubacteriaceae		Eubacteriaceae bacterium CHKCI005
2382160	3	2	0	0	1	0	0	0	4	2	0	1	0	0	0	0	Bacteria	Synergistota	Synergistia	Synergistales	Dethiosulfovibrionaceae	Pyramidobacter	Pyramidobacter sp. CG50-2
754025	0	0	0	0	3	0	0	0	0	0	0	0	0	0	0	0	Bacteria	Bacillota	Bacilli	Bacillales	Staphylococcaceae	Staphylococcus	Staphylococcus aureus
2926009	0	0	4	1	1	1	3	2	0	0	0	1	0	0	0	1	Bacteria	Pseudomonadota	Alphaproteobacteria	Hyphomicrobiales	Nitrobacteraceae	Bradyrhizobium	Bradyrhizobium sp. Bra64
1881062	5	3	1	1	1	0	2	0	10	3	1	2	2	4	1	3	Bacteria	Pseudomonadota	Betaproteobacteria	Burkholderiales	Oxalobacteraceae	Collimonas	Collimonas sp. PA-H2
638006	0	0	0	0	1	0	0	0	0	0	0	0	0	0	0	0	Bacteria	Cyanobacteriota	Cyanophyceae	Nostocales	Aphanizomenonaceae	Raphidiopsis	Raphidiopsis mediterranea
1280954	2	11	29	26	1	0	1	0	0	0	3	2	1	0	0	0	Bacteria	Pseudomonadota	Alphaproteobacteria	Hyphomonadales	Hyphomonadaceae	Hyphomonas	Hyphomonas polymorpha
293371	0	1	2	4	2	1	1	0	0	0	0	3	2	1	2	2	Bacteria	Bacillota	Bacilli	Lactobacillales	Lactobacillaceae	Paucilactobacillus	Paucilactobacillus oligofermentans
660522	0	0	2	4	1	2	13	3	3	0	1	0	0	3	2	0	Archaea	Methanobacteriota	Halobacteria	Halobacteriales	Haloferacaceae	Haloplanus	Haloplanus aerogenes
1457731	0	0	0	0	1	4	12	1	0	1	0	0	4	0	0	31	Archaea	Methanobacteriota					uncultured marine group II/III euryarchaeote AD1000_17_B01
2682990	0	0	0	4	2	0	0	0	1	0	0	1	0	0	0	0	Bacteria	Pseudomonadota	Alphaproteobacteria	Rhodobacterales	Roseobacteraceae	Ruegeria	Ruegeria sp. HKCCC2111
1619033	1	0	0	1	1	0	0	0	2	3	2	0	0	0	0	2	Bacteria	Candidatus Yanofskyibacteriota					Candidatus Yanofskybacteria bacterium GW2011_GWE2_40_11
2675754	14	0	0	1	1	1	1	0	35	12	2	3	0	0	0	0	Bacteria	Actinomycetota	Actinomycetes	Micrococcales	Ruaniaceae	Occultella	Occultella kanbiaonis
413812	1	2	1	4	1	2	16	1	1	0	1	0	0	0	0	0	Archaea	Methanobacteriota	Halobacteria	Halobacteriales	Natrialbaceae	Natronococcus	Natronococcus jeotgali
1571877	6	0	0	0	2	0	0	1	29	4	2	3	0	1	0	0	Bacteria	Bacteroidota	Cytophagia	Cytophagales	Hymenobacteraceae	Hymenobacter	Hymenobacter sp. AT01-02
67352	3	3	0	0	1	1	2	2	13	2	0	0	0	3	3	0	Bacteria	Actinomycetota	Actinomycetes	Kitasatosporales	Streptomycetaceae	Kitasatospora	Kitasatospora purpeofusca
2761496	9	0	0	1	1	0	2	0	39	10	2	3	2	0	0	1	Bacteria	Actinomycetota	Actinomycetes	Micrococcales	Ruaniaceae	Occultella	Occultella aeris
2594946	8	14	23	11	2	3	3	3	3	3	6	5	1	8	2	4	Bacteria	Pseudomonadota	Alphaproteobacteria	Hyphomicrobiales	Nitrobacteraceae	Bradyrhizobium	Bradyrhizobium uaiense
1974559	0	0	0	5	1	0	0	0	0	0	2	1	1	2	0	6	Bacteria	Candidatus Falkowiibacteriota					Candidatus Falkowbacteria bacterium CG_4_9_14_3_um_filter_38_19
2479853	1	2	1	1	1	0	3	1	0	0	0	5	1	1	0	3	Bacteria	Pseudomonadota	Gammaproteobacteria	Pseudomonadales	Pseudomonadaceae	Pseudomonas	Pseudomonas sp. o96-267
1234668	2	0	0	0	1	0	0	0	2	1	6	1	1	0	0	0	Bacteria	Pseudomonadota	Alphaproteobacteria	Acetobacterales	Acetobacteraceae	Komagataeibacter	Komagataeibacter xylinus
2293186	0	0	0	0	1	0	0	0	0	0	0	0	0	0	0	0	Bacteria	Bacillota	Clostridia	Eubacteriales	Oscillospiraceae	Ruminococcus	Ruminococcus sp. AM18-44
183795	1	3	3	2	1	2	0	3	7	5	1	0	2	4	3	3	Bacteria	Pseudomonadota	Gammaproteobacteria	Pseudomonadales	Pseudomonadaceae	Pseudomonas	Pseudomonas mediterranea
2897341	1	2	1	1	1	1	1	1	7	6	4	13	8	5	8	3	Bacteria	Actinomycetota	Coriobacteriia	Eggerthellales	Eggerthellaceae	Adlercreutzia	Adlercreutzia faecimuris
650003	1	3	10	3	1	3	0	3	2	3	4	2	1	1	0	4	Bacteria	Pseudomonadota	Gammaproteobacteria	Vibrionales	Vibrionaceae	Vibrio	Vibrio paracholerae
2587597	0	0	0	0	1	0	0	0	0	1	0	2	1	0	0	0	Bacteria	Pseudomonadota	Gammaproteobacteria	Pseudomonadales	Pseudomonadaceae	Pseudomonas	Pseudomonas sp. SWI7
1136135	5	0	1	3	1	0	2	0	3	3	2	3	3	0	0	1	Bacteria	Pseudomonadota	Alphaproteobacteria	Hyphomicrobiales	Rhizobiaceae	Rhizobium	Rhizobium azibense
256325	0	2	0	6	2	0	2	1	0	0	2	1	0	0	0	0	Bacteria	Pseudomonadota	Gammaproteobacteria	Moraxellales	Moraxellaceae	Psychrobacter	Psychrobacter maritimus
2807197	0	0	0	0	1	0	0	0	0	0	0	0	0	0	0	1	Bacteria	Bacillota	Bacilli	Bacillales	Paenibacillaceae	Paenibacillus	Paenibacillus sp. J53TS2
2796139	12	10	7	10	1	11	12	6	9	4	2	9	3	11	1	2	Bacteria	Verrucomicrobiota				Methylacidimicrobium	Methylacidimicrobium sp. B4
2563889	2	0	0	1	1	1	14	1	4	3	2	1	0	2	5	0	Archaea	Methanobacteriota	Halobacteria	Halobacteriales	Haloferacaceae	Halalkalirubrum	Halalkalirubrum salinum
1805193	9	2	4	4	1	1	8	1	8	4	2	4	2	1	1	1	Bacteria	Gemmatimonadota					Gemmatimonadetes bacterium 13_1_40CM_4_69_8
1736315	6	2	0	2	1	0	0	1	8	0	1	0	1	2	1	0	Bacteria	Pseudomonadota	Betaproteobacteria	Burkholderiales	Comamonadaceae	Pseudorhodoferax	Pseudorhodoferax sp. Leaf265
1968527	1	17	15	12	2	3	7	4	5	0	3	1	3	5	2	0	Bacteria	candidate division CPR3					candidate division CPR3 bacterium 4484_211
1219045	0	0	0	0	1	0	0	0	0	0	0	0	0	0	0	0	Bacteria	Pseudomonadota	Alphaproteobacteria	Sphingomonadales	Sphingomonadaceae	Sphingobium	Sphingobium herbicidovorans
2559606	15	2	2	8	1	3	3	4	91	5	8	2	6	3	4	6	Bacteria	Bacillota	Bacilli	Bacillales	Bacillaceae	Bacillus	Bacillus sp. AZ43
1798471	2	2	0	1	3	4	8	0	4	2	1	3	1	18	4	13	Bacteria	Candidatus Joergenseniibacteriota					Candidatus Jorgensenbacteria bacterium RIFCSPLOWO2_01_FULL_45_25b
1802276	3	1	4	9	1	5	1	0	4	2	6	4	1	6	1	3	Bacteria	Candidatus Sungiibacteriota					Candidatus Sungbacteria bacterium RIFCSPLOWO2_01_FULL_47_10
1703423	2	2	0	7	2	7	2	4	4	1	1	2	2	1	2	11	Bacteria	Candidatus Zixiibacteriota					candidate division Zixibacteria bacterium DG_27
399176	2	3	12	19	2	3	1	1	15	5	12	3	3	5	7	13	Bacteria	Pseudomonadota	Alphaproteobacteria	Sphingomonadales	Sphingomonadaceae	Sphingomonas	Sphingomonas sp. R1
179878	7	3	20	15	3	3	0	5	10	3	4	9	4	64	15	32	Bacteria	Pseudomonadota	Alphaproteobacteria	Sphingomonadales	Sphingomonadaceae	Sphingomonas	Sphingomonas elodea
2592070	19	13	7	6	1	1	3	4	49	20	6	13	12	20	7	19	Bacteria	Pseudomonadota	Alphaproteobacteria	Acetobacterales	Elioraeaceae	Elioraea	Elioraea sp. Yellowstone
1463822	1	0	0	0	1	0	0	0	16	1	0	5	0	0	0	0	Bacteria	Actinomycetota	Actinomycetes	Kitasatosporales	Streptomycetaceae	Kitasatospora	Kitasatospora sp. NRRL B-11411
156588	5	2	2	4	1	7	4	2	1	0	4	0	0	2	1	0	Bacteria	Verrucomicrobiota					uncultured Verrucomicrobiota bacterium
1712872	11	2	1	0	1	0	0	1	24	0	0	1	4	0	0	2	Bacteria	Actinomycetota	Actinomycetes	Streptosporangiales	Streptosporangiaceae	Nonomuraea	Nonomuraea rhodomycinica
1286822	5	3	1	1	1	0	0	2	17	1	0	0	0	5	4	0	Bacteria	Actinomycetota	Actinomycetes	Kitasatosporales	Streptomycetaceae	Streptomyces	Streptomyces sp. WMMB 714
167548	0	0	0	0	3	320	587	234	0	0	3	0	4	373	641	1385	Bacteria	Cyanobacteriota	Cyanophyceae	Synechococcales	Prochlorococcaceae	Prochlorococcus	Prochlorococcus marinus
2496692	0	1	1	0	1	0	0	0	0	0	0	1	0	0	0	0	Bacteria	Pseudomonadota	Alphaproteobacteria	Hyphomicrobiales	Phyllobacteriaceae	Mesorhizobium	Mesorhizobium sp. M7A.F.Ca.CA.001.08.2.1
1919106	2	0	0	0	1	0	0	0	4	0	0	0	0	1	0	0	Bacteria	Bacteroidota					Bacteroidetes bacterium QS_4_64_154
272632	3	24	10	6	3	0	0	0	0	12	6	13	0	0	0	0	Bacteria	Mycoplasmatota	Mollicutes	Mycoplasmatales	Mycoplasmataceae	Mycoplasma	Mycoplasma mycoides
2898659	9	5	3	1	1	2	8	2	29	2	0	7	6	0	0	3	Bacteria	Actinomycetota	Actinomycetes	Micrococcales	Microbacteriaceae	Agromyces	Agromyces cavernae
1547597	2	1	0	2	1	12	3	0	4	0	0	0	0	9	3	0	Bacteria	Bacteroidota	Bacteroidia	Bacteroidales	Porphyromonadaceae	Sanguibacteroides	Sanguibacteroides justesenii
120107	32	4	33	15	1	2	3	4	12	1	5	4	4	39	24	42	Bacteria	Pseudomonadota	Alphaproteobacteria	Sphingomonadales	Sphingomonadaceae	Sphingobium	Sphingobium cloacae
1761798	5	2	0	0	1	1	1	0	7	9	0	0	1	0	0	0	Bacteria	Pseudomonadota	Alphaproteobacteria	Hyphomicrobiales	Methylobacteriaceae	Methylobacterium	Methylobacterium sp. 190mf
1561068	0	0	3	4	1	0	3	0	0	0	1	0	0	0	0	0	Bacteria	Pseudomonadota	Gammaproteobacteria	Moraxellales	Moraxellaceae	Acinetobacter	Acinetobacter sp. neg1
2706058	11	1	0	2	1	0	0	0	30	0	1	0	1	0	0	1	Bacteria	Actinomycetota	Actinomycetes	Kitasatosporales	Streptomycetaceae	Streptomyces	Streptomyces sp. SID13726
2768455	2	1	1	0	1	0	0	0	3	0	0	2	0	0	0	0	Bacteria	Actinomycetota	Actinomycetes	Micrococcales	Micrococcaceae	Arthrobacter	Arthrobacter sp. SLBN-122
455597	26	0	0	0	1	0	0	3	127	7	1	3	6	7	3	2	Archaea	Nitrososphaerota	Nitrososphaeria	Nitrosopumilales			uncultured marine crenarchaeote HF4000_APKG6D9
2528713	1	1	0	3	1	0	3	1	4	0	9	0	2	1	1	0	Bacteria	Deinococcota	Deinococci	Deinococcales	Deinococcaceae	Deinococcus	Deinococcus fonticola
1970316	4	0	4	1	1	0	4	1	6	16	4	8	2	0	0	1	Bacteria	Pseudomonadota	Gammaproteobacteria	Alteromonadales	Alteromonadaceae	Alishewanella	Alishewanella sp. 34-51-39
2714037	1	0	0	1	1	2	1	5	8	3	0	0	0	6	1	4	Bacteria	Actinomycetota	Actinomycetes	Propionibacteriales	Nocardioidaceae	Nocardioides	Nocardioides sp. IC4_145
1761782	1	4	0	3	1	3	4	3	6	2	0	2	0	0	0	3	Bacteria	Pseudomonadota	Gammaproteobacteria	Enterobacterales	Enterobacteriaceae	Enterobacter	Enterobacter sp. kpr-6
1443103	9	2	0	2	2	1	3	6	30	0	4	4	4	0	5	7	Bacteria	Pseudomonadota	Betaproteobacteria	Neisseriales	Neisseriaceae	Snodgrassella	Snodgrassella alvi
1867410	10	8	9	7	1	3	2	3	23	14	9	5	16	11	6	11	Bacteria	Actinomycetota	Actinomycetes	Micrococcales	Microbacteriaceae	Microbacterium	Microbacterium sorbitolivorans
926556	5	6	16	36	3	0	1	1	1	6	3	13	1	1	5	4	Bacteria	Bacteroidota	Cytophagia	Cytophagales	Cyclobacteriaceae	Echinicola	Echinicola vietnamensis
1628190	1	2	4	6	1	2	0	0	3	5	15	14	13	1	0	0	Bacteria	Pseudomonadota	Gammaproteobacteria	Enterobacterales	Erwiniaceae	Pantoea	Pantoea sp. BL1
2837491	19	2	3	3	2	8	5	3	61	7	2	8	0	1	3	6	Bacteria	Actinomycetota	Actinomycetes	Micrococcales	Microbacteriaceae	Canibacter	Canibacter zhuwentaonis
2751251	0	0	1	0	1	0	1	2	0	1	0	0	2	1	0	7	Bacteria	Bacillota	Bacilli	Bacillales		Exiguobacterium	Exiguobacterium qingdaonense
1582	0	1	0	0	1	0	1	0	0	0	0	1	0	0	0	0	Bacteria	Bacillota	Bacilli	Lactobacillales	Lactobacillaceae	Lacticaseibacillus	Lacticaseibacillus casei
2215	0	2	0	0	1	1	1	1	0	1	0	0	0	0	0	0	Archaea	Methanobacteriota	Methanomicrobia	Methanosarcinales	Methanosarcinaceae	Methanosarcina	Methanosarcina vacuolata
1852918	179	12	0	2	2	6	6	1	254	28	0	0	0	1	7	7	Bacteria	Mycoplasmatota					Tenericutes bacterium ADurb.Bin087
2048550	5	0	0	0	1	8	5	4	24	3	1	4	1	14	4	6	Bacteria	Actinomycetota	Actinomycetes	Mycobacteriales	Mycobacteriaceae	Mycobacterium	Mycobacterium lehmannii
2584625	0	0	0	1	1	0	0	0	0	0	0	0	0	0	0	0	Bacteria	Bacillota	Clostridia	Eubacteriales	Butyricicoccaceae	Butyricicoccus	Butyricicoccus sp. BIOML-A1
866628	0	0	0	0	1	0	0	0	0	0	0	0	0	0	0	1	Bacteria	Pseudomonadota	Gammaproteobacteria	Legionellales	Legionellaceae	Legionella	Legionella pneumophila
2763678	3	2	2	4	1	4	5	3	8	1	5	4	3	1	5	10	Bacteria	Bacillota	Clostridia	Eubacteriales	Oscillospiraceae	Youxingia	Youxingia wuxianensis
1353536	0	0	0	3	1	0	3	1	1	1	2	0	1	0	0	0	Bacteria	Pseudomonadota	Gammaproteobacteria	Alteromonadales	Shewanellaceae	Shewanella	Shewanella decolorationis
1008152	0	6	4	5	1	0	39	2	0	3	2	2	0	1	2	0	Archaea	Methanobacteriota	Halobacteria	Halobacteriales	Haladaptataceae	Haladaptatus	Haladaptatus pallidirubidus
2822684	0	3	4	2	2	6	1	0	1	2	1	3	0	1	0	0	Bacteria	Pseudomonadota	Gammaproteobacteria	Alteromonadales	Pseudoalteromonadaceae	Pseudoalteromonas	Pseudoalteromonas sp. MMG007
44283	0	0	0	1	1	0	0	0	2	1	3	3	3	0	0	0	Bacteria	Pseudomonadota	Gammaproteobacteria	Pasteurellales	Pasteurellaceae	Pasteurella	Pasteurella multocida
1805226	0	1	0	0	1	0	0	0	0	0	0	0	0	0	0	0	Bacteria	Chloroflexota	Ktedonobacteria	Ktedonobacterales	Ktedonobacteraceae	Ktedonobacter	Ktedonobacter sp. 13_1_20CM_4_53_7
1357935	15	4	0	2	1	12	2	4	6	0	3	0	5	18	6	12	Bacteria	Cyanobacteriota	Cyanophyceae	Pseudanabaenales	Pseudanabaenaceae	Pseudanabaena	Pseudanabaena sp. lw0831
2571129	0	0	0	1	2	0	2	0	0	1	0	0	0	0	0	0	Bacteria	Pseudomonadota	Gammaproteobacteria	Pseudomonadales	Pseudomonadaceae	Pseudomonas	Pseudomonas rhizoryzae
1970564	6	6	13	18	1	0	0	0	2	2	5	4	0	2	1	1	Bacteria	Pseudomonadota	Alphaproteobacteria	Rhodospirillales			Rhodospirillales bacterium 20-58-10
2820757	0	3	1	6	1	3	0	1	0	0	0	1	0	1	0	0	Bacteria	Pseudomonadota	Gammaproteobacteria	Alteromonadales	Alteromonadaceae	Alteromonas	Alteromonas sp. K632G
2908925	0	0	0	0	1	2	0	0	0	0	0	0	0	0	0	0	Bacteria	Pseudomonadota	Alphaproteobacteria	Hyphomicrobiales	Rhizobiaceae	Rhizobium	Rhizobium sp. PRIMUS64
928210	0	1	0	2	1	0	0	1	4	0	0	0	2	7	8	7	Bacteria	Pseudomonadota	Alphaproteobacteria	Hyphomicrobiales	Bartonellaceae	Bartonella	Bartonella florencae
1633223	0	3	4	6	1	1	0	0	0	1	0	1	0	0	0	0	Bacteria	Actinomycetota	Actinomycetes	Mycobacteriales	Gordoniaceae	Gordonia	Gordonia sp. LAM0048
1456195	0	0	0	0	1	5	15	1	0	0	0	0	0	21	3	97	Archaea	Nitrososphaerota					uncultured marine thaumarchaeote KM3_55_A11
2138162	19	0	1	2	1	0	3	4	40	4	4	5	7	24	5	11	Bacteria	Actinomycetota	Actinomycetes	Actinomycetales	Actinomycetaceae	Arcanobacterium	Arcanobacterium ihumii
2011099	3	1	0	0	1	0	6	0	2	4	1	3	3	12	2	10	Bacteria	Campylobacterota	Epsilonproteobacteria	Campylobacterales	Arcobacteraceae	Aliarcobacter	Aliarcobacter vitoriensis
1759074	0	0	0	0	1	0	0	0	0	0	0	0	0	0	0	0	Bacteria	Pseudomonadota	Alphaproteobacteria	Sphingomonadales	Sphingomonadaceae	Sphingopyxis	Sphingopyxis sp. HIX
2822345	0	2	0	3	1	0	0	0	0	0	5	2	1	0	0	0	Bacteria	Bacteroidota	Flavobacteriia	Flavobacteriales	Weeksellaceae	Chryseobacterium	Chryseobacterium sp. Bi04
2320112	14	39	43	54	2	9	10	3	15	7	10	23	4	3	1	4	Bacteria						bacterium D16-50
2964654	6	0	0	0	1	0	0	1	17	9	0	1	2	2	0	0	Bacteria	Actinomycetota	Actinomycetes	Kitasatosporales	Streptomycetaceae	Streptomyces	Streptomyces sp. ICN903
2764176	5	7	7	2	1	1	2	1	6	5	3	1	0	7	2	4	Bacteria	Bacillota	Bacilli	Bacillales	Bacillaceae	Bacillus	Bacillus sp. PS06
1678001	0	1	1	0	1	1	0	0	2	2	0	0	2	0	0	2	Bacteria	Bacillota	Bacilli	Bacillales	Bacillaceae	Bacillus	Bacillus sp. MUM 13
996803	0	0	0	0	1	0	0	0	0	0	0	0	0	0	0	0	Bacteria	Spirochaetota	Spirochaetia	Leptospirales	Leptospiraceae	Leptospira	Leptospira interrogans
1805249	0	1	0	2	2	0	5	1	0	1	0	1	2	3	2	1	Archaea	Candidatus Micrarchaeota					Candidatus Micrarchaeota archaeon CG1_02_51_15
1802682	0	1	0	0	2	2	0	3	5	0	0	2	2	5	0	2	Bacteria	Candidatus Yanofskyibacteriota					Candidatus Yanofskybacteria bacterium RIFCSPHIGHO2_02_FULL_44_12b
39844	7	10	19	28	1	5	3	0	3	3	13	16	5	13	8	10	Bacteria	Pseudomonadota	Alphaproteobacteria	Hyphomicrobiales	Phyllobacteriaceae	Mesorhizobium	Mesorhizobium tianshanense
2022495	0	0	2	4	1	1	0	0	0	0	0	1	0	0	0	0	Bacteria	Actinomycetota	Actinomycetes	Mycobacteriales	Nocardiaceae	Rhodococcus	Rhodococcus sp. 05-2255-1e
2961597	0	0	4	0	1	0	13	0	1	0	0	0	0	3	1	3	Archaea	Methanobacteriota	Halobacteria	Halobacteriales	Natrialbaceae	Halovivax	Halovivax gelatinilyticus
1456063	31	0	0	0	1	0	2	0	44	0	2	5	5	3	2	47	Archaea	Nitrososphaerota					uncultured marine thaumarchaeote KM3_17_G07
480658	10	10	8	5	1	7	0	3	31	3	3	2	10	9	1	12	Bacteria	Pseudomonadota	Betaproteobacteria	Burkholderiales	Burkholderiaceae	Paraburkholderia	Paraburkholderia rhizosphaerae
2565928	7	9	1	3	2	2	5	0	9	3	3	2	5	3	2	5	Bacteria	Pseudomonadota	Gammaproteobacteria	Vibrionales	Vibrionaceae	Vibrio	Vibrio sp. H11
1439861	0	0	1	1	1	0	3	0	0	0	0	0	0	0	0	0	Bacteria	Pseudomonadota	Betaproteobacteria	Burkholderiales	Burkholderiaceae	Burkholderia	Burkholderia pseudomallei
1931232	12	2	1	12	1	7	4	2	52	5	3	6	8	15	3	4	Bacteria	Actinomycetota	Actinomycetes	Streptosporangiales	Nocardiopsidaceae	Marinitenerispora	Marinitenerispora sediminis
2886199	0	0	0	0	1	0	1	0	0	0	0	0	0	1	1	0	Bacteria	Actinomycetota	Actinomycetes	Micrococcales	Cellulomonadaceae	Cellulomonas	Cellulomonas xiejunii
2876645	1	0	2	0	1	0	0	0	0	14	21	14	9	0	0	0	Bacteria	Pseudomonadota	Alphaproteobacteria	Hyphomicrobiales	Phyllobacteriaceae	Mesorhizobium	Mesorhizobium sp. BR115XR7A
2107582	6	3	7	19	1	4	9	2	8	9	2	9	3	8	0	6	Bacteria	Pseudomonadota	Gammaproteobacteria	Vibrionales	Vibrionaceae	Aliivibrio	Aliivibrio sp. EL58
1936169	2	2	2	1	2	0	0	1	0	0	3	11	0	2	0	1	Bacteria	Pseudomonadota	Gammaproteobacteria	Pasteurellales	Pasteurellaceae	Avibacterium	uncultured Avibacterium sp.
1801756	2	0	0	4	1	2	2	1	6	7	4	2	1	10	0	2	Bacteria	Candidatus Nomuraibacteriota					Candidatus Nomurabacteria bacterium RIFCSPHIGHO2_02_FULL_42_19
723611	12	0	0	0	1	0	0	0	0	0	2	0	0	0	0	0	Bacteria	Pseudomonadota	Alphaproteobacteria	Rhodospirillales			uncultured Rhodospirillales bacterium HF0500_23A22
142649	0	0	0	1	1	4	0	4	0	0	0	0	0	9	10	6	Bacteria	Mycoplasmatota		Mycoplasmoidales	Metamycoplasmataceae	Metamycoplasma	Metamycoplasma phocicerebrale
566293	7	2	4	5	1	2	0	3	4	11	4	15	2	4	0	0	Bacteria	Pseudomonadota	Gammaproteobacteria	Vibrionales	Vibrionaceae	Aliivibrio	Aliivibrio sifiae
2864214	1	5	1	2	2	6	1	0	2	1	0	3	0	17	13	12	Bacteria	Bacillota	Bacilli	Bacillales	Bacillaceae	Bacillus	Bacillus sp. IITD106
1922216	3	6	14	9	3	0	1	0	6	8	20	31	3	0	0	0	Bacteria	Pseudomonadota	Gammaproteobacteria	Enterobacterales	Bruguierivoracaceae	Sodalis	Candidatus Sodalis sp. SoCistrobi
2041023	11	4	3	2	1	1	2	1	13	6	0	7	5	8	3	8	Bacteria	Bacillota	Bacilli	Bacillales	Paenibacillaceae	Paenibacillus	Paenibacillus albidus
2830990	0	0	0	0	1	0	0	0	5	2	0	0	0	0	0	0	Bacteria	Actinomycetota	Actinomycetes	Micrococcales	Micrococcaceae	Arthrobacter	Arthrobacter sp. StoSoilA2
1195464	1	3	1	1	1	1	7	2	0	0	0	0	0	0	0	0	Bacteria	Bacillota	Bacilli	Bacillales	Bacillaceae	Bacillus	Bacillus thuringiensis
114699	1	0	0	1	1	3	9	0	2	0	0	1	0	0	0	0	Bacteria	Actinomycetota	Actinomycetes	Kitasatosporales	Streptomycetaceae	Streptomyces	Streptomyces rhizosphaericus
1802672	0	3	1	0	2	0	2	0	0	3	0	2	0	2	3	2	Bacteria	Candidatus Yanofskyibacteriota					Candidatus Yanofskybacteria bacterium RIFCSPHIGHO2_01_FULL_48_25b
1805474	9	3	3	6	1	0	4	0	7	0	0	0	0	6	2	9	Bacteria	Bacillota	Bacilli	Bacillales	Bacillaceae	Bacillus	Bacillus mediterraneensis
56455	3	2	0	5	2	0	3	0	5	3	2	5	5	0	0	0	Bacteria	Pseudomonadota	Gammaproteobacteria	Lysobacterales	Lysobacteraceae	Xanthomonas	Xanthomonas hyacinthi
2485181	0	0	1	0	1	0	0	0	5	0	0	0	0	0	0	0	Bacteria	Actinomycetota	Actinomycetes	Micrococcales	Microbacteriaceae	Curtobacterium	Curtobacterium sp. PhB136
2975690	1	0	0	0	2	0	1	0	0	2	4	0	1	0	0	0	Bacteria	Actinomycetota	Actinomycetes	Kitasatosporales	Streptomycetaceae	Streptomyces	Streptomyces sp. NBC_00249
2745138	1	0	1	0	1	4	3	0	0	1	2	0	0	0	0	0	Bacteria	Myxococcota	Myxococcia	Myxococcales	Myxococcaceae	Myxococcus	Myxococcus sp. AM010
1538095	97	123	4	6	1	3	0	2	17	67	5	9	9	3	0	2	Bacteria	Pseudomonadota	Betaproteobacteria	Burkholderiales	Burkholderiaceae	Cupriavidus	Cupriavidus sp. D384
1802567	0	9	1	0	3	0	2	0	0	0	0	0	3	4	1	3	Bacteria						candidate division WOR-1 bacterium RIFCSPLOWO2_02_FULL_46_20
2995131	2	0	0	0	1	1	1	0	0	0	0	0	0	0	0	0	Bacteria	Pseudomonadota	Gammaproteobacteria	Enterobacterales	Enterobacteriaceae	Enterobacter	Enterobacter sp. 200527-13
2662029	3	1	0	1	1	0	0	0	1	2	3	0	3	0	0	0	Bacteria	Actinomycetota	Actinomycetes	Propionibacteriales	Nocardioidaceae	Aeromicrobium	Aeromicrobium sp. S22
1680160	1	0	10	2	1	1	0	3	4	5	7	3	2	5	0	4	Bacteria	Pseudomonadota	Alphaproteobacteria	Hyphomicrobiales	Nitrobacteraceae	Bradyrhizobium	Bradyrhizobium sp. NAS96.2
1653434	11	12	1	3	2	2	2	1	2	7	4	3	0	1	2	1	Bacteria	Bacillota	Clostridia	Lachnospirales	Lachnospiraceae	Sellimonas	Sellimonas intestinalis
1945	0	0	1	2	1	0	0	2	2	0	0	2	0	1	0	1	Bacteria	Actinomycetota	Actinomycetes	Kitasatosporales	Streptomycetaceae	Streptomyces	Streptomyces jumonjinensis
33879	15	5	0	2	1	1	3	4	36	7	0	1	0	1	0	0	Bacteria	Actinomycetota	Actinomycetes	Micrococcales	Microbacteriaceae	Agromyces	Agromyces ramosus
1177574	8	0	0	3	1	0	2	0	7	0	3	0	0	3	2	1	Bacteria	Bacteroidota	Bacteroidia	Bacteroidales	Prevotellaceae	Prevotella	Prevotella jejuni
1536772	0	3	4	6	2	1	7	2	0	1	2	1	0	0	0	0	Bacteria	Bacillota	Bacilli	Bacillales	Paenibacillaceae	Paenibacillus	Paenibacillus sp. FSL R7-0273
579532	9	7	6	3	1	0	2	0	3	2	7	4	1	0	0	1	Bacteria	Pseudomonadota	Gammaproteobacteria	Alteromonadales	Pseudoalteromonadaceae	Pseudoalteromonas	Pseudoalteromonas sp. S3178
2214	2	1	0	2	2	2	0	7	0	1	13	5	1	7	6	3	Archaea	Methanobacteriota	Methanomicrobia	Methanosarcinales	Methanosarcinaceae	Methanosarcina	Methanosarcina acetivorans
2518118	0	0	0	1	1	0	0	0	0	0	0	0	0	0	0	2	Archaea	Methanobacteriota	Halobacteria	Halobacteriales	Haloferacaceae	Halorubrum	Halorubrum sp. SS5
251540	1	0	2	0	2	1	5	3	7	2	11	0	4	10	8	11	Bacteria	Pseudomonadota	Gammaproteobacteria	Enterobacterales	Enterobacteriaceae	Candidatus Blochmanniella	Candidatus Blochmannia vicinus (nom. nud.)
144185	8	1	3	4	1	2	8	0	13	4	2	1	4	0	1	0	Bacteria	Actinomycetota	Actinomycetes	Micrococcales	Microbacteriaceae	Leifsonia	Leifsonia aquatica
34065	1	8	1	1	1	2	8	2	0	15	2	3	2	0	3	2	Bacteria	Pseudomonadota	Gammaproteobacteria	Pseudomonadales	Pseudomonadaceae	Pseudomonas	Pseudomonas amygdali
2486460	0	2	0	0	1	0	0	0	0	0	0	0	0	0	0	0	Bacteria	Bacteroidota	Bacteroidia	Bacteroidales	Muribaculaceae		Muribaculaceae bacterium Isolate-036 (Harlan)
3025875	0	0	0	2	1	0	0	0	0	0	1	0	0	2	0	1	Bacteria	Pseudomonadota	Gammaproteobacteria	Enterobacterales	Morganellaceae	Xenorhabdus	Xenorhabdus anantnagensis
2663863	2	1	0	0	1	0	0	0	0	0	0	1	0	0	0	3	Bacteria	Pseudomonadota	Gammaproteobacteria	Lysobacterales	Lysobacteraceae	Xanthomonas	Xanthomonas sp. 3498
540997	29	15	32	16	2	3	0	4	50	28	8	10	18	6	5	6	Bacteria	Pseudomonadota	Alphaproteobacteria	Hyphomicrobiales	Phyllobacteriaceae	Mesorhizobium	Mesorhizobium sp. ORS 3428
2012519	4	0	3	0	1	0	4	1	0	1	0	1	1	8	4	8	Archaea	Thermoproteota	Thermoprotei	Desulfurococcales			Desulfurococcales archaeon ex4484_217_2
2675791	0	0	2	0	1	3	4	0	3	0	3	1	0	6	2	2	Bacteria	Pseudomonadota	Gammaproteobacteria	Enterobacterales	Enterobacteriaceae		Enterobacteriaceae endosymbiont of Macroplea mutica
1930061	37	8	3	5	3	0	3	3	104	17	23	21	13	2	3	6	Bacteria	Actinomycetota	Actinomycetes	Micrococcales	Beutenbergiaceae	Litorihabitans	Litorihabitans aurantiacus
1964541	32	7	3	4	2	2	2	1	111	33	14	12	13	5	2	5	Bacteria	Pseudomonadota	Gammaproteobacteria	Enterobacterales	Erwiniaceae	Pantoea	Pantoea latae
2995418	0	0	0	0	1	0	0	0	0	0	0	0	0	0	0	0	Bacteria	Cyanobacteriota	Cyanophyceae	Nostocales	Nostocaceae	Komarekiella	Komarekiella sp. 1400
1817764	7	5	5	3	1	1	5	2	26	6	8	1	3	12	0	2	Bacteria	Pseudomonadota	Candidatus Muproteobacteria				Candidatus Muproteobacteria bacterium RIFCSPHIGHO2_01_FULL_65_16
2662197	0	0	0	0	1	0	1	0	0	0	0	0	0	0	0	0	Bacteria	Pseudomonadota	Gammaproteobacteria	Pseudomonadales	Pseudomonadaceae	Pseudomonas	Pseudomonas sp. FSL R10-1350
1776968	1	0	0	0	1	0	0	0	3	0	0	0	0	1	0	0	Bacteria						uncultured bacterium UPO43
293091	1	0	2	0	3	2	6	0	0	1	0	0	0	1	2	6	Archaea	Methanobacteriota	Halobacteria	Halobacteriales	Haloferacaceae	Haloquadratum	Haloquadratum walsbyi
1457823	0	0	0	0	1	293	141	159	0	0	1	4	3	356	181	220	Archaea	Methanobacteriota					uncultured marine group II/III euryarchaeote AD1000_88_H01
1533	3	2	3	5	1	10	4	1	0	0	3	1	4	12	3	9	Bacteria	Bacillota	Clostridia	Eubacteriales	Clostridiaceae	Clostridium	Clostridium fallax
1792835	13	1	1	1	1	4	3	0	32	1	0	2	3	2	0	0	Bacteria	Actinomycetota	Actinomycetes	Mycobacteriales	Mycobacteriaceae	Mycolicibacter	Mycolicibacter icosiumassiliensis
2420513	1	5	3	0	1	1	0	1	14	5	3	3	4	11	2	2	Bacteria	Pseudomonadota	Gammaproteobacteria	Enterobacterales	Bruguierivoracaceae	Sodalis	Sodalis-like symbiont of Bactericera trigonica
100053	7	3	2	4	2	12	1	6	3	2	7	5	5	17	37	30	Bacteria	Spirochaetota	Spirochaetia	Leptospirales	Leptospiraceae	Leptospira	Leptospira alexanderi
640031	3	3	0	1	1	0	0	0	0	0	0	0	0	1	1	6	Bacteria	Bacillota	Bacilli	Lactobacillales	Streptococcaceae	Streptococcus	Streptococcus zalophi
500632	0	0	0	0	1	0	0	1	0	0	0	0	0	1	0	1	Bacteria	Bacillota	Clostridia	Lachnospirales	Lachnospiraceae	Tyzzerella	[Clostridium] nexile
1885916	2	0	3	0	1	1	1	2	1	1	4	2	0	2	0	4	Bacteria	Bacillota	Bacilli	Bacillales	Bacillaceae	Paraliobacillus	Paraliobacillus sediminis
2663838	0	4	2	7	2	0	0	0	3	2	3	10	2	1	0	1	Bacteria	Pseudomonadota	Alphaproteobacteria	Hyphomicrobiales	Nitrobacteraceae	Bradyrhizobium	Bradyrhizobium sp. CIR3A
1581059	2	0	2	1	1	0	0	0	1	1	0	0	0	0	0	0	Bacteria	Pseudomonadota	Gammaproteobacteria	Enterobacterales	Hafniaceae	Hafnia	Hafnia sp. HMSC23F03
1862322	3	0	2	0	1	0	0	0	0	2	0	0	0	0	0	0	Bacteria	Pseudomonadota	Betaproteobacteria	Burkholderiales	Comamonadaceae	Delftia	Delftia sp. UME58
1985879	7	0	5	0	1	0	0	1	0	4	4	9	3	0	0	0	Bacteria	Pseudomonadota	Alphaproteobacteria	Sphingomonadales	Sphingomonadaceae	Sphingomonas	Sphingomonas sp. ABOLF
2923375	1	1	1	0	1	0	3	0	8	3	0	1	4	1	5	8	Bacteria	Pseudomonadota	Gammaproteobacteria	Moraxellales	Moraxellaceae	Acinetobacter	Acinetobacter sp. XS-4
1965537	3	1	2	5	1	3	4	0	7	2	2	3	1	1	1	1	Bacteria	Bacillota	Clostridia	Eubacteriales	Oscillospiraceae	Flavonifractor	Flavonifractor sp. An10
1618792	4	5	0	6	2	5	1	1	5	7	12	9	0	3	2	2	Bacteria						Parcubacteria group bacterium GW2011_GWA1_47_11
2926423	6	7	13	8	1	3	2	9	6	5	31	16	7	22	8	13	Bacteria	Pseudomonadota	Gammaproteobacteria	Pseudomonadales	Marinobacteraceae	Marinobacter	Marinobacter sp. S0848L
1578198	22	8	4	11	1	2	1	0	63	27	16	11	0	3	3	3	Bacteria	Bacillota	Bacilli	Bacillales	Bacillaceae	Neobacillus	Neobacillus notoginsengisoli
710973	4	0	3	2	1	20	16	8	11	5	1	7	0	57	19	34	Bacteria	Pseudomonadota	Gammaproteobacteria				uncultured gamma proteobacterium EB080_L93H08
1134457	2	0	0	0	1	0	0	0	0	0	0	0	0	0	0	0	Bacteria	Cyanobacteriota	Cyanophyceae	Chroococcales	Microcystaceae	Microcystis	Microcystis aeruginosa
2730847	30	0	0	1	1	0	0	0	1	0	0	0	0	0	0	1	Bacteria	Pseudomonadota	Gammaproteobacteria	Pseudomonadales	Pseudomonadaceae	Pseudomonas	Pseudomonas sp. ADAK13
2853534	2	0	3	4	1	0	0	1	4	0	1	0	0	0	0	1	Bacteria	Pseudomonadota	Gammaproteobacteria	Pseudomonadales	Pseudomonadaceae	Pseudomonas	Pseudomonas sp. PD9R
2949941	0	0	0	0	1	0	0	0	0	0	0	1	0	0	0	0	Bacteria	Pseudomonadota	Gammaproteobacteria	Enterobacterales	Morganellaceae	Providencia	Providencia sp. PROV250
1803816	5	0	4	11	1	5	2	7	2	0	0	3	1	21	6	22	Archaea	Thermoplasmatota	Thermoplasmata	Thermoplasmatales			Thermoplasmatales archaeon SG8-52-1
401638	9	5	3	6	1	3	4	4	8	1	5	2	1	17	14	16	Bacteria	Bacillota	Bacilli	Bacillales	Paenibacillaceae	Paenibacillus	Paenibacillus taiwanensis
2493084	16	1	1	1	2	1	0	2	25	3	5	1	4	0	0	6	Bacteria	Actinomycetota	Actinomycetes	Micrococcales	Microbacteriaceae	Microbacterium	Microbacterium sp. CPCC 204701
211589	10	8	22	13	2	4	3	1	23	12	3	13	5	5	4	12	Bacteria	Pseudomonadota	Betaproteobacteria	Burkholderiales	Oxalobacteraceae	Herbaspirillum	Herbaspirillum chlorophenolicum
186189	24	8	4	1	3	2	5	0	85	5	4	7	0	0	0	0	Bacteria	Actinomycetota	Actinomycetes	Micrococcales	Promicromonosporaceae	Xylanimonas	Xylanimonas cellulosilytica
1932667	4	2	3	5	2	1	3	3	1	1	14	3	1	8	7	4	Bacteria	Cyanobacteriota	Cyanophyceae	Nostocales	Nostocaceae	Nostoc	Nostoc sp. 106C
1203592	0	0	2	3	1	0	0	3	0	0	2	0	0	0	2	0	Bacteria	Actinomycetota	Actinomycetes	Kitasatosporales	Streptomycetaceae	Streptomyces	Streptomyces sp. HPH0547
2940607	0	1	0	2	1	0	0	0	0	1	2	5	2	4	2	1	Bacteria	Pseudomonadota	Gammaproteobacteria	Pseudomonadales	Pseudomonadaceae	Pseudomonas	Pseudomonas sp. BIGb0278
2830992	7	1	2	4	1	0	2	0	31	3	1	2	3	4	0	1	Bacteria	Actinomycetota	Actinomycetes	Micrococcales	Micrococcaceae	Arthrobacter	Arthrobacter sp. StoSoilB5
2998077	0	0	0	0	2	0	0	0	0	1	3	0	1	3	0	0	Bacteria	Bacillota	Bacilli	Bacillales	Bacillaceae	Lysinibacillus	Lysinibacillus irui
1932	2	1	2	1	1	0	0	0	0	3	0	5	1	0	0	0	Bacteria	Actinomycetota	Actinomycetes	Kitasatosporales	Streptomycetaceae	Streptomyces	Streptomyces tendae
1263053	0	1	0	0	1	1	0	0	0	0	0	0	0	0	0	0	Bacteria	Bacteroidota	Bacteroidia	Bacteroidales	Bacteroidaceae	Bacteroides	Bacteroides stercoris
2153360	10	0	0	0	1	1	0	3	2	2	2	0	1	0	0	0	Bacteria	Pseudomonadota	Gammaproteobacteria	Pseudomonadales	Pseudomonadaceae	Pseudomonas	Pseudomonas sp. KBW05
2136	4	17	5	3	2	0	3	0	3	1	5	1	2	0	2	1	Bacteria	Mycoplasmatota	Mollicutes	Entomoplasmatales	Spiroplasmataceae	Spiroplasma	Spiroplasma monobiae
3034020	1	4	0	1	1	3	33	6	0	3	0	2	0	2	1	1	Archaea	Methanobacteriota	Halobacteria	Halobacteriales	Natrialbaceae	Halomontanus	Halomontanus rarus
59310	0	0	0	0	1	1	0	0	1	3	0	1	0	0	0	0	Bacteria	Bacillota	Bacilli	Lactobacillales	Streptococcaceae	Streptococcus	Streptococcus macedonicus
1404341	3	1	8	1	2	0	1	1	1	0	1	0	0	0	0	3	Bacteria	Pseudomonadota	Alphaproteobacteria	Sphingomonadales	Sphingomonadaceae	Sphingobium	Sphingobium scionense
1848595	10	2	0	0	1	0	1	0	12	0	0	0	1	0	0	0	Bacteria	Actinomycetota	Actinomycetes	Micrococcales	Micrococcaceae	Arthrobacter	Arthrobacter sp. MYb213
2572087	43	13	12	7	1	4	1	8	117	31	76	22	5	8	12	24	Bacteria	Candidatus Saccharibacteria					Candidatus Saccharibacteria bacterium oral taxon 955
2589894	9	0	0	1	2	0	0	0	17	11	0	1	0	6	0	2	Bacteria	Pseudomonadota	Alphaproteobacteria	Hyphomicrobiales	Phyllobacteriaceae	Mesorhizobium	Mesorhizobium sp. B3-1-7
216938	20	39	41	28	1	0	0	0	22	32	36	15	3	4	1	8	Bacteria	Mycoplasmatota	Mollicutes	Entomoplasmatales	Spiroplasmataceae	Spiroplasma	Spiroplasma helicoides
1736515	0	1	1	3	1	0	0	0	3	8	7	7	4	6	0	5	Bacteria	Pseudomonadota	Gammaproteobacteria	Pseudomonadales	Pseudomonadaceae	Pseudomonas	Pseudomonas sp. Root329
2744470	0	1	3	0	2	0	0	0	2	2	4	2	2	0	0	0	Bacteria	Pseudomonadota	Betaproteobacteria	Burkholderiales	Oxalobacteraceae	Massilia	Massilia sp. BJB1822
1817874	2	3	4	7	1	4	7	5	3	0	3	2	2	2	1	3	Bacteria	Candidatus Rifleibacteriota					Candidatus Riflebacteria bacterium GWC2_50_8
2836561	0	0	1	0	1	0	0	1	0	0	0	1	0	3	1	3	Bacteria	Pseudomonadota	Alphaproteobacteria	Hyphomicrobiales	Methylobacteriaceae	Methylobacterium	Methylobacterium sp. E-025
1403001	0	0	5	0	1	0	0	0	0	0	9	5	0	0	0	0	Bacteria						uncultured bacterium Lac36W
1326	3	1	1	1	1	8	14	5	0	1	0	1	1	0	0	0	Bacteria	Bacillota	Bacilli	Lactobacillales	Streptococcaceae	Streptococcus	Streptococcus acidominimus
2861287	1	0	0	1	1	0	0	1	0	0	0	0	0	3	0	1	Bacteria	Bacillota	Bacilli	Bacillales	Bacillaceae	Bacillus	Bacillus sp. YC2
429134	12	1	20	7	3	1	4	3	4	2	12	7	2	1	2	2	Bacteria	Pseudomonadota	Alphaproteobacteria	Sphingomonadales	Sphingomonadaceae	Sphingomonas	Sphingomonas desiccabilis
77777	0	0	2	1	2	0	0	0	7	3	0	0	3	3	2	5	Bacteria	Bacillota	Bacilli	Bacillales	Bacillaceae	Robertmurraya	Robertmurraya siralis
387341	0	1	0	0	1	0	8	0	0	0	0	0	0	0	2	0	Archaea	Methanobacteriota	Halobacteria	Halobacteriales	Natrialbaceae	Halovivax	Halovivax ruber
167550	0	0	0	0	1	39	72	35	0	0	1	0	0	59	116	286	Bacteria	Cyanobacteriota	Cyanophyceae	Synechococcales	Prochlorococcaceae	Prochlorococcus	Prochlorococcus marinus
1048808	0	0	0	0	1	0	1	0	0	0	0	0	0	0	0	0	Bacteria	Pseudomonadota	Gammaproteobacteria				endosymbiont of Riftia pachyptila
1506994	0	4	2	3	1	1	1	0	3	3	1	0	0	11	0	4	Bacteria	Bacillota	Clostridia	Lachnospirales	Lachnospiraceae	Butyrivibrio	Butyrivibrio sp. AE3004
1396859	2	3	15	3	2	5	5	2	0	4	4	7	0	0	0	1	Bacteria	Pseudomonadota	Gammaproteobacteria	Pseudomonadales	Marinobacteraceae	Marinobacter	Marinobacter sp. C1S70
2587063	3	1	1	2	2	0	0	0	2	8	7	9	10	0	1	0	Bacteria	Pseudomonadota	Alphaproteobacteria	Hyphomicrobiales	Rhizobiaceae	Rhizobium	Rhizobium sp. BK399
2546228	1	0	0	0	1	0	3	0	0	0	0	0	0	0	0	0	Bacteria	Cyanobacteriota	Cyanophyceae	Oscillatoriales	Oscillatoriaceae	Moorena	Moorena producens
1834082	9	4	5	5	1	2	1	1	35	8	4	9	3	2	2	2	Bacteria	Actinomycetota	Actinomycetes	Mycobacteriales	Mycobacteriaceae	Mycobacterium	Mycobacterium sp. 1554424.7
2996785	1	1	0	0	1	0	1	0	0	0	0	0	0	0	0	0	Bacteria	Myxococcota	Myxococcia	Myxococcales	Myxococcaceae	Myxococcus	Myxococcus sp. NMCA1
453603	1	0	4	1	1	14	14	11	0	0	0	0	0	0	0	0	Bacteria	Pseudomonadota	Gammaproteobacteria	Lysobacterales	Lysobacteraceae	Xanthomonas	Xanthomonas hortorum
2753888	0	1	1	3	1	0	0	0	0	1	0	0	0	0	0	0	Bacteria	Pseudomonadota	Gammaproteobacteria	Pseudomonadales	Pseudomonadaceae	Pseudomonas	Pseudomonas sp. SWRI18
38288	0	0	0	0	1	0	0	0	0	0	0	1	0	0	0	0	Bacteria	Actinomycetota	Actinomycetes	Mycobacteriales	Corynebacteriaceae	Corynebacterium	Corynebacterium genitalium
2781773	0	0	0	4	2	5	0	0	5	10	16	12	5	2	1	3	Bacteria	Bacillota	Bacilli	Bacillales	Staphylococcaceae	Staphylococcus	Staphylococcus durrellii
331272	0	0	0	0	1	0	0	0	0	0	0	0	0	0	0	0	Bacteria	Pseudomonadota	Betaproteobacteria	Burkholderiales	Burkholderiaceae	Burkholderia	Burkholderia cenocepacia
1970393	0	5	3	9	1	1	3	0	3	2	1	3	0	1	1	1	Bacteria	Pseudomonadota	Gammaproteobacteria	Alteromonadales	Idiomarinaceae	Idiomarina	Idiomarina sp. 34-48-12
663913	0	0	0	0	2	0	0	0	0	0	0	0	0	0	0	0	Bacteria	Pseudomonadota	Gammaproteobacteria	Vibrionales	Vibrionaceae	Vibrio	Vibrio cholerae
1182663	2	23	6	3	1	0	0	0	13	16	11	14	0	0	0	0	Bacteria	Pseudomonadota	Gammaproteobacteria	Enterobacterales	Enterobacteriaceae	Escherichia	Escherichia coli
1660115	1	0	0	1	1	0	1	2	0	0	1	0	3	2	2	0	Bacteria	Actinomycetota	Actinomycetes	Micrococcales	Microbacteriaceae	Microbacterium	Microbacterium sp. SCN 69-37
2049891	2	0	3	0	1	0	0	0	0	0	0	0	0	0	0	0	Bacteria	Actinomycetota	Actinomycetes	Micrococcales	Micrococcaceae	Glutamicibacter	Glutamicibacter sp. HZAU
3004131	7	0	0	1	2	0	0	1	12	2	2	0	0	0	0	0	Bacteria	Actinomycetota	Actinomycetes	Geodermatophilales	Geodermatophilaceae	Modestobacter	Modestobacter sp. VKM Ac-2977
999423	0	2	0	5	1	0	2	0	6	3	0	5	0	11	1	1	Bacteria	Bacillota	Negativicutes	Selenomonadales	Selenomonadaceae	Selenomonas	Selenomonas sp. F0473
2751239	0	1	0	0	2	0	0	0	0	2	0	0	0	0	0	0	Bacteria	Bacillota	Bacilli	Bacillales		Exiguobacterium	Exiguobacterium sp. s5
2053005	1	1	1	0	1	0	0	1	15	1	0	1	0	3	0	0	Bacteria	Actinomycetota	Actinomycetes	Streptosporangiales	Streptosporangiaceae	Microbispora	Microbispora sp. KK1-11
2017150	5	1	1	1	1	0	8	0	5	1	4	5	1	0	3	4	Bacteria	Candidatus Berkelbacteria					Candidatus Berkelbacteria bacterium Gr01-1014_85
2908926	0	1	2	2	1	0	0	0	0	0	0	0	0	2	0	4	Bacteria	Pseudomonadota	Alphaproteobacteria	Hyphomicrobiales	Nitrobacteraceae	Bradyrhizobium	Bradyrhizobium sp. PRIMUS42
1987165	4	1	0	2	1	1	0	0	12	7	0	0	1	0	0	1	Bacteria	Pseudomonadota	Alphaproteobacteria	Sphingomonadales	Sphingomonadaceae	Sphingobium	Sphingobium sp. GW456-12-10-14-TSB1
2697652	2	2	0	0	1	0	0	0	7	0	0	1	1	3	2	0	Bacteria	Pseudomonadota	Gammaproteobacteria	Pseudomonadales	Pseudomonadaceae	Pseudomonas	Pseudomonas sp. Fl5BN2
2990504	0	0	0	0	1	0	0	0	0	1	0	0	0	0	0	0	Bacteria	Pseudomonadota	Gammaproteobacteria	Aeromonadales	Aeromonadaceae	Aeromonas	Aeromonas sp. Y293-4
1965592	5	1	0	1	1	0	1	3	10	1	0	1	1	1	3	3	Bacteria	Actinomycetota	Coriobacteriia	Eggerthellales	Eggerthellaceae	Gordonibacter	Gordonibacter sp. An230
1456474	0	1	0	1	1	432	250	49	1	0	0	0	1	115	36	542	Archaea	Methanobacteriota					uncultured marine group II/III euryarchaeote KM3_63_B12
1960969	0	0	2	3	1	0	0	0	3	0	0	5	1	0	0	0	Bacteria	Actinomycetota	Actinomycetes	Bifidobacteriales	Bifidobacteriaceae	Bifidobacterium	Bifidobacterium criceti
411464	1	0	0	4	1	0	3	0	0	0	2	0	0	12	4	8	Bacteria	Thermodesulfobacteriota	Desulfovibrionia	Desulfovibrionales	Desulfovibrionaceae	Desulfovibrio	Desulfovibrio piger
1115632	0	0	0	0	1	1	1	0	3	0	1	0	0	0	0	0	Bacteria	Actinomycetota	Actinomycetes	Micrococcales	Micrococcaceae	Arthrobacter	Arthrobacter sp. 31Y
2600577	2	0	1	0	2	0	0	0	2	0	0	0	0	0	0	0	Bacteria	Actinomycetota	Actinomycetes	Streptosporangiales	Streptosporangiaceae	Nonomuraea	Nonomuraea sp. C10
2698864	0	1	0	1	2	0	0	0	0	0	6	5	1	2	1	0	Bacteria	Pseudomonadota	Gammaproteobacteria	Enterobacterales	Morganellaceae	Proteus	Proteus sp. G4441
2720224	0	0	0	0	1	0	0	0	2	0	0	0	0	0	0	0	Bacteria	Pseudomonadota	Gammaproteobacteria	Vibrionales	Vibrionaceae	Aliivibrio	Aliivibrio sp. S10_S31
1736241	1	0	0	0	1	0	0	0	1	4	3	4	4	2	0	3	Bacteria	Pseudomonadota	Alphaproteobacteria	Hyphomicrobiales	Methylobacteriaceae	Methylobacterium	Methylobacterium sp. Leaf85
2983840	0	0	0	0	1	0	0	0	0	0	0	0	0	0	0	0	Bacteria	Campylobacterota	Epsilonproteobacteria	Campylobacterales	Campylobacteraceae	Campylobacter	Campylobacter sp. JMF_07 ED4
2735267	1	2	0	1	1	1	2	1	2	0	1	1	2	2	0	4	Bacteria	Actinomycetota	Actinomycetes	Micrococcales	Micrococcaceae	Arthrobacter	Arthrobacter sp. C9C5
2072025	0	0	0	0	1	0	0	0	0	0	0	0	0	0	1	1	Bacteria	Bacillota	Bacilli	Bacillales	Bacillaceae	Lysinibacillus	Lysinibacillus sp. YS11
2563600	19	1	0	3	1	4	1	2	71	10	3	4	2	15	7	20	Archaea	Nitrososphaerota	Nitrososphaeria	Nitrososphaerales	Nitrososphaeraceae	Candidatus Nitrosocosmicus	Candidatus Nitrosocosmicus sp. SS
1524976	7	6	7	2	2	0	1	0	10	2	9	9	5	4	0	4	Bacteria	Pseudomonadota	Gammaproteobacteria	Pasteurellales	Pasteurellaceae		Pasteurellaceae bacterium Orientalotternb1
1671482	4	3	7	7	1	0	4	1	10	6	13	10	5	12	8	5	Bacteria	Actinomycetota	Acidimicrobiia	Acidimicrobiales	Acidimicrobiaceae	Acidithrix	Acidithrix sp. C25
61013	6	0	0	0	1	0	0	0	9	7	0	0	0	0	0	3	Bacteria	Pseudomonadota	Alphaproteobacteria	Hyphomicrobiales	Rhizobiaceae	Rhizobium	Rhizobium yanglingense
2293106	0	0	0	3	1	1	0	0	0	0	0	0	0	0	1	0	Bacteria	Bacillota	Clostridia	Eubacteriales	Eubacteriaceae	Eubacterium	Eubacterium sp. AF19-12LB
1456446	0	0	0	0	1	0	1	0	0	1	0	0	0	0	1	0	Archaea	Methanobacteriota					uncultured marine group II/III euryarchaeote KM3_41_F08
2575830	1	7	2	0	1	0	0	0	2	1	1	1	2	2	1	0	Bacteria	Bacillota	Bacilli	Bacillales	Bacillaceae	Bacillus	Bacillus sp. ZZV12-4809
361101	0	5	1	0	1	0	0	0	2	4	2	0	0	1	1	0	Bacteria	Bacillota	Bacilli	Lactobacillales	Streptococcaceae	Streptococcus	Streptococcus pseudoporcinus
367190	3	3	2	1	1	7	2	9	4	1	7	1	2	2	1	2	Bacteria	Pseudomonadota	Gammaproteobacteria	Enterobacterales	Yersiniaceae	Yersinia	Yersinia similis
1761880	3	6	1	5	1	1	4	5	0	3	1	0	1	1	0	5	Bacteria	Bacillota	Bacilli	Bacillales	Paenibacillaceae	Paenibacillus	Paenibacillus sp. yr247
185696	6	0	4	9	1	0	0	0	29	4	2	1	2	0	0	0	Bacteria	Actinomycetota	Actinomycetes	Pseudonocardiales	Pseudonocardiaceae	Amycolatopsis	Amycolatopsis deserti
2767469	1	0	0	1	2	2	0	0	5	2	2	2	1	3	0	1	Bacteria	Pseudomonadota	Betaproteobacteria	Burkholderiales	Burkholderiaceae	Caballeronia	Caballeronia sp. EK
2933970	5	1	1	2	3	2	1	1	8	1	6	4	0	11	0	3	Bacteria	Candidatus Saccharibacteria	Candidatus Saccharimonadia	Candidatus Nanosynbacterales	Candidatus Nanosynbacteraceae	Candidatus Nanosynbacter	Candidatus Nanosynbacter sp. HMT-348_TM7c-JB
2692861	8	2	4	1	1	3	1	1	1	0	0	0	1	4	5	0	Bacteria	Cyanobacteriota	Cyanophyceae	Nostocales	Aphanizomenonaceae	Sphaerospermopsis	Sphaerospermopsis sp. FACHB-1094
2806205	2	0	0	1	1	0	0	4	5	6	2	1	0	8	8	4	Bacteria	Bacillota		Caldicellulosiruptorales	Caldicellulosiruptoraceae	Caldicellulosiruptor	Caldicellulosiruptor diazotrophicus
113564	26	2	2	0	2	2	3	2	26	3	2	5	2	7	5	6	Bacteria	Actinomycetota	Actinomycetes	Micromonosporales	Micromonosporaceae	Paractinoplanes	Paractinoplanes ferrugineus
1619062	0	1	0	0	1	1	0	4	0	0	3	3	3	10	4	5	Bacteria	Candidatus Peregrinibacteriota					Candidatus Peregrinibacteria bacterium GW2011_GWC2_39_14
237576	10	2	7	3	3	1	4	2	9	8	3	5	3	14	6	17	Bacteria	Bacillota	Clostridia	Lachnospirales	Lachnospiraceae	Oribacterium	Oribacterium sinus
1137989	11	0	5	1	1	4	2	1	29	1	3	3	4	0	2	0	Bacteria	Actinomycetota	Actinomycetes	Geodermatophilales	Geodermatophilaceae	Geodermatophilus	Geodermatophilus normandii
1038867	13	0	9	3	2	2	3	1	31	12	4	7	5	16	1	2	Bacteria	Pseudomonadota	Alphaproteobacteria	Hyphomicrobiales	Nitrobacteraceae	Bradyrhizobium	Bradyrhizobium sp. WSM3983
1882769	30	9	0	4	1	3	0	0	85	46	10	10	8	2	2	4	Bacteria	Actinomycetota	Actinomycetes	Mycobacteriales	Nocardiaceae	Rhodococcus	Rhodococcus sp. OK302
946435	0	0	4	0	1	2	0	2	3	1	0	0	0	0	0	0	Bacteria	Bacillota	Bacilli	Bacillales	Staphylococcaceae	Jeotgalicoccus	Jeotgalicoccus sp. ATCC 8456
2975382	0	1	3	4	1	3	0	1	5	2	6	4	3	3	2	14	Bacteria	Bacteroidota	Flavobacteriia	Flavobacteriales	Weeksellaceae	Empedobacter	Empedobacter sp. GD03797
600773	0	0	0	0	1	0	0	0	0	1	0	0	0	0	0	0	Bacteria	Bacillota	Bacilli	Bacillales	Anoxybacillaceae	Geobacillus	Geobacillus sp. C56-T2
2780077	1	2	4	1	1	8	6	4	0	0	0	0	0	0	0	0	Bacteria	Pseudomonadota	Gammaproteobacteria	Moraxellales	Moraxellaceae	Moraxella	Moraxella sp. K1664
2692875	4	0	3	1	1	0	0	0	0	0	0	0	0	2	0	0	Bacteria	Cyanobacteriota	Cyanophyceae	Leptolyngbyales	Trichocoleusaceae	Trichocoleus	Trichocoleus sp. FACHB-832
1077675	2	0	0	0	2	0	0	0	8	3	0	0	3	7	7	10	Bacteria	Bacillota	Bacilli	Lactobacillales	Enterococcaceae	Enterococcus	Enterococcus plantarum
2893469	9	8	13	8	1	4	6	2	13	16	13	10	6	3	2	4	Bacteria	Pseudomonadota	Gammaproteobacteria	Oceanospirillales	Halomonadaceae	Halomonas	Halomonas sp. 7T
2133959	1	2	3	0	1	0	0	0	5	6	4	2	4	3	2	6	Bacteria	Pseudomonadota	Alphaproteobacteria	Hyphomicrobiales	Bartonellaceae	Bartonella	Bartonella kosoyi
2606633	4	0	0	1	1	1	0	0	4	0	1	0	1	0	0	0	Bacteria	Bacillota	Clostridia	Lachnospirales	Lachnospiraceae	Oliverpabstia	Oliverpabstia intestinalis
1720192	3	4	9	3	1	0	0	0	14	1	11	4	1	0	0	0	Bacteria	Actinomycetota	Actinomycetes	Mycobacteriales	Corynebacteriaceae	Corynebacterium	Corynebacterium bouchesdurhonense
157691	0	0	0	0	1	0	0	0	0	0	0	2	0	3	1	3	Bacteria	Fusobacteriota	Fusobacteriia	Fusobacteriales	Leptotrichiaceae	Leptotrichia	Leptotrichia shahii
2745137	4	4	0	1	1	0	0	0	0	0	0	0	0	0	0	0	Bacteria	Myxococcota	Myxococcia	Myxococcales	Myxococcaceae	Myxococcus	Myxococcus sp. AM009
2820758	0	7	0	2	2	0	1	0	1	0	0	1	0	0	0	1	Bacteria	Pseudomonadota	Gammaproteobacteria	Moraxellales	Moraxellaceae	Psychrobacter	Psychrobacter sp. K31L
1869313	2	2	7	1	1	4	1	0	13	1	9	9	5	0	0	0	Bacteria	Pseudomonadota	Gammaproteobacteria	Enterobacterales	Erwiniaceae	Pantoea	Candidatus Pantoea deserta
2580422	0	0	0	1	1	0	0	0	0	1	0	0	1	0	0	1	Bacteria	Bacillota	Bacilli	Bacillales	Paenibacillaceae	Paenibacillus	Paenibacillus sp. UASWS1643
2080740	4	2	1	2	2	6	9	1	30	7	5	6	2	16	3	12	Bacteria	Actinomycetota	Actinomycetes	Mycobacteriales	Corynebacteriaceae	Corynebacterium	Corynebacterium yudongzhengii
1262771	1	0	3	1	1	2	0	1	3	2	2	2	3	5	2	12	Bacteria	Bacillota	Clostridia	Eubacteriales	Clostridiaceae	Clostridium	Clostridium sp. CAG:1193
2527672	3	0	1	3	1	0	3	0	0	0	3	1	0	2	0	0	Bacteria	Pseudomonadota	Gammaproteobacteria	Vibrionales	Vibrionaceae	Vibrio	Vibrio chemaguriensis
29518	0	0	0	1	2	0	0	2	0	0	0	2	0	0	0	0	Bacteria	Spirochaetota	Spirochaetia	Spirochaetales	Borreliaceae	Borreliella	Borreliella afzelii
1736224	0	1	1	0	4	0	0	0	2	2	0	3	0	0	0	0	Bacteria	Pseudomonadota	Gammaproteobacteria	Enterobacterales	Yersiniaceae	Serratia	Serratia sp. Leaf51
1302548	6	4	6	3	2	0	0	0	9	1	0	3	0	0	0	0	Bacteria	Pseudomonadota	Betaproteobacteria	Burkholderiales	Comamonadaceae	Diaphorobacter	Diaphorobacter sp. DS2
1915314	17	28	18	23	1	1	0	0	20	13	10	9	5	6	3	4	Bacteria	Pseudomonadota	Alphaproteobacteria	Rhodobacterales	Paracoccaceae	Thioclava	Thioclava sp. DLFJ5-1
72606	0	0	0	0	1	0	0	0	0	0	1	2	0	0	0	0	Bacteria	Pseudomonadota	Gammaproteobacteria				Vesicomya gigas gill symbiont
2823335	16	4	4	5	1	0	3	2	15	0	1	2	0	1	3	4	Bacteria	Rhodothermota	Rhodothermia	Rhodothermales	Rhodothermaceae	Rhodothermus	Rhodothermus bifroesti
428	7	0	0	2	1	1	0	1	11	0	1	3	3	1	4	3	Bacteria	Pseudomonadota	Alphaproteobacteria	Hyphomicrobiales	Methylocystaceae	Methylosinus	Methylosinus sporium
1797631	4	1	3	2	1	2	4	6	1	0	3	0	2	5	3	2	Bacteria	Chloroflexota					Chloroflexi bacterium RBG_13_54_9
379374	0	0	0	0	2	75	175	54	0	0	1	0	0	90	172	423	Bacteria	Cyanobacteriota	Cyanophyceae	Synechococcales	Prochlorococcaceae	Prochlorococcus	Prochlorococcus marinus
311403	0	0	0	0	1	0	0	0	0	1	2	0	0	0	0	0	Bacteria	Pseudomonadota	Alphaproteobacteria	Hyphomicrobiales	Rhizobiaceae	Rhizobium	Rhizobium rhizogenes
2816244	1	0	0	0	1	0	0	0	8	1	0	1	1	0	0	0	Bacteria	Pseudomonadota	Gammaproteobacteria	Enterobacterales	Yersiniaceae	Rahnella	Rahnella perminowiae
38026	16	9	4	12	1	6	6	7	4	1	14	10	4	6	2	10	Archaea	Methanobacteriota	Methanomicrobia	Methanosarcinales	Methanosarcinaceae	Methanolobus	Methanolobus vulcani
310780	14	5	1	7	2	2	0	0	75	20	6	4	13	0	0	6	Bacteria	Actinomycetota	Actinomycetes	Kitasatosporales	Streptomycetaceae	Actinacidiphila	Actinacidiphila rubida
2512122	0	4	28	16	2	1	0	0	3	0	1	2	2	0	0	1	Bacteria	Pseudomonadota	Alphaproteobacteria	Sphingomonadales	Sphingomonadaceae	Sphingomonas	Sphingomonas sp. BK036
155042	0	9	2	7	3	8	3	3	1	2	1	0	0	23	24	25	Bacteria	Thermodesulfobacteriota	Desulfuromonadia	Geobacterales	Geobacteraceae	Geobacter	Geobacter grbiciae
2668068	3	1	0	2	1	1	12	0	4	2	1	0	0	4	0	0	Archaea	Methanobacteriota	Halobacteria	Halobacteriales	Haloarculaceae	Halapricum	Halapricum sp. CBA1109
1974726	1	2	0	2	1	6	1	12	6	2	3	8	3	5	11	14	Bacteria	Candidatus Niyogiibacteriota					Candidatus Niyogibacteria bacterium CG10_big_fil_rev_8_21_14_0_10_46_36
1970553	0	1	0	0	3	0	0	0	5	0	0	2	5	0	0	4	Bacteria	Pseudomonadota	Alphaproteobacteria	Hyphomicrobiales			Rhizobiales bacterium 39-66-18
1456104	2	0	0	0	1	9	7	41	5	2	13	12	0	863	105	355	Archaea	Nitrososphaerota					uncultured marine thaumarchaeote KM3_25_D06
1798436	0	0	0	1	1	0	1	2	0	1	0	0	0	0	1	0	Bacteria	Ignavibacteriota	Ignavibacteria				Ignavibacteria bacterium RIFCSPHIGHO2_02_FULL_56_12
1839761	1	0	1	7	1	0	0	0	2	1	2	2	1	0	0	0	Bacteria	Actinomycetota	Actinomycetes	Kitasatosporales	Streptomycetaceae	Streptomyces	Streptomyces sp. DvalAA-19
86959	3	0	2	1	1	0	0	0	1	1	1	8	1	1	4	5	Bacteria	Bacillota	Negativicutes	Selenomonadales	Selenomonadaceae	Propionispira	Propionispira raffinosivorans
2876780	2	3	3	3	1	2	4	3	7	1	4	6	0	13	7	18	Bacteria	Pseudomonadota	Alphaproteobacteria	Hyphomicrobiales	Nitrobacteraceae	Bradyrhizobium	Bradyrhizobium sp. Oc8
2183899	0	0	0	1	1	0	0	0	1	0	0	0	0	0	0	0	Bacteria	Actinomycetota	Actinomycetes	Micrococcales	Micrococcaceae	Arthrobacter	Arthrobacter sp. AG258
2697035	3	5	5	6	2	16	5	5	3	8	8	12	3	10	4	16	Bacteria	Bacillota	Bacilli	Bacillales	Paenibacillaceae	Paenibacillus	Paenibacillus glycinis
1447256	0	0	0	0	2	0	0	2	0	0	0	0	0	0	0	1	Bacteria	Campylobacterota	Epsilonproteobacteria	Campylobacterales	Arcobacteraceae	Aliarcobacter	Aliarcobacter butzleri
40091	26	17	16	13	2	1	7	7	25	26	20	36	11	9	2	6	Bacteria	Bacillota	Tissierellia	Tissierellales	Peptoniphilaceae	Helcococcus	Helcococcus kunzii
1681195	0	0	0	0	1	2	0	0	1	6	0	0	2	0	1	0	Bacteria	Pseudomonadota	Gammaproteobacteria	Enterobacterales	Erwiniaceae	Pantoea	Pantoea sp. RIT-PI-b
142834	16	8	20	16	1	0	2	0	2	7	4	9	4	16	13	2	Bacteria	Pseudomonadota	Alphaproteobacteria	Acetobacterales	Acetobacteraceae	Gluconacetobacter	Gluconacetobacter azotocaptans
2163016	0	1	0	1	1	0	3	0	0	2	0	0	0	0	0	0	Bacteria	Pseudomonadota	Gammaproteobacteria	Vibrionales	Vibrionaceae	Vibrio	Vibrio sp. dhg
3040125	2	0	0	1	2	1	0	1	10	2	4	0	7	0	0	0	Bacteria	Actinomycetota	Actinomycetes	Kitasatosporales	Streptomycetaceae	Streptomyces	Streptomyces sp. DH41
42858	4	16	14	9	2	27	10	10	1	7	12	5	4	6	6	4	Bacteria	Bacillota	Bacilli	Bacillales	Staphylococcaceae	Mammaliicoccus	Mammaliicoccus lentus
291176	0	0	2	5	2	0	4	2	1	0	3	6	1	7	3	8	Bacteria	Pseudomonadota	Alphaproteobacteria	Hyphomicrobiales	Bartonellaceae	Bartonella	Bartonella melophagi
1817894	2	0	2	0	1	0	0	0	0	0	0	0	0	5	1	9	Bacteria	Candidatus Desantisiibacteriota					Candidatus Desantisbacteria bacterium CG1_02_49_89
1256545	5	0	0	0	1	6	1	0	0	0	0	0	0	0	0	0	Bacteria						uncultured bacterium A1Q1_fos_1246
294699	1	11	0	6	2	0	4	0	2	7	4	10	0	0	0	0	Bacteria	Bacillota	Bacilli	Bacillales	Anoxybacillaceae	Anoxybacteroides	Anoxybacteroides amylolyticum
1720313	1	3	0	5	3	7	1	2	1	2	2	1	5	6	3	3	Bacteria	Bacillota	Clostridia	Eubacteriales	Oscillospiraceae	Bittarella (ex Durand et al. 2017)	Bittarella massiliensis (ex Durand et al. 2017)
1207063	1	0	0	0	1	0	0	0	0	0	0	0	0	0	0	0	Bacteria	Pseudomonadota	Alphaproteobacteria	Rhodospirillales	Oceanibaculaceae	Oceanibaculum	Oceanibaculum indicum
1284680	3	1	0	1	1	4	0	2	29	4	2	0	4	0	0	0	Bacteria	Actinomycetota	Actinomycetes	Actinomycetales	Actinomycetaceae	Actinomyces	Actinomyces sp. S6-Spd3
1903686	20	2	0	0	1	1	0	0	17	0	0	0	1	3	1	4	Bacteria	Bacillota	Bacilli	Lactobacillales	Carnobacteriaceae	Jeotgalibaca	Jeotgalibaca sp. PTS2502
170540	7	2	2	2	2	6	11	4	4	0	4	2	0	2	3	9	Bacteria	Pseudomonadota	Gammaproteobacteria	Pseudomonadales	Pseudomonadaceae	Pseudomonas	Pseudomonas abyssi
2796472	7	0	4	3	1	1	1	3	29	8	14	6	5	2	0	0	Bacteria	Actinomycetota	Actinomycetes	Micrococcales	Microbacteriaceae	Leucobacter	Leucobacter edaphi
1802100	5	2	10	3	1	3	1	0	20	2	0	2	1	4	0	4	Bacteria	Candidatus Rokuibacteriota					Candidatus Rokubacteria bacterium RBG_16_73_20
103985	0	0	0	0	1	0	2	0	0	0	0	0	0	0	0	1	Bacteria	Pseudomonadota	Gammaproteobacteria	Pseudomonadales	Pseudomonadaceae	Pseudomonas	Pseudomonas syringae
1107882	2	0	0	0	1	0	0	0	0	0	0	0	0	0	0	1	Bacteria	Pseudomonadota	Alphaproteobacteria	Hyphomicrobiales	Phyllobacteriaceae	Allomesorhizobium	Allomesorhizobium alhagi
483012	6	3	2	2	2	0	0	0	7	0	0	2	1	2	0	4	Bacteria	Bacillota	Bacilli	Lactobacillales	Lactobacillaceae	Liquorilactobacillus	Liquorilactobacillus cacaonum
110319	3	0	2	2	1	0	0	0	7	0	0	0	0	4	0	1	Bacteria	Actinomycetota	Actinomycetes	Propionibacteriales	Nocardioidaceae	Nocardioides	Nocardioides sp. CF8
2760935	2	0	0	3	2	1	0	2	0	0	0	0	1	0	0	0	Bacteria	Pseudomonadota	Gammaproteobacteria	Alteromonadales	Shewanellaceae	Shewanella	Shewanella sp. SR44-4
301154	16	11	25	9	2	4	11	4	14	4	22	17	3	15	3	9	Bacteria	Pseudomonadota	Alphaproteobacteria	Sphingomonadales	Sphingomonadaceae	Sphingomonas	Sphingomonas oligophenolica
40577	9	1	2	1	1	8	3	2	10	1	0	8	1	1	0	1	Bacteria	Pseudomonadota	Gammaproteobacteria	Enterobacterales	Morganellaceae	Xenorhabdus	Xenorhabdus poinarii
1262752	0	4	1	0	4	0	0	1	1	0	0	0	0	0	0	3	Bacteria	Bacteroidota	Bacteroidia	Bacteroidales	Bacteroidaceae	Bacteroides	Bacteroides sp. CAG:875
553510	6	0	0	1	1	1	0	0	12	0	0	1	0	1	0	3	Bacteria	Actinomycetota	Actinomycetes	Kitasatosporales	Streptomycetaceae	Streptomyces	Streptomyces gilvosporeus
2961574	4	2	0	0	1	0	4	0	3	0	0	0	5	0	0	0	Archaea	Methanobacteriota	Halobacteria	Halobacteriales	Haloarculaceae	Haloarcula	Haloarcula marina
2856555	1	1	0	1	1	0	0	0	23	1	2	1	0	1	0	0	Bacteria	Actinomycetota	Actinomycetes	Micrococcales	Micrococcaceae	Micrococcus	Micrococcus porci
2692194	0	2	0	0	1	0	0	0	0	0	0	0	3	0	0	0	Bacteria	Pseudomonadota	Betaproteobacteria	Burkholderiales	Comamonadaceae	Delftia	Delftia sp. CH05
1263637	3	1	1	0	1	0	3	2	9	2	1	0	1	1	0	1	Bacteria	Actinomycetota	Actinomycetes	Micrococcales	Microbacteriaceae	Microbacterium	Microbacterium jejuense
1403939	1	2	0	0	1	0	0	0	0	1	0	0	0	0	0	0	Bacteria	Actinomycetota	Actinomycetes	Actinomycetales	Actinomycetaceae	Actinomyces	Actinomyces urogenitalis
995037	20	1	1	0	1	0	0	0	25	6	5	0	2	6	0	2	Bacteria	Actinomycetota	Actinomycetes	Micrococcales	Microbacteriaceae	Cryobacterium	Cryobacterium aureum
1479511	6	4	1	3	1	1	3	0	2	1	5	1	0	12	1	7	Bacteria	Bacillota	Bacilli	Bacillales	Bacillaceae	Virgibacillus	Virgibacillus oceani
2364796	5	0	2	1	1	2	9	2	1	1	1	3	0	12	9	13	Bacteria	Bacillota	Clostridia	Eubacteriales	Oscillospiraceae	Ruminococcus	Ruminococcus sp. Marseille-P6503
1502293	35	0	0	2	2	0	0	3	111	9	3	13	4	9	7	3	Archaea	Nitrososphaerota					Marine Group I thaumarchaeote SCGC AAA799-N04
1456469	0	0	0	1	1	32	27	5	0	0	0	0	2	28	5	45	Archaea	Methanobacteriota					uncultured marine group II/III euryarchaeote KM3_60_A11
1266911	0	0	3	0	2	0	2	0	0	0	0	0	1	0	1	0	Bacteria	Pseudomonadota	Gammaproteobacteria	Chromatiales	Ectothiorhodospiraceae	Thioalkalivibrio	Thioalkalivibrio sp. ALRh
1052260	9	3	2	0	2	0	0	1	34	6	3	6	6	0	0	3	Bacteria	Actinomycetota	Actinomycetes	Geodermatophilales	Geodermatophilaceae	Klenkia	Klenkia soli
2991940	1	0	0	0	1	0	0	0	0	2	0	0	1	0	0	0	Bacteria	Pseudomonadota	Gammaproteobacteria	Alteromonadales	Shewanellaceae	Shewanella	Shewanella sp. DAU305
1970736	0	0	0	1	1	0	0	0	2	0	3	0	0	3	0	5	Bacteria	Actinomycetota	Actinomycetes	Micrococcales	Micrococcaceae	Kocuria	Kocuria sp. JC486
1343740	2	0	0	0	1	4	0	0	6	1	0	0	0	2	0	0	Bacteria	Actinomycetota	Actinomycetes	Kitasatosporales	Streptomycetaceae	Streptomyces	Streptomyces rapamycinicus
766499	0	0	3	3	1	0	5	2	0	2	1	0	0	0	1	2	Bacteria	Pseudomonadota	Alphaproteobacteria	Rhodobacterales	Roseobacteraceae	Citreicella	Citreicella sp. 357
3014555	9	0	1	3	1	3	1	0	26	7	2	3	0	6	5	1	Bacteria	Pseudomonadota	Alphaproteobacteria	Hyphomicrobiales	Rhizobiaceae	Agrobacterium	Agrobacterium sp. SOY23
2908923	3	2	7	12	1	0	1	1	3	1	2	2	1	0	0	2	Bacteria	Pseudomonadota	Alphaproteobacteria	Hyphomicrobiales	Rhizobiaceae	Neorhizobium	Neorhizobium sp. SHOUNA12A
2777969	2	0	0	0	1	2	2	1	0	0	0	0	0	0	0	3	Bacteria	Cyanobacteriota	Cyanophyceae	Coleofasciculales	Coleofasciculaceae	Coleofasciculus	Coleofasciculus sp. LEGE 07092
1974630	4	1	3	2	1	0	6	1	6	4	10	5	0	8	1	7	Bacteria	Candidatus Levyibacteriota					Candidatus Levybacteria bacterium CG10_big_fil_rev_8_21_14_0_10_35_13
1522758	0	0	0	0	1	0	1	0	0	0	0	0	0	0	0	0	Bacteria	Actinomycetota	Actinomycetes	Kitasatosporales	Streptomycetaceae	Streptomyces	Streptomyces sp. ADI95-16
1880902	86	0	0	0	1	0	0	0	0	0	0	0	0	0	0	0	Bacteria	Cyanobacteriota	Cyanophyceae	Pseudanabaenales	Pseudanabaenaceae	Limnothrix	Limnothrix sp. P13C2
712156	11	0	1	0	1	4	2	3	11	4	0	1	1	12	14	6	Bacteria	Actinomycetota	Coriobacteriia	Coriobacteriales	Atopobiaceae	Atopobium	Atopobium sp. oral taxon 199
2820809	2	1	0	1	3	1	1	0	2	0	2	5	0	2	1	0	Bacteria	Actinomycetota	Actinomycetes	Kitasatosporales	Streptomycetaceae	Streptomyces	Streptomyces tagetis
1618496	3	2	0	0	1	2	0	3	3	4	8	3	0	6	11	12	Bacteria						Microgenomates group bacterium GW2011_GWA1_48_10
2020324	0	0	0	4	2	1	2	1	4	0	2	6	0	2	2	3	Bacteria	Actinomycetota	Actinomycetes	Kitasatosporales	Streptomycetaceae	Streptomyces	Streptomyces sp. CB01201
1896203	0	0	0	0	1	0	1	2	2	1	4	2	2	1	0	2	Bacteria	Fibrobacterota	Fibrobacteria	Fibrobacterales	Fibrobacteraceae	Fibrobacter	Fibrobacter sp. UWB12
1112215	13	2	6	14	2	3	3	4	22	0	3	0	6	2	1	0	Bacteria	Actinomycetota	Actinomycetes	Micrococcales	Microbacteriaceae	Salinibacterium	Salinibacterium sp. PAMC 21357
147065	1	0	1	0	1	0	0	0	0	0	0	0	0	0	0	0	Bacteria	Actinomycetota	Actinomycetes	Streptosporangiales	Streptosporangiaceae	Microbispora	Microbispora rosea
679937	0	2	0	0	1	1	0	0	0	0	0	2	0	0	0	0	Bacteria	Bacteroidota	Bacteroidia	Bacteroidales	Bacteroidaceae	Bacteroides	Bacteroides coprosuis
2588693	5	0	8	3	1	0	1	1	5	4	8	2	4	3	5	0	Archaea	Methanobacteriota	Methanomicrobia	Methanosarcinales		Candidatus Syntrophoarchaeum	Candidatus Syntrophoarchaeum sp. GoM_oil
1599	4	8	3	6	1	5	3	4	9	3	20	7	1	8	12	10	Bacteria	Bacillota	Bacilli	Lactobacillales	Lactobacillaceae	Latilactobacillus	Latilactobacillus sakei
1896211	0	0	1	0	1	0	0	0	0	0	0	0	0	0	0	0	Bacteria	Fibrobacterota	Fibrobacteria	Fibrobacterales	Fibrobacteraceae	Fibrobacter	Fibrobacter sp. UWH5
2977700	4	4	3	1	3	611	1389	446	1	1	5	4	2	874	1295	3485	Bacteria	Cyanobacteriota	Cyanophyceae	Synechococcales	Prochlorococcaceae	Prochlorococcus	Prochlorococcus sp. AH-736-P13
3026468	1	0	0	1	1	0	1	0	0	0	0	1	0	0	0	0	Bacteria	Campylobacterota	Epsilonproteobacteria	Campylobacterales	Campylobacteraceae	Campylobacter	Campylobacter magnus
2875731	5	4	1	2	2	2	0	0	16	2	1	2	4	0	0	0	Bacteria	Pseudomonadota	Gammaproteobacteria	Pseudomonadales	Pseudomonadaceae	Pseudomonas	Pseudomonas sp. REP124
666684	3	0	23	1	1	0	0	0	5	0	1	6	0	1	0	3	Bacteria	Pseudomonadota	Alphaproteobacteria	Hyphomicrobiales	Nitrobacteraceae	Afipia	Afipia sp. 1NLS2
33028	1	2	2	0	1	2	1	2	1	3	3	0	0	1	5	2	Bacteria	Bacillota	Bacilli	Bacillales	Staphylococcaceae	Staphylococcus	Staphylococcus saccharolyticus
1349415	5	0	0	0	2	0	0	0	7	5	6	2	1	1	1	0	Bacteria	Bacillota	Bacilli	Lactobacillales	Streptococcaceae	Streptococcus	Streptococcus loxodontisalivarius
1798317	9	7	12	13	1	3	2	0	4	13	16	27	7	3	0	1	Bacteria	Thermodesulfobacteriota	Desulfuromonadia	Geobacterales	Geobacteraceae		Geobacteraceae bacterium GWC2_55_20
1256537	47	2	1	5	1	0	1	0	181	22	6	8	9	0	0	0	Bacteria						uncultured bacterium A1Q1_fos_1025
1461259	2	0	1	1	1	0	0	0	6	3	5	7	7	0	0	0	Bacteria	Actinomycetota	Actinomycetes	Micrococcales	Microbacteriaceae	Leucobacter	Leucobacter japonicus
1523413	5	0	4	0	2	0	3	0	0	2	2	1	0	1	0	1	Bacteria	Pseudomonadota	Alphaproteobacteria	Sphingomonadales	Sphingomonadaceae	Novosphingobium	Novosphingobium sp. AAP1
2606611	20	4	5	3	2	0	4	2	35	14	7	5	4	1	0	0	Bacteria	Actinomycetota	Actinomycetes	Mycobacteriales	Mycobacteriaceae	Mycolicibacterium	Mycolicibacterium sp. CBMA 226
1618746	3	0	0	1	2	0	0	0	2	0	1	0	6	0	0	0	Bacteria	Candidatus Nomuraibacteriota					Candidatus Nomurabacteria bacterium GW2011_GWB1_43_20
379731	1	0	0	1	1	0	0	0	0	1	0	0	0	2	0	0	Bacteria	Pseudomonadota	Gammaproteobacteria	Pseudomonadales	Pseudomonadaceae	Stutzerimonas	Stutzerimonas stutzeri
579572	1	0	1	0	2	0	0	1	1	0	0	0	0	0	0	0	Bacteria	Pseudomonadota	Gammaproteobacteria	Alteromonadales	Pseudoalteromonadaceae	Pseudoalteromonas	Pseudoalteromonas sp. S983
1202668	2	5	1	8	1	0	0	0	0	0	2	0	1	0	1	0	Bacteria	Bacillota	Bacilli	Lactobacillales	Lactobacillaceae	Secundilactobacillus	Secundilactobacillus oryzae
2760312	4	0	2	1	1	0	0	1	12	0	0	0	1	0	0	1	Bacteria	Actinomycetota	Actinomycetes	Propionibacteriales	Propionibacteriaceae	Tessaracoccus	Tessaracoccus sp. MC1627
13076	0	7	0	1	1	0	1	0	0	6	2	4	0	6	0	0	Bacteria	Bacillota	Bacilli	Lactobacillales	Aerococcaceae	Globicatella	Globicatella sanguinis
1897058	7	11	22	24	1	2	0	0	10	9	7	7	3	1	0	1	Bacteria	Bacteroidota	Flavobacteriia	Flavobacteriales	Flavobacteriaceae	Flavobacterium	Flavobacterium sp. PL002
1618501	4	0	2	0	1	0	3	0	1	0	0	0	0	0	0	1	Bacteria						Microgenomates group bacterium GW2011_GWA2_46_16
2610893	3	3	0	1	3	0	1	0	4	5	3	4	4	8	2	8	Bacteria	Pseudomonadota	Gammaproteobacteria	Pseudomonadales	Pseudomonadaceae	Pseudomonas	Pseudomonas sp. L-22-4S-12
1393670	0	0	0	0	1	0	0	0	0	0	0	0	0	0	0	0	Bacteria						uncultured bacterium Contigcl_30
391936	0	1	0	0	2	0	0	0	0	0	0	0	0	0	0	0	Bacteria	Pseudomonadota	Gammaproteobacteria	Oceanospirillales	Alcanivoracaceae	Isoalcanivorax	Isoalcanivorax pacificus
2819174	1	0	3	1	2	1	0	0	10	0	0	1	0	2	0	1	Bacteria	Actinomycetota	Actinomycetes	Kitasatosporales	Streptomycetaceae	Streptomyces	Streptomyces sp. ISL-11
2692869	9	4	0	1	1	1	6	1	4	0	0	0	1	2	0	2	Bacteria	Cyanobacteriota	Cyanophyceae	Leptolyngbyales	Trichocoleusaceae	Trichocoleus	Trichocoleus sp. FACHB-262
2739431	0	0	0	1	1	0	0	0	1	3	0	3	0	0	0	0	Bacteria	Pseudomonadota	Gammaproteobacteria	Alteromonadales	Shewanellaceae	Shewanella	Shewanella sp. DC2-4
1420591	29	1	23	7	2	12	5	5	64	11	7	10	9	7	1	7	Bacteria	Pseudomonadota	Alphaproteobacteria	Sphingomonadales	Sphingomonadaceae	Novosphingobium	Novosphingobium barchaimii
1262991	2	7	0	3	1	6	4	4	7	5	16	11	2	4	4	8	Bacteria	Bacillota					Firmicutes bacterium CAG:882
2259330	2	2	0	2	3	0	0	0	3	4	0	1	1	0	0	0	Bacteria	Pseudomonadota	Gammaproteobacteria	Lysobacterales	Lysobacteraceae	Stenotrophomonas	Stenotrophomonas sp. ATCM1_4
2928852	2	0	1	5	1	0	2	0	2	0	0	2	3	1	0	0	Bacteria	Actinomycetota	Actinomycetes	Mycobacteriales	Nocardiaceae	Rhodococcus	Rhodococcus sp. ARC_M6
2887296	1	5	1	3	3	1	2	3	0	1	1	2	1	3	2	3	Bacteria	Bacillota	Bacilli	Bacillales	Bacillaceae	Bacillus	Bacillus sp. REN16
1415557	4	4	2	2	1	0	8	0	19	2	2	4	1	1	0	1	Bacteria	Actinomycetota	Actinomycetes	Kitasatosporales	Streptomycetaceae	Streptomyces	Streptomyces sp. WM6378
2728845	7	13	10	9	3	0	4	1	4	10	17	9	7	5	1	2	Bacteria	Bacteroidota	Flavobacteriia	Flavobacteriales	Weeksellaceae	Chryseobacterium	Chryseobacterium cheonjiense
2952755	3	2	0	1	2	0	0	0	0	0	3	1	0	0	0	2	Bacteria	Actinomycetota	Actinomycetes	Micromonosporales	Micromonosporaceae	Micromonospora	Micromonospora sp. MA102
1805408	0	0	0	1	2	0	4	0	0	0	0	0	0	0	0	0	Bacteria	Verrucomicrobiota					Verrucomicrobia bacterium 13_1_20CM_4_54_11
1660121	31	0	13	2	2	1	5	3	8	6	8	5	5	9	8	7	Bacteria	Pseudomonadota	Alphaproteobacteria	Sphingomonadales	Sphingomonadaceae	Novosphingobium	Novosphingobium sp. SCN 66-18
28136	10	2	0	0	1	0	3	1	7	1	0	0	0	0	0	0	Bacteria	Bacteroidota	Bacteroidia	Bacteroidales	Prevotellaceae	Segatella	Segatella oulorum
2570190	18	16	9	10	2	6	6	9	26	3	7	14	9	3	10	10	Bacteria	Pseudomonadota	Betaproteobacteria	Rhodocyclales	Zoogloeaceae	Zoogloea	Zoogloea sp. 1C4
56779	0	0	1	4	1	0	2	0	6	1	3	1	1	0	6	3	Bacteria	Bacillota	Clostridia	Halanaerobiales	Halanaerobiaceae	Halanaerobium	Halanaerobium kushneri
1873883	1	0	0	0	1	1	0	2	0	1	4	2	0	4	0	1	Bacteria	Pseudomonadota	Alphaproteobacteria	Hyphomicrobiales	Hyphomicrobiaceae	Rhodoplanes	Rhodoplanes sp. JGI PP 4-B12
2919500	8	0	0	1	2	0	0	0	41	0	0	0	1	0	0	0	Bacteria	Pseudomonadota	Betaproteobacteria	Burkholderiales	Comamonadaceae	Simplicispira	Simplicispira sedimenti
1297617	2	1	8	8	2	4	11	0	1	4	9	6	1	8	1	3	Bacteria	Bacillota	Clostridia	Eubacteriales		Intestinimonas	Intestinimonas butyriciproducens
2045444	1	3	14	4	1	2	3	1	4	0	3	4	3	0	1	2	Bacteria	Pseudomonadota	Gammaproteobacteria	Alteromonadales	Pseudoalteromonadaceae	Pseudoalteromonas	Pseudoalteromonas sp. 3D05
1401087	0	1	3	2	1	0	0	0	0	0	0	0	0	0	0	0	Bacteria	Pseudomonadota	Gammaproteobacteria	Enterobacterales	Pectobacteriaceae	Dickeya	Dickeya aquatica
2803912	14	2	1	2	1	0	2	0	44	6	2	0	3	0	0	0	Bacteria	Actinomycetota	Actinomycetes	Propionibacteriales	Nocardioidaceae	Aeromicrobium	Aeromicrobium sp. YIM 150415
2760959	1	1	1	0	1	0	0	0	2	2	1	0	0	0	0	0	Bacteria	Pseudomonadota	Gammaproteobacteria	Alteromonadales	Shewanellaceae	Shewanella	Shewanella sp. SG44-6
160453	0	2	0	2	1	0	1	0	1	0	0	0	0	4	2	0	Bacteria	Bacillota	Bacilli	Lactobacillales	Enterococcaceae	Enterococcus	Enterococcus gilvus
1158181	0	0	0	0	2	0	0	0	1	0	0	0	1	0	0	0	Bacteria	Pseudomonadota	Gammaproteobacteria	Chromatiales	Ectothiorhodospiraceae	Thioalkalivibrio	Thioalkalivibrio sp. ALE30
2684212	0	1	1	4	1	0	0	0	4	2	6	6	3	2	0	0	Bacteria	Pseudomonadota	Gammaproteobacteria	Pseudomonadales	Pseudomonadaceae	Pseudomonas	Pseudomonas izuensis
1077974	1	0	0	0	1	0	0	0	4	0	0	0	0	0	0	0	Bacteria	Actinomycetota	Actinomycetes	Mycobacteriales	Gordoniaceae	Gordonia	Gordonia effusa
158877	1	3	4	5	2	2	2	0	7	5	10	6	4	5	0	2	Bacteria	Pseudomonadota	Gammaproteobacteria	Enterobacterales	Enterobacteriaceae	Yokenella	Yokenella regensburgei
1641877	10	2	1	1	1	0	0	1	12	25	4	7	1	4	0	1	Bacteria	Pseudomonadota	Alphaproteobacteria	Hyphomicrobiales	Nitrobacteraceae	Bradyrhizobium	Bradyrhizobium sp. CCBAU 25338
2768445	4	0	3	3	1	1	0	0	9	4	1	3	5	3	1	1	Bacteria	Actinomycetota	Actinomycetes	Propionibacteriales	Nocardioidaceae	Nocardioides	Nocardioides sp. SLBN-35
67308	0	1	0	1	1	1	1	0	0	0	0	0	0	0	0	0	Bacteria	Actinomycetota	Actinomycetes	Kitasatosporales	Streptomycetaceae	Streptomyces	Streptomyces janthinus
1855910	1	0	0	1	1	0	0	0	2	1	0	3	0	1	0	0	Bacteria	Pseudomonadota	Betaproteobacteria	Burkholderiales	Burkholderiaceae	Polynucleobacter	Polynucleobacter sp. MWH-S4W17
2815321	0	0	1	4	1	1	2	2	0	4	2	4	3	6	5	11	Bacteria	Bacillota	Bacilli	Lactobacillales	Enterococcaceae	Enterococcus	Candidatus Enterococcus murrayae
596324	0	0	0	0	1	0	0	0	0	0	0	0	0	0	0	0	Bacteria	Spirochaetota	Spirochaetia	Spirochaetales	Treponemataceae	Treponema	Treponema vincentii
2795732	0	0	0	0	1	0	0	0	0	0	0	0	0	8	0	1	Bacteria	Pseudomonadota	Betaproteobacteria	Burkholderiales	Comamonadaceae	Comamonas	Comamonas sp. NyZ500
2819108	11	2	2	1	1	0	6	0	49	12	3	4	3	5	1	1	Bacteria	Actinomycetota	Actinomycetes	Micrococcales	Micrococcaceae	Arthrobacter	Arthrobacter sp. ISL-28
2591147	0	3	2	4	2	28	1	1	0	7	4	0	4	6	2	1	Bacteria	Pseudomonadota	Gammaproteobacteria	Oceanospirillales	Halomonadaceae	Halomonas	Halomonas hibernica
2778647	3	2	0	0	1	0	0	0	11	0	5	3	2	0	1	0	Bacteria	Pseudomonadota	Gammaproteobacteria	Lysobacterales	Rhodanobacteraceae	Rhodanobacter	Rhodanobacter sp. B2A1Ga4
1816678	3	2	10	3	1	3	3	2	7	0	7	4	0	2	10	9	Bacteria	Bacillota	Clostridia	Christensenellales	Christensenellaceae	Christensenella	Christensenella timonensis
1434886	35	4	3	5	2	1	1	0	108	12	4	10	2	2	4	3	Bacteria	Actinomycetota	Actinomycetes	Kitasatosporales	Streptomycetaceae	Streptomyces	Streptomyces oryzae
490572	5	6	8	22	3	2	0	0	7	10	7	25	1	0	0	0	Bacteria	Pseudomonadota	Gammaproteobacteria	Lysobacterales	Rhodanobacteraceae	Rhodanobacter	Rhodanobacter panaciterrae
1811698	6	9	3	7	1	3	1	2	5	2	3	7	1	7	4	9	Bacteria	Thermodesulfobacteriota	Syntrophorhabdia	Syntrophorhabdales	Syntrophorhabdaceae	Syntrophorhabdus	Syntrophorhabdus sp. PtaB.Bin006
375550	2	0	0	0	1	0	0	0	0	0	0	1	1	1	0	0	Bacteria	Pseudomonadota	Alphaproteobacteria	Rickettsiales	Anaplasmataceae	Wolbachia	Wolbachia endosymbiont of Drosophila nikananu
190721	9	2	1437	2	1	26	64	1	24	5	108	55	1	22	2	58	Bacteria	Pseudomonadota	Betaproteobacteria	Burkholderiales	Burkholderiaceae	Ralstonia	Ralstonia insidiosa
2005464	21	3	4	13	1	11	2	4	2	1	3	0	1	4	1	4	Bacteria	Cyanobacteriota	Cyanophyceae	Nostocales	Scytonemataceae	Scytonema	Scytonema sp. NIES-4073
2769342	0	0	1	0	1	0	0	2	0	0	0	4	0	1	0	0	Bacteria	Pseudomonadota	Gammaproteobacteria	Enterobacterales	Erwiniaceae	Pantoea	Pantoea sp. S62
2094242	0	0	0	0	2	2	7	3	1	4	1	3	0	3	0	3	Bacteria	Lentisphaerota	Lentisphaeria	Victivallales			Victivallales bacterium CCUG 44730
1801657	3	2	4	7	1	3	10	1	3	2	1	0	4	3	8	9	Bacteria	Candidatus Methylomirabilota					candidate division NC10 bacterium RBG_16_65_8
1802016	20	18	14	17	1	0	4	6	45	6	25	36	13	7	2	10	Bacteria	Pseudomonadota	Betaproteobacteria	Rhodocyclales			Rhodocyclales bacterium GWA2_65_19
2563088	0	0	2	0	1	0	0	0	0	1	0	1	1	0	0	0	Bacteria	Pseudomonadota	Gammaproteobacteria	Enterobacterales	Enterobacteriaceae	Buttiauxella	Buttiauxella sp. A111
2529859	26	4	1	2	1	3	3	2	78	21	5	4	3	5	1	5	Bacteria	Actinomycetota	Actinomycetes	Micrococcales	Microbacteriaceae	Agromyces	Agromyces sp. H66
2737050	17	8	22	15	2	5	17	2	4	1	17	12	5	4	0	2	Bacteria	Deinococcota	Deinococci	Deinococcales	Deinococcaceae	Deinococcus	Deinococcus taeanensis
2754044	0	3	0	0	1	3	4	2	3	5	2	5	0	7	1	7	Bacteria	Bacillota	Negativicutes	Selenomonadales	Selenomonadaceae	Selenomonas	Selenomonas timonae
1484269	0	0	0	0	1	0	0	0	0	0	0	0	0	0	0	0	Bacteria	Pseudomonadota	Alphaproteobacteria	Hyphomicrobiales	Nitrobacteraceae	Bradyrhizobium	Bradyrhizobium sp. NAS87
286156	1	1	2	3	2	3	3	1	1	2	7	5	0	4	3	9	Bacteria	Pseudomonadota	Gammaproteobacteria	Enterobacterales	Morganellaceae	Photorhabdus	Photorhabdus australis
128780	9	2	20	19	1	0	1	0	5	5	6	9	4	3	0	6	Bacteria	Pseudomonadota	Gammaproteobacteria	Lysobacterales	Lysobacteraceae	Stenotrophomonas	Stenotrophomonas acidaminiphila
2874504	3	2	4	6	1	9	1	6	6	8	4	8	5	1	3	2	Bacteria	Pseudomonadota	Gammaproteobacteria	Pasteurellales	Pasteurellaceae	Rodentibacter	Rodentibacter sp. JRC1
1938608	2	2	0	0	1	3	6	0	0	0	0	0	0	0	0	0	Bacteria	Deinococcota	Deinococci	Deinococcales	Deinococcaceae	Deinococcus	Deinococcus sp. LM3
1266844	1	3	2	0	1	3	2	2	0	0	0	0	0	0	0	0	Bacteria	Pseudomonadota	Alphaproteobacteria	Acetobacterales	Acetobacteraceae	Acetobacter	Acetobacter pasteurianus
2941507	0	2	1	2	2	0	2	0	7	3	1	6	2	4	0	0	Bacteria	Bacillota	Clostridia	Peptostreptococcales	Anaerovoracaceae	Senimuribacter	Senimuribacter intestinalis
3035606	0	0	0	0	2	0	0	0	0	0	0	0	1	0	1	1	Bacteria	Bacillota	Erysipelotrichia	Erysipelotrichales	Coprobacillaceae	Catenibacterium	Catenibacterium tridentinum
1154850	0	0	0	0	1	0	0	0	0	0	0	0	0	0	0	0	Bacteria	Bacillota	Bacilli	Lactobacillales	Streptococcaceae	Streptococcus	Streptococcus agalactiae
1798473	0	0	1	6	1	12	9	4	7	1	3	6	0	17	7	15	Bacteria	Candidatus Joergenseniibacteriota					Candidatus Jorgensenbacteria bacterium RIFCSPLOWO2_12_FULL_42_11
2880648	14	4	1	8	2	2	0	6	15	9	8	2	1	15	3	5	Bacteria	Bacillota	Clostridia	Eubacteriales	Clostridiaceae	Clostridium	Clostridium sp. CS001
2950420	0	2	9	9	2	11	0	0	0	6	6	3	5	2	0	0	Bacteria	Bacteroidota	Cytophagia	Cytophagales	Spirosomataceae	Fibrivirga	Fibrivirga algicola
396595	0	0	4	3	1	0	0	0	3	6	6	2	3	0	0	0	Bacteria	Pseudomonadota	Gammaproteobacteria	Chromatiales	Ectothiorhodospiraceae	Thioalkalivibrio	Thioalkalivibrio sp. K90mix
867076	0	0	0	1	1	0	1	0	1	0	0	0	0	0	0	0	Bacteria	Bacillota	Bacilli	Bacillales	Paenibacillaceae	Paenibacillus	Paenibacillus sp. IHB B 3084
1983456	1	1	0	0	3	0	0	0	2	0	0	0	0	0	1	0	Bacteria	Pseudomonadota	Betaproteobacteria	Burkholderiales	Alcaligenaceae	Bordetella	Bordetella genomosp. 2
1671485	2	0	12	5	1	4	0	5	1	1	1	4	1	0	12	3	Bacteria	Pseudomonadota	Alphaproteobacteria	Acetobacterales	Acidocellaceae	Acidiphilium	Acidiphilium sp. C61
1798319	2	2	1	5	1	4	7	1	0	0	1	1	1	0	0	1	Bacteria	Thermodesulfobacteriota	Desulfuromonadia	Geobacterales	Geobacteraceae		Geobacteraceae bacterium GWF2_54_21
297318	6	1	0	1	2	0	0	1	11	5	1	0	0	5	4	2	Bacteria	Bacillota	Bacilli	Bacillales	Paenibacillaceae	Paenibacillus	Paenibacillus rhizosphaerae
2035415	3	3	4	0	3	0	0	2	0	1	2	0	1	1	0	0	Bacteria						bacterium HR20
2862680	0	0	0	0	1	0	0	0	0	0	0	0	0	0	0	0	Bacteria	Pseudomonadota	Gammaproteobacteria	Lysobacterales	Lysobacteraceae	Stenotrophomonas	Stenotrophomonas sp. OVS01A
116085	3	7	8	6	8	2	4	3	2	0	2	1	0	7	0	9	Bacteria	Bacillota	Clostridia	Lachnospirales	Lachnospiraceae	Coprococcus	Coprococcus catus
2904242	3	13	13	12	1	5	3	2	5	13	49	47	7	4	2	5	Bacteria	Pseudomonadota	Gammaproteobacteria	Cellvibrionales	Microbulbiferaceae	Microbulbifer	Microbulbifer sp. YPW16
2874628	2	0	17	17	1	1	0	0	4	3	3	7	4	0	0	0	Bacteria	Pseudomonadota	Gammaproteobacteria	Pseudomonadales	Pseudomonadaceae	Pseudomonas	Pseudomonas sp. p1(2021b)
1325360	6	0	2	1	2	3	1	4	13	1	13	9	3	3	0	7	Bacteria	Bacillota	Bacilli	Bacillales	Paenibacillaceae	Paenibacillus	Paenibacillus segetis
1798683	3	2	2	5	1	11	15	8	10	2	10	6	2	12	10	16	Bacteria	Candidatus Magasanikiibacteriota					Candidatus Magasanikbacteria bacterium RIFCSPHIGHO2_02_FULL_51_14
1718951	4	2	0	1	3	0	1	0	15	2	1	1	0	0	0	0	Bacteria	Actinomycetota	Actinomycetes	Streptosporangiales	Nocardiopsidaceae	Nocardiopsis	Nocardiopsis sp. TSRI0078
2809708	0	0	0	0	1	0	2	0	0	0	0	0	0	0	0	0	Bacteria	Actinomycetota	Actinomycetes	Micrococcales	Microbacteriaceae	Microbacterium	Microbacterium sp. EF45047
1949086	4	2	4	5	2	5	8	2	1	2	4	8	0	2	1	0	Bacteria	Pseudomonadota	Gammaproteobacteria	Oceanospirillales	Halomonadaceae	Salinicola	Salinicola sp. CR57
1975113	0	1	1	0	1	0	0	0	0	0	0	0	1	0	0	0	Bacteria	Candidatus Zambryskiibacteriota					Candidatus Zambryskibacteria bacterium CG_4_9_14_3_um_filter_42_9
2744517	0	0	0	0	1	3	1	0	1	0	0	0	0	17	4	10	Bacteria	Pseudomonadota	Alphaproteobacteria	Hyphomicrobiales	Phyllobacteriaceae	Mesorhizobium	Mesorhizobium sp. 113-3-9
2974552	8	4	4	7	3	0	0	0	2	0	1	7	1	1	1	1	Bacteria	Pseudomonadota	Gammaproteobacteria	Pseudomonadales	Pseudomonadaceae	Pseudomonas	Pseudomonas sp. GCEP-101
1974830	1	0	0	0	1	0	0	0	0	0	0	0	0	0	0	0	Bacteria	Candidatus Roizmaniibacteriota					Candidatus Roizmanbacteria bacterium CG_4_10_14_3_um_filter_33_21
84521	16	6	6	7	1	12	4	3	10	13	12	18	6	46	14	33	Bacteria	Bacillota	Bacilli	Lactobacillales	Aerococcaceae	Dolosicoccus	Dolosicoccus paucivorans
1303817	8	2	3	2	1	7	2	1	29	3	2	3	5	5	7	10	Bacteria	Bacillota	Bacilli	Lactobacillales	Enterococcaceae	Enterococcus	Enterococcus alishanensis
675522	0	0	0	0	1	0	0	0	1	0	0	0	0	0	0	0	Bacteria	Actinomycetota	Actinomycetes	Mycobacteriales	Mycobacteriaceae	Mycobacterium	Mycobacterium tuberculosis
161899	1	1	1	1	3	0	1	1	0	1	1	0	0	1	0	0	Bacteria	Actinomycetota	Actinomycetes	Mycobacteriales	Corynebacteriaceae	Corynebacterium	Corynebacterium singulare
1379698	0	0	0	0	2	12	6	8	1	0	0	0	0	7	1	13	Bacteria	Candidatus Zixiibacteriota					candidate division Zixibacteria bacterium RBG-1
2599926	2	0	0	2	1	3	7	3	11	0	0	1	0	18	3	7	Archaea	Methanobacteriota	Methanomicrobia	Methanomicrobiales	Methanomicrobiaceae	Methanogenium	Methanogenium sp. MK-MG
187868	14	3	1	3	1	0	1	0	43	1	2	4	1	0	0	1	Bacteria	Pseudomonadota	Betaproteobacteria	Burkholderiales	Comamonadaceae	Paracidovorax	Paracidovorax valerianellae
2712813	1	7	4	11	1	0	0	0	0	1	0	2	0	1	0	0	Bacteria	Bacteroidota	Flavobacteriia	Flavobacteriales	Blattabacteriaceae	Blattabacterium	Blattabacterium sp. (Laxta sp.)
948107	14	3	1	3	3	2	1	1	29	5	1	2	8	0	3	0	Bacteria	Pseudomonadota	Betaproteobacteria	Burkholderiales	Burkholderiaceae	Paraburkholderia	Paraburkholderia sprentiae
712368	0	1	1	0	1	0	1	0	0	0	0	0	0	0	0	0	Bacteria	Fusobacteriota	Fusobacteriia	Fusobacteriales	Leptotrichiaceae	Leptotrichia	Leptotrichia sp. oral taxon 498
1619950	0	2	2	0	1	0	0	0	0	0	0	1	0	0	0	0	Bacteria	Pseudomonadota	Gammaproteobacteria	Pseudomonadales	Pseudomonadaceae	Pseudomonas	Pseudomonas sp. 2(2015)
53414	3	8	1	2	4	1	0	0	7	3	1	5	1	3	1	0	Bacteria	Pseudomonadota	Gammaproteobacteria	Lysobacterales	Lysobacteraceae	Xanthomonas	Xanthomonas populi
1920422	2	5	5	12	1	0	5	3	2	0	4	13	2	22	6	12	Bacteria	Bacillota	Bacilli	Bacillales	Paenibacillaceae	Paenibacillus	Paenibacillus sp. FSL H8-0548
1817753	2	0	1	2	2	0	1	1	2	0	0	0	0	2	1	0	Bacteria	Pseudomonadota	Gammaproteobacteria	Pseudomonadales			Pseudomonadales bacterium GWC1_66_9
2797636	1	0	0	0	1	1	0	0	1	0	1	0	0	2	0	0	Bacteria	Actinomycetota	Actinomycetes	Kitasatosporales	Streptomycetaceae	Streptomyces	Streptomyces liliifuscus
869949	0	1	1	2	1	2	4	2	2	1	1	0	0	0	0	0	Bacteria	Cyanobacteriota	Cyanophyceae	Chroococcidiopsidales	Chroococcidiopsidaceae	Chroococcidiopsis	Chroococcidiopsis sp. CCALA 051
2016517	0	2	0	2	1	0	3	0	1	0	6	6	0	0	0	0	Bacteria	Pseudomonadota	Gammaproteobacteria	Thiotrichales	Francisellaceae	Francisella	Francisella opportunistica
1736252	2	0	1	2	1	0	0	1	1	0	0	0	0	0	0	0	Bacteria	Pseudomonadota	Alphaproteobacteria	Hyphomicrobiales	Methylobacteriaceae	Methylobacterium	Methylobacterium sp. Leaf100
2792072	0	2	2	3	2	1	0	1	0	0	1	4	0	0	0	0	Bacteria	Pseudomonadota	Gammaproteobacteria	Alteromonadales	Pseudoalteromonadaceae	Pseudoalteromonas	Pseudoalteromonas sp. NZS71_1
1188745	4	0	0	2	2	6	0	1	14	1	2	2	0	4	0	1	Bacteria	Actinomycetota	Actinomycetes	Streptosporangiales	Streptosporangiaceae	Nonomuraea	Nonomuraea thailandensis
2994035	0	2	0	0	2	0	1	0	0	0	0	0	0	1	2	1	Bacteria	Bacillota	Clostridia	Lachnospirales	Lachnospiraceae	Sellimonas	Sellimonas catena
199737	0	0	3	0	1	0	2	0	0	0	0	0	0	0	0	0	Bacteria	Candidatus Latescibacterota					uncultured Latescibacterota bacterium
1715254	30	116	29	21	1	0	2	0	26	220	80	35	0	5	1	3	Bacteria	Pseudomonadota	Gammaproteobacteria	Alteromonadales	Pseudoalteromonadaceae	Pseudoalteromonas	Pseudoalteromonas sp. P1-11
2738468	1	0	0	0	1	2	0	0	8	6	0	3	4	1	3	1	Bacteria	Pseudomonadota	Gammaproteobacteria	Vibrionales	Vibrionaceae	Salinivibrio	Salinivibrio sp. EAGSL
1331060	2	0	0	0	1	0	0	0	0	0	2	0	3	3	1	1	Bacteria	Pseudomonadota	Alphaproteobacteria	Sphingomonadales	Sphingomonadaceae	Sphingobium	Sphingobium lactosutens
1955272	0	0	1	2	1	0	0	2	0	0	0	0	0	0	0	6	Bacteria	Bacillota	Bacilli	Bacillales	Bacillaceae	Allobacillus	Allobacillus salarius
2496745	3	0	1	0	1	0	0	0	4	0	0	1	0	0	0	0	Bacteria	Pseudomonadota	Alphaproteobacteria	Hyphomicrobiales	Phyllobacteriaceae	Mesorhizobium	Mesorhizobium sp. M2A.F.Ca.ET.042.01.1.1
1618584	1	0	0	1	2	3	1	1	7	2	6	0	4	1	1	0	Bacteria	Candidatus Woeseibacteriota					Candidatus Woesebacteria bacterium GW2011_GWC1_42_9
2175624	10	1	1	3	1	0	0	0	38	17	0	0	7	0	0	0	Bacteria	Actinomycetota	Actinomycetes	Micrococcales	Microbacteriaceae	Curtobacterium	Curtobacterium sp. MCLR17_039
1797476	28	5	3	9	2	4	7	7	86	10	12	22	12	16	6	17	Bacteria	Pseudomonadota	Betaproteobacteria				Betaproteobacteria bacterium RBG_16_58_11
2876553	2	2	25	6	3	1	0	0	2	2	2	3	1	4	0	6	Bacteria	Pseudomonadota	Alphaproteobacteria	Sphingomonadales	Sphingomonadaceae	Sphingomonas	Sphingomonas sp. Leaf4
66427	8	1	0	0	2	2	1	0	0	3	0	1	0	0	0	0	Bacteria	Actinomycetota	Actinomycetes	Kitasatosporales	Streptomycetaceae	Streptomyces	Streptomyces olivoverticillatus
1532557	0	3	2	2	2	3	3	2	11	0	0	1	0	1	1	5	Bacteria	Pseudomonadota	Betaproteobacteria	Burkholderiales	Alcaligenaceae	Achromobacter	Achromobacter sp. RTa
1179673	10	3	3	3	1	0	0	0	2	0	1	2	2	0	0	0	Bacteria	Actinomycetota	Actinomycetes	Micrococcales	Cellulomonadaceae	Oerskovia	Oerskovia sp. KBS0722
2823280	0	0	1	1	1	1	2	0	3	0	1	0	0	1	0	1	Bacteria	Actinomycetota	Actinomycetes	Micrococcales	Microbacteriaceae	Microbacterium	Microbacterium sp. BLY
1973007	5	15	11	13	2	2	0	1	6	6	3	6	1	6	1	3	Bacteria	Pseudomonadota	Alphaproteobacteria	Rhodobacterales	Paracoccaceae	Thioclava	Thioclava sp. IC9
349101	0	1	3	0	1	0	0	0	0	5	7	3	1	0	0	0	Bacteria	Pseudomonadota	Alphaproteobacteria	Rhodobacterales	Paracoccaceae	Cereibacter	Cereibacter sphaeroides
2990482	0	0	0	0	1	0	0	0	1	3	1	0	2	0	0	0	Bacteria	Pseudomonadota	Gammaproteobacteria	Aeromonadales	Aeromonadaceae	Aeromonas	Aeromonas sp. QDB11
1970436	7	4	21	3	3	0	1	0	35	9	4	2	6	0	0	1	Bacteria	Pseudomonadota	Alphaproteobacteria	Sphingomonadales	Sphingomonadaceae	Sphingomonas	Sphingomonas sp. 32-62-10
2890317	4	1	0	0	1	1	0	0	4	1	1	3	2	6	2	1	Bacteria	Pseudomonadota	Gammaproteobacteria	Enterobacterales	Yersiniaceae	Yersinia	Yersinia alsatica
2995155	11	9	49	35	5	2	4	9	11	7	51	37	11	13	4	12	Bacteria	Pseudomonadota	Alphaproteobacteria	Caulobacterales	Caulobacteraceae	Asticcacaulis	Asticcacaulis sp. SL142
2072405	1	4	3	0	2	0	0	0	0	0	2	2	1	0	0	0	Bacteria	Pseudomonadota	Gammaproteobacteria	Lysobacterales	Lysobacteraceae	Stenotrophomonas	Stenotrophomonas sp. ZAC14D2_NAIMI4_7
1848935	1	2	0	0	1	2	0	0	6	0	0	0	0	2	2	0	Bacteria	Pseudomonadota	Gammaproteobacteria	Moraxellales	Moraxellaceae	Acinetobacter	Acinetobacter sp. Ac_3412
1457846	0	0	0	0	1	0	2	2	0	0	0	0	0	3	1	3	Archaea	Methanobacteriota					uncultured marine group II/III euryarchaeote KM3_103_A07
1802270	9	3	0	0	1	0	0	0	3	0	1	1	2	1	1	1	Bacteria	Candidatus Sungiibacteriota					Candidatus Sungbacteria bacterium RIFCSPHIGHO2_02_FULL_47_11
2730889	2	4	3	3	2	1	5	0	2	5	3	2	0	1	0	2	Bacteria	Bacteroidota	Flavobacteriia	Flavobacteriales	Flavobacteriaceae	Flavobacterium	Flavobacterium sp. UGB4466
2484750	16	11	39	20	1	1	7	2	16	4	10	19	13	13	4	5	Bacteria	Pseudomonadota	Alphaproteobacteria	Sphingomonadales	Sphingomonadaceae	Sphingomonas	Sphingomonas populi
2651199	15	7	11	6	1	0	4	0	20	9	13	3	5	4	6	5	Bacteria	Actinomycetota	Actinomycetes	Micrococcales	Micrococcaceae	Arthrobacter	Arthrobacter sp. CDRTa11
2886039	20	0	0	1	2	19	58	27	15	3	1	2	0	40	32	165	Bacteria	Bacillota	Bacilli	Lactobacillales	Lactobacillaceae	Ligilactobacillus	Ligilactobacillus pabuli
1287308	0	0	4	5	1	0	0	0	0	0	1	0	0	0	0	0	Bacteria	Pseudomonadota	Alphaproteobacteria	Hyphomicrobiales	Phyllobacteriaceae	Mesorhizobium	Mesorhizobium sp. LSHC440B00
723593	8	9	0	1	2	4	1	5	6	12	11	13	2	46	19	33	Bacteria						uncultured nuHF2 cluster bacterium HF0770_42C12
545617	1	0	6	5	1	0	2	3	6	2	16	6	0	17	3	10	Bacteria	Pseudomonadota	Alphaproteobacteria	Hyphomicrobiales	Bartonellaceae	Bartonella	Bartonella sp. AR 15-3
899	15	11	9	17	1	2	11	6	32	7	14	20	8	3	0	5	Bacteria	Thermodesulfobacteriota	Desulfovibrionia	Desulfovibrionales	Desulfomicrobiaceae	Desulfomicrobium	Desulfomicrobium baculatum
223958	0	1	0	0	1	0	0	0	0	0	0	0	0	0	0	2	Bacteria	Bacillota	Bacilli	Bacillales		Exiguobacterium	Exiguobacterium oxidotolerans
80850	1	6	1	2	2	0	7	4	3	5	4	9	1	35	24	37	Bacteria	Pseudomonadota	Alphaproteobacteria	Rickettsiales	Anaplasmataceae	Wolbachia	Wolbachia endosymbiont of Litomosoides sigmodontis
1798306	1	0	0	0	1	0	2	0	1	0	0	0	0	5	0	1	Bacteria	Pseudomonadota	Gammaproteobacteria				Gammaproteobacteria bacterium RIFOXYA12_FULL_61_12
2512172	7	1	1	0	2	7	5	6	17	0	0	2	1	10	1	10	Bacteria	Actinomycetota	Actinomycetes	Mycobacteriales	Mycobacteriaceae	Mycobacterium	Mycobacterium sp. BK558
1720300	0	0	0	0	1	0	0	0	0	0	0	0	0	0	0	0	Bacteria	Bacillota	Clostridia	Lachnospirales	Lachnospiraceae	Mediterraneibacter	Mediterraneibacter massiliensis
1817736	0	0	0	0	3	0	1	0	0	0	0	0	2	0	0	0	Bacteria						Parcubacteria group bacterium RIFCSPHIGHO2_01_FULL_40_30
2949969	1	0	0	1	1	0	0	0	1	0	0	0	3	0	2	0	Bacteria	Bacillota	Clostridia	Eubacteriales	Clostridiaceae	Clostridium	Clostridium sp. ZBS15
2929164	2	0	0	0	2	1	2	0	3	0	0	0	0	1	0	0	Bacteria	Pseudomonadota	Gammaproteobacteria	Vibrionales	Vibrionaceae	Vibrio	Vibrio sp. 1CM23M
2921762	6	5	4	2	2	1	4	0	6	1	2	1	0	2	0	0	Bacteria	Pseudomonadota	Betaproteobacteria	Burkholderiales	Burkholderiaceae	Caballeronia	Caballeronia sp. AZ7_KS35
2316730	5	2	0	0	1	0	2	1	1	0	0	1	0	0	0	1	Bacteria	Myxococcota	Myxococcia	Myxococcales	Myxococcaceae	Corallococcus	Corallococcus sp. CA049B
1802025	0	0	1	2	3	2	0	0	0	2	5	3	1	9	2	1	Bacteria	Candidatus Roizmaniibacteriota					Candidatus Roizmanbacteria bacterium RIFCSPHIGHO2_01_FULL_35_10
1797217	2	0	8	1	1	1	0	0	1	2	7	4	7	0	0	1	Bacteria	Pseudomonadota	Alphaproteobacteria				Alphaproteobacteria bacterium RIFCSPHIGHO2_01_FULL_41_14
2737173	1	0	0	0	1	0	0	0	0	0	0	0	0	0	0	0	Bacteria	Actinomycetota	Actinomycetes	Actinomycetales	Actinomycetaceae	Actinomyces	Actinomyces marmotae
2864113	1	0	0	3	1	1	0	3	0	0	0	0	0	5	2	0	Bacteria	Bacteroidota	Flavobacteriia	Flavobacteriales	Weeksellaceae	Chryseobacterium	Chryseobacterium sp. LJ756
2100422	3	4	3	7	4	4	6	0	6	6	10	4	2	2	2	0	Bacteria	Pseudomonadota	Gammaproteobacteria	Alteromonadales	Idiomarinaceae	Idiomarina	Idiomarina sp. OT37-5b
2033511	2	1	0	0	2	0	2	0	5	3	0	0	0	0	0	0	Bacteria	Bacillota	Bacilli	Bacillales	Bacillaceae	Bacillus	Bacillus sp. AFS073361
1802435	1	1	0	0	1	0	0	0	2	0	5	1	1	1	2	0	Bacteria	Candidatus Vogeliibacteriota					Candidatus Vogelbacteria bacterium GWA1_51_14
2954388	17	5	5	8	3	3	0	2	5	10	6	9	6	3	3	3	Bacteria	Pseudomonadota	Betaproteobacteria			Candidatus Accumulibacter	Candidatus Accumulibacter similis
2750620	3	1	0	1	1	0	3	2	17	6	2	3	1	0	0	0	Bacteria	Actinomycetota	Actinomycetes	Micrococcales	Microbacteriaceae	Microcella	Microcella indica
1797961	2	1	1	0	1	0	0	0	4	0	0	3	0	1	1	2	Bacteria	Elusimicrobiota					Elusimicrobia bacterium RIFOXYA2_FULL_53_38
2490853	0	0	0	0	1	0	0	0	0	0	0	0	0	0	0	0	Bacteria	Actinomycetota	Actinomycetes	Mycobacteriales	Nocardiaceae	Rhodococcus	Rhodococcus sp. NJ-530
2044593	0	0	0	0	2	0	1	0	4	0	3	0	4	4	1	5	Bacteria	Pseudomonadota	Gammaproteobacteria	Cardiobacteriales			Cardiobacteriales bacterium
1655586	46	0	0	6	1	2	0	0	239	6	5	4	10	1	1	7	Bacteria	Actinomycetota	Acidimicrobiia				Acidimicrobiia bacterium BACL6 MAG-120910-bin40
3014781	0	0	1	2	1	0	2	0	1	0	0	0	0	1	1	1	Bacteria	Actinomycetota	Actinomycetes	Micromonosporales	Micromonosporaceae	Micromonospora	Micromonospora sp. WMMC250
930128	9	5	8	8	2	7	5	6	5	2	10	10	4	5	3	2	Bacteria	Bacillota	Bacilli	Bacillales	Bacillaceae	Alteribacillus	Alteribacillus iranensis
1163745	0	0	0	0	3	0	0	0	4	0	0	0	0	0	0	0	Bacteria	Campylobacterota	Epsilonproteobacteria	Campylobacterales	Helicobacteraceae	Helicobacter	Helicobacter cetorum
2923280	0	0	0	0	1	0	0	0	0	0	0	0	0	0	0	0	Bacteria	Pseudomonadota	Gammaproteobacteria	Alteromonadales	Shewanellaceae	Shewanella	Shewanella sp. MM_2022_3
2575700	1	7	0	7	1	0	0	0	1	3	2	2	0	0	0	0	Bacteria	Mycoplasmatota	Mollicutes	Entomoplasmatales	Spiroplasmataceae	Spiroplasma	Spiroplasma sp. WSS
1570345	15	1	8	13	2	1	4	4	42	20	4	8	9	6	11	25	Bacteria	Actinomycetota	Actinomycetes	Micrococcales	Demequinaceae	Demequina	Demequina sp. NBRC 110056
656178	2	0	2	0	1	0	1	0	9	1	3	3	0	0	0	1	Bacteria	Pseudomonadota	Betaproteobacteria	Burkholderiales	Burkholderiaceae	Pandoraea	Pandoraea vervacti
1935424	5	6	2	11	4	2	9	3	4	4	3	6	3	4	8	4	Bacteria	Campylobacterota	Epsilonproteobacteria	Campylobacterales	Arcobacteraceae	Arcobacter	Arcobacter sp. CECT 8985
68268	10	0	1	4	1	3	0	2	58	0	3	1	0	2	2	0	Bacteria	Actinomycetota	Actinomycetes	Kitasatosporales	Streptomycetaceae	Streptomyces	Streptomyces showdoensis
326474	6	4	0	2	1	1	0	0	19	5	2	2	3	0	4	1	Bacteria	Pseudomonadota	Betaproteobacteria	Burkholderiales	Burkholderiaceae	Caballeronia	Caballeronia humi
712531	5	6	3	2	2	0	0	2	8	5	3	2	2	5	3	3	Bacteria	Bacillota	Negativicutes	Selenomonadales	Selenomonadaceae	Selenomonas	Selenomonas sp. oral taxon 137
470735	0	1	1	0	1	0	0	0	1	0	0	1	0	0	0	0	Bacteria	Pseudomonadota	Alphaproteobacteria	Hyphomicrobiales	Brucellaceae	Brucella	Brucella inopinata
1797320	0	0	0	0	2	1	7	1	0	0	0	0	0	0	0	5	Bacteria	Bacteroidota					Bacteroidetes bacterium GWA2_42_15
2681401	1	5	1	6	1	1	2	4	2	3	0	1	0	1	0	0	Bacteria	Bacteroidota	Sphingobacteriia	Sphingobacteriales	Sphingobacteriaceae	Sphingobacterium	Sphingobacterium sp. 18053
1736366	0	0	0	0	2	0	1	6	0	1	1	0	1	1	7	3	Bacteria	Bacteroidota	Flavobacteriia	Flavobacteriales	Weeksellaceae	Chryseobacterium	Chryseobacterium sp. Leaf404
2014303	0	0	0	1	1	1	1	0	1	1	2	1	1	2	1	1	Bacteria	Elusimicrobiota					Elusimicrobia bacterium CG_4_8_14_3_um_filter_50_9
1121959	0	0	0	0	1	0	0	0	0	0	0	0	0	0	0	0	Bacteria	Bacteroidota	Cytophagia	Cytophagales	Hymenobacteraceae	Hymenobacter	Hymenobacter psychrotolerans
401106	1	1	10	6	1	0	0	0	3	0	0	0	1	0	0	0	Bacteria	Actinomycetota	Actinomycetes	Pseudonocardiales	Pseudonocardiaceae	Amycolatopsis	Amycolatopsis tucumanensis
1938747	0	0	0	0	2	0	0	1	5	2	0	0	0	0	0	0	Bacteria	Pseudomonadota	Betaproteobacteria	Burkholderiales	Burkholderiaceae	Burkholderia	Burkholderia sp. JKS000303
1739262	1	2	1	0	1	0	0	0	0	0	0	1	1	4	0	0	Bacteria	Bacillota	Bacilli	Lactobacillales	Aerococcaceae	Facklamia	Facklamia sp. HMSC062C11
1805202	1	0	3	3	2	5	0	0	0	0	2	0	0	0	0	0	Bacteria	Gemmatimonadota					Gemmatimonadetes bacterium 13_2_20CM_2_65_7
1339239	1	3	1	1	1	0	0	0	0	2	4	1	2	7	1	1	Bacteria	Fusobacteriota	Fusobacteriia	Fusobacteriales	Fusobacteriaceae	Cetobacterium	Cetobacterium sp. ZOR0034
2781011	5	1	1	3	2	8	1	5	16	7	3	5	2	12	9	6	Bacteria	Pseudomonadota	Betaproteobacteria	Burkholderiales	Burkholderiaceae	Polynucleobacter	Polynucleobacter sp. IMCC 30228
568784	19	9	11	5	1	2	1	0	20	17	12	11	3	7	0	1	Bacteria	Mycoplasmatota	Mollicutes	Mycoplasmatales	Mycoplasmataceae	Mycoplasma	Mycoplasma procyoni
50717	1	1	0	0	1	0	0	0	0	1	0	0	0	0	4	0	Bacteria	Bacillota	Bacilli	Bacillales	Bacillaceae	Salimicrobium	Salimicrobium album
272161	8	3	0	0	1	2	2	7	13	2	0	3	2	20	12	15	Bacteria	Actinomycetota	Actinomycetes	Micrococcales	Micrococcaceae	Arthrobacter	Arthrobacter stackebrandtii
261477	4	0	0	1	1	0	3	2	2	1	0	3	0	3	0	0	Bacteria	Actinomycetota	Actinomycetes	Mycobacteriales	Nocardiaceae	Nocardia	Nocardia kruczakiae
2590552	0	0	0	3	1	0	2	0	2	3	1	0	1	0	0	0	Bacteria	Actinomycetota	Actinomycetes	Micrococcales	Micrococcaceae	Glutamicibacter	Glutamicibacter sp. JC586
2992120	1	0	0	0	1	0	0	0	0	0	0	0	0	1	0	0	Bacteria	Bacillota	Bacilli	Bacillales	Paenibacillaceae	Paenibacillus	Paenibacillus sp. LS1
2066524	1	0	0	0	2	0	1	0	0	0	1	0	0	0	0	0	Bacteria	Bacillota	Bacilli	Bacillales	Paenibacillaceae	Paenibacillus	Paenibacillus sp. PCH8
1774744	5	9	9	1	2	0	0	0	3	1	3	17	2	0	0	1	Bacteria	Pseudomonadota	Betaproteobacteria	Burkholderiales	Burkholderiaceae	Cupriavidus	Cupriavidus sp. UYMU48A
79880	0	1	7	4	3	0	1	0	12	5	3	3	1	7	3	11	Bacteria	Bacillota	Bacilli	Bacillales	Bacillaceae	Shouchella	Shouchella clausii
1967	6	0	3	1	1	1	1	1	2	0	5	1	0	1	3	3	Bacteria	Actinomycetota	Actinomycetes	Kitasatosporales	Streptomycetaceae	Streptomyces	Streptomyces kanamyceticus
2692771	1	2	2	0	1	0	0	0	0	0	0	0	2	0	0	0	Bacteria	Cyanobacteriota	Cyanophyceae	Nostocales	Nostocaceae	Anabaena	Anabaena sp. FACHB-1391
1974869	6	1	2	1	1	2	0	0	35	4	1	2	1	3	7	4	Bacteria	Candidatus Saccharibacteria					Candidatus Saccharibacteria bacterium CG10_big_fil_rev_8_21_14_0_10_47_8
1970383	0	0	0	1	2	3	0	0	0	0	0	1	0	0	0	0	Bacteria	Pseudomonadota	Gammaproteobacteria	Chromatiales	Halothiobacillaceae	Halothiobacillus	Halothiobacillus sp. 20-53-49
582851	6	1	2	0	1	1	5	4	2	2	3	2	1	12	3	12	Bacteria	Bacillota	Bacilli	Bacillales	Bacillaceae	Oceanobacillus	Oceanobacillus sojae
1970519	2	3	0	1	1	0	0	0	1	0	0	1	0	0	0	0	Bacteria	Pseudomonadota	Hydrogenophilia	Hydrogenophilales			Hydrogenophilales bacterium 16-61-112
1416532	1	11	14	8	1	3	5	0	6	2	16	10	4	6	2	0	Bacteria	Pseudomonadota	Gammaproteobacteria	Vibrionales	Vibrionaceae	Vibrio	Vibrio sp. JPW-9-11-11
2864203	0	1	0	0	5	0	2	1	0	0	7	7	0	0	1	0	Bacteria	Pseudomonadota	Gammaproteobacteria	Alteromonadales	Shewanellaceae	Shewanella	Shewanella aegiceratis
2013706	11	3	0	1	1	0	0	0	32	7	4	4	0	1	0	0	Bacteria	Pseudomonadota	Betaproteobacteria				Betaproteobacteria bacterium HGW-Betaproteobacteria-15
2838850	0	2	1	3	1	2	1	0	1	0	1	0	0	3	4	0	Bacteria	Actinomycetota	Actinomycetes	Kitasatosporales	Streptomycetaceae	Streptomyces	Streptomyces sp. 135
1497020	1	0	0	0	1	0	2	0	0	0	0	0	0	0	0	0	Bacteria	Cyanobacteriota	Cyanophyceae	Leptolyngbyales	Neosynechococcaceae	Neosynechococcus	Neosynechococcus sphagnicola
1522760	1	2	2	5	1	0	0	2	9	0	1	2	0	1	0	0	Bacteria	Actinomycetota	Actinomycetes	Kitasatosporales	Streptomycetaceae	Streptomyces	Streptomyces sp. ADI96-02
2512117	2	5	28	26	2	6	7	3	10	13	31	21	16	12	12	9	Bacteria	Pseudomonadota	Alphaproteobacteria	Caulobacterales	Caulobacteraceae	Caulobacter	Caulobacter sp. BK020
1938367	0	9	6	10	1	4	8	2	1	7	2	4	1	0	0	1	Bacteria	Pseudomonadota	Gammaproteobacteria	Alteromonadales	Pseudoalteromonadaceae	Pseudoalteromonas	Pseudoalteromonas sp. SK20
1911680	3	3	3	1	2	2	0	0	0	0	0	0	0	0	0	0	Bacteria	Bacillota	Negativicutes	Veillonellales	Veillonellaceae	Veillonella	Veillonella sp. T14073-2
2292241	6	7	0	3	1	0	0	0	4	2	2	2	2	1	0	0	Bacteria	Bacteroidota	Bacteroidia	Bacteroidales	Tannerellaceae	Parabacteroides	Parabacteroides sp. AF17-28
2847262	1	2	4	5	1	3	6	1	5	2	19	6	5	7	1	3	Bacteria	Pseudomonadota	Gammaproteobacteria	Oceanospirillales	Hahellaceae	Hahella	Hahella sp. HN01
2565781	0	0	0	0	1	0	0	0	0	1	0	0	0	3	0	2	Archaea	Candidatus Nanohalarchaeota	Candidatus Nanohalobia	Candidatus Nanohalobiales	Candidatus Nanohalobiaceae	Candidatus Nanohalobium	Candidatus Nanohalobium constans
2725264	15	19	59	76	3	0	1	0	49	14	1	1	1	3	0	0	Bacteria	Pseudomonadota	Alphaproteobacteria	Hyphomicrobiales	Devosiaceae	Devosia	Devosia sp. MC1541
2893555	5	9	5	7	5	2	0	0	27	4	7	14	9	1	4	1	Bacteria	Pseudomonadota	Betaproteobacteria	Burkholderiales	Sphaerotilaceae	Roseateles	Paucibacter sp. TC2R-5
706436	0	0	0	0	1	0	0	0	0	0	0	0	0	0	0	0	Bacteria	Bacteroidota	Flavobacteriia	Flavobacteriales	Flavobacteriaceae	Capnocytophaga	Capnocytophaga sp. oral taxon 329
413712	7	1	11	2	1	0	2	1	2	1	0	0	5	1	0	1	Bacteria	Pseudomonadota	Alphaproteobacteria	Sphingomonadales	Sphingomonadaceae	Sphingomonas	Sphingomonas pseudosanguinis
204039	7	9	17	13	1	2	5	4	0	6	5	2	0	9	1	3	Bacteria	Pseudomonadota	Gammaproteobacteria	Enterobacterales	Pectobacteriaceae	Dickeya	Dickeya dianthicola
1884477	1	0	4	0	1	6	1	0	0	4	0	0	4	0	0	0	Bacteria	Pseudomonadota	Gammaproteobacteria	Vibrionales	Vibrionaceae	Vibrio	Vibrio sp. 10N.286.46.E10
1759075	0	1	0	0	1	0	0	0	0	0	0	0	0	0	0	0	Bacteria	Pseudomonadota	Alphaproteobacteria	Sphingomonadales	Sphingomonadaceae	Sphingopyxis	Sphingopyxis sp. HXXIV
2570357	0	5	7	0	1	6	5	0	0	1	0	0	0	1	0	3	Bacteria	Pseudomonadota	Gammaproteobacteria	Oceanospirillales	Halomonadaceae	Halomonas	Halomonas sp. 15WGF
1743167	1	0	0	4	2	0	0	0	10	7	3	6	2	8	1	2	Bacteria	Pseudomonadota	Betaproteobacteria	Burkholderiales	Burkholderiaceae	Polynucleobacter	Polynucleobacter sp. QLW-P1DATA-2
3038980	7	2	3	1	6	0	0	0	3	7	11	4	4	1	0	1	Bacteria	Chloroflexota	Dehalococcoidia	Candidatus Lucifugimonadales	Candidatus Lucifugimonadaceae	Candidatus Lucifugimonas	Candidatus Lucifugimonas marina
1294	2	1	0	3	1	0	0	0	4	1	0	2	0	0	0	0	Bacteria	Bacillota	Bacilli	Bacillales	Staphylococcaceae	Staphylococcus	Staphylococcus muscae
563774	0	0	0	0	1	0	0	0	0	0	0	0	0	0	0	0	Bacteria	Pseudomonadota	Gammaproteobacteria	Vibrionales	Vibrionaceae	Vibrio	Vibrio fluvialis
2608984	5	0	0	0	1	0	0	0	3	0	3	0	0	0	1	0	Bacteria	Armatimonadota				Candidatus Nitrosymbiomonas	Candidatus Nitrosymbiomonas proteolyticus
2994662	0	0	0	0	1	0	0	0	0	0	0	0	0	0	0	0	Bacteria	Actinomycetota	Actinomycetes	Micrococcales	Microbacteriaceae	Curtobacterium	Curtobacterium sp. SL109
1105144	25	8	3	2	1	0	4	1	61	8	2	1	1	5	1	2	Bacteria	Actinomycetota	Actinomycetes	Micrococcales	Promicromonosporaceae	Promicromonospora	Promicromonospora iranensis
1077944	3	0	1	2	1	1	0	0	16	2	5	11	6	1	0	0	Bacteria	Actinomycetota	Actinomycetes	Kitasatosporales	Streptomycetaceae	Streptomyces	Streptomyces muensis
2496267	2	0	0	4	1	0	3	0	11	11	14	8	3	0	0	1	Bacteria	Bacillota	Bacilli	Bacillales	Paenibacillaceae	Paenibacillus	Paenibacillus zeisoli
660520	4	1	4	4	1	4	35	3	1	0	2	2	0	1	1	0	Archaea	Methanobacteriota	Halobacteria	Halobacteriales	Haloferacaceae	Halogranum	Halogranum amylolyticum
267368	0	0	0	0	1	1	4	2	0	0	0	0	0	0	0	0	Archaea	Methanobacteriota	Halobacteria	Halobacteriales	Haloferacaceae	Halorubrum	Halorubrum terrestre
1797571	5	0	1	1	2	3	3	1	6	0	2	1	0	0	0	5	Bacteria	Pseudomonadota	Betaproteobacteria	Burkholderiales			Burkholderiales bacterium RIFOXYC12_FULL_60_6
2072406	0	0	1	0	1	0	0	0	0	0	0	0	0	0	0	0	Bacteria	Pseudomonadota	Gammaproteobacteria	Lysobacterales	Lysobacteraceae	Stenotrophomonas	Stenotrophomonas sp. ZAC14D2_NAIMI4_6
2886936	27	20	17	10	2	0	0	2	84	20	12	32	6	5	0	1	Bacteria	Actinomycetota	Actinomycetes	Micrococcales	Micrococcaceae	Arthrobacter	Arthrobacter zhangbolii
2940574	4	1	1	0	1	14	8	2	0	0	0	0	3	0	0	0	Bacteria	Pseudomonadota	Alphaproteobacteria	Sphingomonadales	Sphingomonadaceae	Sphingobium	Sphingobium sp. B11D3A
1149953	1	0	0	0	1	0	0	0	1	0	0	0	0	0	1	0	Bacteria	Pseudomonadota	Alphaproteobacteria	Hyphomicrobiales	Brucellaceae	Brucella	Brucella sp. 10RB9215
2911888	0	2	2	1	1	3	7	0	3	0	0	1	0	0	0	0	Bacteria	Actinomycetota	Actinomycetes	Micrococcales	Dermabacteraceae	Brachybacterium	Brachybacterium atlanticum
2971264	3	6	2	0	1	0	0	0	5	2	3	3	2	0	0	0	Bacteria	Pseudomonadota	Gammaproteobacteria	Enterobacterales	Enterobacteriaceae	Citrobacter	Citrobacter enshiensis
2751269	0	0	0	5	1	0	0	0	0	0	0	1	0	0	0	0	Bacteria	Bacillota	Bacilli	Bacillales		Exiguobacterium	Exiguobacterium sp. s59
323284	7	1	3	1	2	2	2	0	14	7	11	9	9	3	2	0	Bacteria	Pseudomonadota	Betaproteobacteria	Burkholderiales	Alcaligenaceae	Alcaligenes	Alcaligenes aquatilis
28137	9	5	1	3	3	1	2	1	16	4	5	4	8	1	2	0	Bacteria	Bacteroidota	Bacteroidia	Bacteroidales	Prevotellaceae	Prevotella	Prevotella veroralis
47759	2	2	0	0	2	0	0	0	7	0	0	0	1	3	0	3	Bacteria	Actinomycetota	Actinomycetes	Kitasatosporales	Streptomycetaceae	Streptomyces	Streptomyces tubercidicus
1882791	4	0	1	0	1	1	1	0	7	4	1	0	0	2	0	2	Bacteria	Pseudomonadota	Betaproteobacteria	Burkholderiales	Burkholderiaceae	Burkholderia	Burkholderia sp. CF099
2982691	18	28	22	19	2	4	5	2	45	20	24	34	7	19	6	6	Bacteria	Pseudomonadota	Gammaproteobacteria	Oceanospirillales	Halomonadaceae	Halomonas	Halomonas sp. GD1P12
2781020	4	5	2	0	1	1	4	2	16	3	6	2	4	1	2	2	Bacteria	Pseudomonadota	Betaproteobacteria	Nitrosomonadales	Methylophilaceae	Methylophilus	Methylophilus sp. QUAN
2070673	0	1	0	0	1	0	0	0	0	0	0	0	0	0	0	0	Bacteria	Pseudomonadota	Gammaproteobacteria	Pseudomonadales	Pseudomonadaceae	Pseudomonas	Pseudomonas sp. FW305-BF6
1973968	10	1	9	12	1	1	1	1	1	0	5	1	0	6	2	6	Bacteria		Deltaproteobacteria				Deltaproteobacteria bacterium CG_4_9_14_3_um_filter_65_9
47761	7	3	2	3	1	1	0	1	3	3	3	9	0	5	2	1	Bacteria	Actinomycetota	Actinomycetes	Kitasatosporales	Streptomycetaceae	Streptomyces	Streptomyces ochraceiscleroticus
1761879	0	0	0	0	1	4	0	0	2	0	0	0	0	2	2	5	Bacteria	Bacillota	Bacilli	Bacillales	Paenibacillaceae	Paenibacillus	Paenibacillus sp. ov031
1975114	1	0	0	1	1	1	0	4	1	0	0	1	2	13	7	0	Bacteria	Candidatus Zambryskiibacteriota					Candidatus Zambryskibacteria bacterium CG10_big_fil_rev_8_21_14_0_10_34_34
715	3	6	3	5	2	7	7	5	1	3	10	5	2	16	10	11	Bacteria	Pseudomonadota	Gammaproteobacteria	Pasteurellales	Pasteurellaceae	Actinobacillus	Actinobacillus pleuropneumoniae
683047	8	2	4	6	1	0	1	0	12	0	1	3	2	1	0	0	Bacteria	Actinomycetota	Actinomycetes	Micrococcales	Microbacteriaceae	Microbacterium	Microbacterium suwonense
950	5	1	1	0	5	0	1	0	1	2	4	0	5	2	0	3	Bacteria	Pseudomonadota	Alphaproteobacteria	Rickettsiales	Anaplasmataceae	Neorickettsia	Neorickettsia risticii
1797836	6	3	1	6	2	3	6	3	6	3	5	4	3	8	4	5	Bacteria		Deltaproteobacteria				Deltaproteobacteria bacterium RBG_16_42_7
33954	28	11	5	4	4	6	8	6	23	13	20	10	4	38	13	20	Bacteria	Bacillota	Clostridia	Eubacteriales	Clostridiaceae	Clostridium	Clostridium magnum
2017176	3	2	3	2	1	0	1	4	7	5	2	2	0	6	4	14	Bacteria						Parcubacteria group bacterium Gr01-1014_17
3028316	10	0	1	3	4	0	3	2	31	6	3	1	3	0	2	0	Bacteria	Actinomycetota	Actinomycetes	Micrococcales	Microbacteriaceae	Microbacterium	Microbacterium horticulturae
2014327	5	3	3	6	1	6	3	2	10	6	11	14	6	6	7	9	Bacteria						Parcubacteria group bacterium CG10_big_fil_rev_8_21_14_0_10_38_31
2976332	5	1	0	1	1	0	1	1	5	2	0	6	2	5	2	3	Bacteria	Campylobacterota	Epsilonproteobacteria	Campylobacterales	Campylobacteraceae	Campylobacter	Campylobacter sp. MG1
1325100	3	1	4	8	1	0	2	3	7	2	2	1	0	8	2	5	Bacteria	Pseudomonadota	Alphaproteobacteria	Hyphomicrobiales	Nitrobacteraceae	Bradyrhizobium	Bradyrhizobium sp. CCBAU 51753
1802612	1	0	1	5	3	0	0	0	4	0	1	1	2	2	2	2	Bacteria	candidate division WWE3					candidate division WWE3 bacterium RBG_19FT_COMBO_34_6
1335061	16	11	7	10	2	0	0	0	31	11	1	3	3	4	0	1	Bacteria	Pseudomonadota	Alphaproteobacteria	Hyphomicrobiales	Rhizobiaceae	Pseudorhizobium	Pseudorhizobium flavum
2725486	0	0	0	0	1	0	0	0	0	0	0	0	0	0	0	0	Bacteria	Actinomycetota	Actinomycetes	Kitasatosporales	Streptomycetaceae	Streptomyces	Streptomyces sp. McG7
1325358	2	1	3	1	1	7	4	3	0	0	0	1	1	2	2	2	Bacteria	Bacillota	Bacilli	Bacillales	Paenibacillaceae	Paenibacillus	Paenibacillus silvae
199684	0	0	0	0	2	0	1	0	0	0	0	0	0	0	0	0	Bacteria	Pseudomonadota	Alphaproteobacteria	Hyphomicrobiales	Nitrobacteraceae	Bradyrhizobium	uncultured Bradyrhizobium sp.
1817832	5	1	4	2	1	0	1	2	5	0	1	1	0	0	4	4	Bacteria	Candidatus Doudnaibacteriota					Candidatus Doudnabacteria bacterium RIFCSPHIGHO2_02_FULL_46_11
2663821	0	1	0	0	1	0	0	1	0	0	1	0	0	0	1	0	Bacteria	Bacillota	Bacilli	Bacillales	Paenibacillaceae	Paenibacillus	Paenibacillus sp. OAS669
82135	1	4	3	2	2	0	0	1	13	6	3	4	4	1	1	4	Bacteria	Actinomycetota	Coriobacteriia	Coriobacteriales	Atopobiaceae	Fannyhessea	Fannyhessea vaginae
2824768	2	0	1	3	1	0	0	0	1	0	1	0	1	0	0	0	Bacteria	Pseudomonadota	Gammaproteobacteria	Lysobacterales	Lysobacteraceae	Stenotrophomonas	Stenotrophomonas sp. GbtcB23
2486417	0	0	1	2	1	1	1	1	6	0	6	3	4	0	7	0	Bacteria	Actinomycetota	Actinomycetes	Kitasatosporales	Streptomycetaceae	Streptomyces	Streptomyces botrytidirepellens
2924032	4	1	2	4	1	0	0	1	6	3	2	7	3	2	0	4	Bacteria	Bacillota	Bacilli	Bacillales	Bacillaceae	Alkalihalobacillus	Alkalihalobacillus sp. LMS39
221342	0	0	1	0	1	0	0	0	0	0	0	0	0	0	0	0	Bacteria	Cyanobacteriota	Cyanophyceae	Synechococcales	Synechococcaceae	Synechococcus	Synechococcus sp. Minos12
1183410	4	2	7	5	1	0	0	0	23	8	3	9	3	0	0	0	Bacteria	Pseudomonadota	Alphaproteobacteria	Hyphomicrobiales	Rhizobiaceae	Agrobacterium	Agrobacterium tomkonis
2975716	0	0	0	0	1	0	0	1	0	0	0	0	0	0	0	0	Bacteria	Actinomycetota	Actinomycetes	Kitasatosporales	Streptomycetaceae	Streptomyces	Streptomyces sp. NBC_00340
2054177	13	6	1	2	2	7	8	3	3	8	2	6	2	17	16	23	Bacteria	Bacillota	Clostridia	Christensenellales	Christensenellaceae		Christensenellaceae bacterium
1125979	5	3	12	32	1	2	7	0	3	3	6	3	0	5	5	10	Bacteria	Pseudomonadota	Alphaproteobacteria	Hyphomicrobiales	Rhizobiaceae	Rhizobium	Rhizobium sp. PDO1-076
1447062	5	2	0	2	1	3	0	2	12	8	1	5	0	17	8	17	Bacteria	Pseudomonadota	Alphaproteobacteria	Hyphomicrobiales	Devosiaceae	Paradevosia	Paradevosia tibetensis
2939573	5	9	1	5	1	0	0	3	19	5	10	1	0	1	0	0	Bacteria	Bacillota	Bacilli	Bacillales	Paenibacillaceae	Paenibacillus	Paenibacillus sp. MER TA 81-3
444608	31	1	1	1	1	3	5	1	99	16	13	6	4	9	3	1	Bacteria	Actinomycetota	Actinomycetes	Micrococcales	Microbacteriaceae	Gryllotalpicola	Gryllotalpicola ginsengisoli
1797865	9	4	3	9	4	1	8	0	2	0	1	1	1	3	0	2	Bacteria		Deltaproteobacteria				Deltaproteobacteria bacterium RIFCSPHIGHO2_02_FULL_60_17
2035430	0	0	5	2	4	0	0	2	0	0	0	2	3	3	0	1	Bacteria						bacterium HR35
888831	0	0	0	0	2	0	0	0	0	0	0	0	0	0	0	0	Bacteria	Myxococcota		Polyangiales	Polyangiaceae	Aetherobacter	Aetherobacter rufus
1945593	1	0	0	0	1	0	0	0	3	1	0	0	1	0	0	0	Bacteria	Bacillota	Clostridia	Eubacteriales	Oscillospiraceae	Oscillibacter	Oscillibacter sp.
2589943	1	6	1	0	1	1	4	1	7	0	0	2	0	9	1	1	Bacteria	Pseudomonadota	Alphaproteobacteria	Hyphomicrobiales	Phyllobacteriaceae	Mesorhizobium	Mesorhizobium sp. B2-4-6
1802564	0	0	3	4	1	0	0	0	5	2	1	0	1	5	1	0	Bacteria						candidate division WOR-1 bacterium RIFCSPHIGHO2_01_FULL_53_15
1397284	0	0	0	0	1	1	3	0	0	0	0	0	0	0	0	0	Bacteria	Pseudomonadota	Gammaproteobacteria	Enterobacterales	Yersiniaceae	Serratia	Serratia sp. H1n
2763010	1	0	0	0	1	0	0	0	8	4	2	4	0	0	0	0	Bacteria	Actinomycetota	Actinomycetes	Mycobacteriales	Corynebacteriaceae	Corynebacterium	Corynebacterium lujinxingii
1801633	0	0	0	1	1	0	2	0	0	0	0	0	0	0	0	1	Archaea	Candidatus Micrarchaeota					Candidatus Micrarchaeota archaeon RBG_16_49_10
448181	4	0	10	10	1	2	1	0	2	0	5	2	1	7	5	2	Bacteria	Pseudomonadota	Alphaproteobacteria	Hyphomicrobiales	Rhizobiaceae	Ciceribacter	Ciceribacter selenitireducens
34015	44	20	106	99	2	4	5	1	23	16	24	23	5	11	1	9	Bacteria	Pseudomonadota	Alphaproteobacteria	Sphingomonadales	Sphingomonadaceae	Blastomonas	Blastomonas natatoria
1968525	10	4	8	15	1	5	11	7	5	4	6	3	6	22	10	35	Bacteria	Candidatus Cloacimonadota	Candidatus Cloacimonadia	Candidatus Cloacimonadales	Candidatus Cloacimonadaceae	Candidatus Cloacimonas	Candidatus Cloacimonas sp. 4484_209
1811675	2	2	0	1	4	6	4	2	0	2	1	2	0	7	0	0	Archaea	Methanobacteriota	Methanobacteria	Methanobacteriales	Methanobacteriaceae	Methanobacterium	Methanobacterium sp. PtaU1.Bin097
367743	37	1	0	7	4	4	0	4	69	45	5	6	12	14	8	6	Bacteria	Bacillota	Bacilli	Bacillales	Caryophanaceae	Ureibacillus	Ureibacillus thermophilus
2692622	10	6	3	4	1	2	2	3	6	0	2	3	1	7	7	11	Bacteria	Bacillota	Bacilli	Bacillales	Paenibacillaceae	Paenibacillus	Paenibacillus puerhi
1860091	11	6	2	7	1	1	2	1	7	9	10	17	2	4	3	8	Bacteria	Pseudomonadota	Gammaproteobacteria	Vibrionales	Vibrionaceae	Vibrio	Vibrio sp. MedPE-SWchi
2250275	11	2	13	2	1	2	1	0	3	17	14	8	6	4	5	17	Archaea	Candidatus Hydrothermarchaeota					Candidatus Hydrothermarchaeota archaeon
67350	0	1	1	3	3	0	2	0	11	0	2	0	5	0	0	0	Bacteria	Actinomycetota	Actinomycetes	Kitasatosporales	Streptomycetaceae	Streptomyces	Streptomyces pseudovenezuelae
59511	4	5	0	2	1	7	2	0	1	1	0	1	1	0	0	0	Bacteria	Pseudomonadota	Gammaproteobacteria	Pseudomonadales	Pseudomonadaceae	Pseudomonas	Pseudomonas syringae group genomosp. 3
2723085	1	0	0	1	1	0	2	0	4	0	1	6	1	1	0	0	Bacteria	Pseudomonadota	Gammaproteobacteria	Lysobacterales	Rhodanobacteraceae	Rhodanobacter	Rhodanobacter sp. K2T2
1873497	0	0	0	0	1	0	0	0	0	0	0	0	0	0	0	0	Bacteria	Pseudomonadota	Gammaproteobacteria	Enterobacterales	Yersiniaceae	Rahnella	Rahnella sp.
197575	6	0	2	2	3	6	16	4	0	0	0	0	0	0	0	0	Bacteria	Pseudomonadota	Gammaproteobacteria	Pasteurellales	Pasteurellaceae	Haemophilus	Haemophilus aegyptius
2748379	6	2	1	2	4	0	2	0	33	4	0	1	0	1	1	0	Bacteria	Actinomycetota	Actinomycetes	Kitasatosporales	Streptomycetaceae	Streptomyces	Streptomyces sp. UH6
2810210	0	0	0	2	1	0	0	0	2	5	0	1	0	0	0	2	Bacteria	Actinomycetota	Actinomycetes	Micrococcales	Brevibacteriaceae	Brevibacterium	Brevibacterium sp. RIT 803
1259184	6	0	4	1	1	0	3	0	31	4	5	4	1	1	0	1	Bacteria	Actinomycetota	Actinomycetes	Micrococcales	Microbacteriaceae	Cryobacterium	Cryobacterium algoritolerans
1307925	0	0	3	6	2	1	0	0	6	5	16	3	13	1	0	0	Bacteria	Pseudomonadota	Alphaproteobacteria	Acetobacterales	Acetobacteraceae	Asaia	Asaia krungthepensis
2316383	0	0	1	1	1	1	1	3	6	0	3	0	0	1	0	5	Bacteria	Bacillota	Clostridia	Thermosediminibacterales	Tepidanaerobacteraceae	Biomaibacter	Biomaibacter acetigenes
2787713	0	0	0	1	1	0	0	0	0	1	1	0	0	0	0	1	Bacteria	Bacillota	Bacilli	Lactobacillales	Enterococcaceae	Enterococcus	Enterococcus sp. BWB1-3
1335043	12	31	72	35	1	0	0	3	1	3	2	2	2	1	0	0	Bacteria	Pseudomonadota	Alphaproteobacteria	Hyphomicrobiales	Devosiaceae	Paradevosia	Paradevosia shaoguanensis
1120919	1	0	1	0	2	0	0	0	1	0	0	0	0	0	0	0	Bacteria	Pseudomonadota	Alphaproteobacteria	Acetobacterales	Acetobacteraceae	Acetobacter	Acetobacter nitrogenifigens
1797911	9	6	0	1	3	0	0	4	3	3	2	3	3	16	3	11	Bacteria	Thermodesulfobacteriota	Desulfobacteria	Desulfobacterales	Desulfobacteraceae	Desulfobacula	Desulfobacula sp. RIFOXYA12_FULL_46_16
470076	12	0	0	4	3	0	2	0	19	3	1	4	3	2	4	0	Bacteria	Actinomycetota	Actinomycetes	Mycobacteriales	Mycobacteriaceae	Mycobacterium	Mycobacterium stomatepiae
2283317	15	4	41	20	2	3	5	4	23	15	32	33	19	17	9	22	Bacteria	Pseudomonadota	Alphaproteobacteria	Sphingomonadales	Sphingomonadaceae	Sphingomonas	Sphingomonas aracearum
1619078	17	7	12	9	3	4	2	6	43	8	16	13	10	3	6	9	Bacteria						candidate division TM6 bacterium GW2011_GWF2_30_66
2033486	0	2	6	4	2	0	1	1	0	1	7	5	0	1	1	3	Bacteria	Bacillota	Bacilli	Bacillales	Bacillaceae	Bacillus	Bacillus sp. AFS015802
2803906	1	2	0	0	1	0	2	0	0	1	5	2	0	2	0	0	Bacteria	Pseudomonadota	Gammaproteobacteria	Pseudomonadales	Pseudomonadaceae	Pseudomonas	Pseudomonas sp. 008
53441	0	0	0	0	2	0	0	0	0	0	3	0	4	0	0	0	Bacteria	Actinomycetota	Actinomycetes	Streptosporangiales	Nocardiopsidaceae	Nocardiopsis	Nocardiopsis lucentensis
2749438	1	1	2	1	1	0	0	0	0	0	1	0	1	0	0	0	Bacteria	Pseudomonadota	Gammaproteobacteria	Moraxellales	Moraxellaceae	Acinetobacter	Acinetobacter sp. SwsAc5
2954491	1	0	0	2	2	0	4	0	0	0	0	2	0	0	0	0	Bacteria	Pseudomonadota	Gammaproteobacteria	Oceanospirillales	Halomonadaceae	Halomonas	Halomonas sp. OfavH-34-E
2729107	8	0	0	2	1	2	0	0	19	11	3	4	5	5	2	5	Bacteria	Actinomycetota	Actinomycetes	Streptosporangiales	Streptosporangiaceae	Microbispora	Microbispora sp. H11081
2004647	1	4	1	0	1	2	0	1	0	0	20	13	1	0	0	0	Bacteria	Pseudomonadota	Gammaproteobacteria	Moraxellales	Moraxellaceae	Acinetobacter	Acinetobacter sp. WCHAc010052
2663842	5	0	3	1	4	2	1	0	7	4	0	5	6	0	3	1	Bacteria	Actinomycetota	Actinomycetes	Kitasatosporales	Streptomycetaceae	Streptomyces	Streptomyces nymphaeiformis
37930	4	4	1	3	2	0	4	0	26	11	2	2	0	0	0	0	Bacteria	Actinomycetota	Actinomycetes	Micrococcales	Micrococcaceae	Glutamicibacter	Glutamicibacter protophormiae
234834	3	1	0	1	1	10	3	1	2	3	4	1	2	3	0	3	Bacteria	Actinomycetota	Actinomycetes	Micrococcales	Brevibacteriaceae	Brevibacterium	Brevibacterium permense
2045443	2	7	6	6	1	0	0	4	0	2	3	5	1	0	0	0	Bacteria	Bacteroidota	Flavobacteriia	Flavobacteriales	Flavobacteriaceae	Tenacibaculum	Tenacibaculum discolor
1310949	0	1	0	0	1	0	0	0	0	0	0	0	0	0	0	0	Bacteria	Pseudomonadota	Gammaproteobacteria	Moraxellales	Moraxellaceae	Acinetobacter	Acinetobacter baumannii
1866913	8	0	2	2	1	2	4	4	0	1	1	1	2	5	4	3	Bacteria	Thermodesulfobacteriota	Desulfobacteria	Desulfobacterales			Desulfobacterales bacterium C00003104
1940691	1	2	3	2	1	3	0	2	2	0	0	0	0	6	1	4	Bacteria	Thermodesulfobacteriota	Desulfobaccia	Desulfobaccales	Desulfobaccaceae	Desulfobacca	Desulfobacca sp. 4484_104
679193	0	0	0	0	1	0	0	1	0	0	0	0	0	0	0	0	Bacteria	Actinomycetota	Actinomycetes	Propionibacteriales	Propionibacteriaceae	Cutibacterium	Cutibacterium acnes
1648182	2	0	0	0	2	2	1	0	0	0	0	0	1	0	0	0	Bacteria	Actinomycetota	Actinomycetes	Kitasatosporales	Streptomycetaceae	Streptomyces	Streptomyces yangpuensis
36820	6	1	1	2	2	3	12	3	12	1	6	7	6	3	4	5	Bacteria	Actinomycetota	Actinomycetes	Mycobacteriales	Gordoniaceae	Gordonia	Gordonia aichiensis
171438	0	1	0	0	1	8	2	1	0	0	0	0	1	0	0	0	Bacteria	Pseudomonadota	Gammaproteobacteria	Enterobacterales	Morganellaceae	Photorhabdus	Photorhabdus akhurstii
155617	0	0	0	2	1	0	0	2	1	0	1	0	0	3	2	3	Bacteria	Bacillota	Bacilli	Lactobacillales	Enterococcaceae	Enterococcus	Enterococcus moraviensis
2729544	0	8	5	3	1	0	0	0	0	0	4	0	0	0	0	1	Bacteria	Pseudomonadota	Gammaproteobacteria	Alteromonadales	Pseudoalteromonadaceae	Pseudoalteromonas	Pseudoalteromonas sp. NEC-BIFX-2020_015
2033504	1	0	0	2	1	0	0	0	3	0	3	1	0	0	0	1	Bacteria	Bacillota	Bacilli	Bacillales	Bacillaceae	Bacillus	Bacillus sp. AFS043905
2812662	0	0	1	1	2	1	1	3	1	1	7	2	2	3	1	2	Bacteria	Pseudomonadota	Gammaproteobacteria	Enterobacterales	Bruguierivoracaceae	Sodalis	Candidatus Sodalis endolongispinus
2013654	13	4	2	1	1	2	3	0	44	10	5	3	3	6	0	5	Bacteria	Actinomycetota					Actinobacteria bacterium HGW-Actinobacteria-9
2497481	4	3	2	1	1	1	2	0	5	1	0	5	0	1	1	4	Bacteria	Bacteroidota	Flavobacteriia	Flavobacteriales	Flavobacteriaceae	Flavobacterium	Flavobacterium sp. LB2P53
1802372	4	1	0	0	1	4	4	3	2	3	1	2	0	11	1	5	Bacteria	Nitrospirota	Thermodesulfovibrionia	Thermodesulfovibrionales	Thermodesulfovibrionaceae	Thermodesulfovibrio	Thermodesulfovibrio sp. RBG_19FT_COMBO_41_18
2841511	1	0	0	0	2	0	1	2	1	0	2	1	0	2	3	0	Bacteria	Bacillota	Clostridia	Lachnospirales	Lachnospiraceae	Blautia	Blautia sp. MSJ-9
293386	1	0	2	1	1	0	0	0	0	0	1	1	0	1	0	0	Bacteria	Bacillota	Bacilli	Bacillales	Bacillaceae	Bacillus	Bacillus stratosphericus
2589941	0	0	0	0	1	0	0	0	0	0	0	0	0	0	0	0	Bacteria	Pseudomonadota	Alphaproteobacteria	Hyphomicrobiales	Phyllobacteriaceae	Mesorhizobium	Mesorhizobium sp. B2-4-8
2807665	3	0	0	1	2	0	2	2	8	0	0	3	3	7	0	4	Bacteria	Pseudomonadota	Alphaproteobacteria	Hyphomicrobiales	Nitrobacteraceae	Bradyrhizobium	Bradyrhizobium sp. AUGA SZCCT0177
2012524	4	1	4	0	2	1	1	0	1	0	1	0	2	2	0	0	Archaea	Thermoplasmatota	Thermoplasmata	Thermoplasmatales			Thermoplasmatales archaeon ex4484_6
2905648	0	0	1	3	1	3	5	2	3	2	4	4	0	11	2	12	Bacteria	Bacillota	Bacilli	Bacillales	Paenibacillaceae	Paenibacillus	Paenibacillus allorhizoplanae
1944646	4	11	19	18	2	4	11	0	12	1	2	3	0	5	1	2	Bacteria	Actinomycetota	Coriobacteriia	Eggerthellales	Eggerthellaceae	Phoenicibacter	Phoenicibacter congonensis
479117	2	0	1	0	1	1	1	1	5	1	3	1	0	0	0	4	Bacteria	Actinomycetota	Actinomycetes	Micrococcales	Brevibacteriaceae	Brevibacterium	Brevibacterium ravenspurgense
1457724	2	0	0	6	2	6	1	2	2	0	4	6	2	3	2	0	Archaea	Methanobacteriota					uncultured marine group II/III euryarchaeote AD1000_12_B08
2879617	1	0	1	2	1	0	0	1	0	0	0	1	0	1	2	0	Bacteria	Actinomycetota	Actinomycetes	Micrococcales	Micrococcaceae	Arthrobacter	Arthrobacter sp. FW305-BF8
2769290	3	0	5	4	1	0	0	0	0	0	0	0	0	0	0	0	Bacteria	Pseudomonadota	Alphaproteobacteria	Hyphomicrobiales	Rhizobiaceae	Ensifer	Ensifer sp. ENS02
411474	4	5	0	0	3	0	0	2	6	0	0	5	0	0	1	2	Bacteria	Bacillota	Clostridia	Lachnospirales	Lachnospiraceae	Coprococcus	Coprococcus eutactus
112234	5	4	0	0	1	0	0	1	2	4	3	0	5	1	2	7	Bacteria	Bacteroidota	Flavobacteriia	Flavobacteriales	Weeksellaceae	Chryseobacterium	Chryseobacterium joostei
2966450	7	3	5	4	1	3	14	0	5	3	9	6	6	11	1	2	Bacteria	Acidobacteriota	Holophagae	Holophagales	Holophagaceae	Geothrix	Geothrix campi
313595	2	14	1	4	1	3	3	5	0	1	2	2	0	1	0	3	Bacteria	Bacteroidota	Flavobacteriia	Flavobacteriales	Flavobacteriaceae	Psychroflexus	Psychroflexus torquis
35620	3	1	4	1	1	2	4	0	5	2	1	0	2	0	0	0	Bacteria	Actinomycetota	Actinomycetes	Kitasatosporales	Streptomycetaceae	Streptomyces	Streptomyces hirsutus
1229281	1	10	3	1	2	1	0	0	1	1	12	15	4	33	11	12	Bacteria	Bacillota	Bacilli	Lactobacillales	Lactobacillaceae	Pediococcus	Pediococcus acidilactici
1329516	3	0	0	1	3	1	3	3	2	1	2	2	4	11	4	9	Bacteria	Bacillota	Bacilli	Bacillales	Thermoactinomycetaceae	Thermoactinomyces	Thermoactinomyces daqus
149015	7	17	8	4	2	0	0	1	6	15	12	5	1	0	0	0	Bacteria	Bacillota	Bacilli	Lactobacillales	Streptococcaceae	Streptococcus	Streptococcus hyovaginalis
2292370	0	0	0	0	2	3	0	0	0	0	0	0	0	0	0	0	Bacteria	Bacillota	Clostridia	Eubacteriales	Oscillospiraceae	Ruminococcus	Ruminococcus sp. AM29-26
1739378	0	1	0	0	4	0	0	0	0	5	4	0	2	0	0	0	Bacteria	Actinomycetota	Actinomycetes	Micrococcales	Micrococcaceae	Rothia	Rothia sp. HMSC068F09
1306990	6	0	0	0	3	0	0	0	17	5	3	1	0	0	1	0	Bacteria	Actinomycetota	Actinomycetes	Kitasatosporales	Streptomycetaceae	Streptomyces	Streptomyces hokutonensis
1822256	0	0	0	0	1	0	0	0	1	0	0	0	0	0	0	0	Bacteria	Pseudomonadota	Gammaproteobacteria	Oceanospirillales	Oleiphilaceae	Oleiphilus	Oleiphilus sp. HI0081
1970400	6	0	0	0	1	0	0	0	43	7	3	3	2	0	0	0	Bacteria	Actinomycetota	Actinomycetes	Micrococcales	Microbacteriaceae	Microbacterium	Microbacterium sp. 14-71-5
1523423	232	51	139	104	4	4	18	5	47	32	42	35	6	9	8	11	Bacteria	Pseudomonadota	Alphaproteobacteria	Sphingomonadales	Erythrobacteraceae	Porphyrobacter	Porphyrobacter sp. AAP60
375549	25	14	30	27	4	1	3	7	59	15	12	16	25	24	17	19	Bacteria	Pseudomonadota	Alphaproteobacteria	Hyphomicrobiales	Rhizobiaceae	Sinorhizobium	Sinorhizobium mexicanum
3020907	6	0	4	4	1	0	0	0	3	2	3	7	0	1	0	4	Bacteria	Pseudomonadota	Gammaproteobacteria	Pseudomonadales	Pseudomonadaceae	Pseudomonas	Pseudomonas sp. JBR1
1835723	4	0	3	0	2	0	2	0	21	1	1	1	0	4	0	0	Bacteria	Actinomycetota	Actinomycetes	Micrococcales	Micrococcaceae	Arthrobacter	Arthrobacter sp. OY3WO11
2175228	20	2	1	2	1	2	3	6	72	7	3	15	6	17	13	17	Bacteria	Actinomycetota	Actinomycetes	Actinomycetales	Actinomycetaceae	Ancrocorticia	Ancrocorticia populi
2731681	1	3	6	5	1	1	0	0	2	3	18	15	2	2	0	4	Bacteria	Pseudomonadota	Gammaproteobacteria	Pseudomonadales	Pseudomonadaceae	Aquipseudomonas	Aquipseudomonas campi
2712224	0	1	0	2	1	3	4	1	4	0	1	0	4	2	1	0	Bacteria	Actinomycetota	Actinomycetes	Propionibacteriales	Nocardioidaceae	Nocardioides	Nocardioides convexus
629679	3	0	0	0	4	0	5	2	11	4	1	1	2	1	0	0	Bacteria	Actinomycetota	Actinomycetes	Micrococcales	Promicromonosporaceae	Promicromonospora	Promicromonospora umidemergens
68274	0	0	1	2	1	0	0	0	1	0	0	1	2	0	1	0	Bacteria	Actinomycetota	Actinomycetes	Kitasatosporales	Streptomycetaceae	Streptomyces	Streptomyces tauricus
907261	1	0	5	1	1	3	5	4	2	1	1	0	4	0	0	0	Bacteria	Pseudomonadota	Betaproteobacteria	Burkholderiales	Burkholderiaceae	Ralstonia	Ralstonia syzygii
1383067	2	4	3	3	1	7	3	2	5	1	8	3	1	8	7	7	Bacteria	Bacillota	Clostridia	Eubacteriales	Peptococcaceae	Desulforamulus	Desulforamulus profundi
434010	61	16	13	16	3	2	2	2	279	14	32	23	4	5	0	6	Bacteria	Pseudomonadota	Betaproteobacteria	Burkholderiales	Comamonadaceae	Hydrogenophaga	Hydrogenophaga sp. PBL-H3
2911213	7	0	7	4	2	9	3	1	25	0	0	1	0	0	0	0	Bacteria	Actinomycetota	Actinomycetes	Micromonosporales	Micromonosporaceae	Micromonospora	Micromonospora cabrerizensis
2975825	11	5	0	2	2	0	1	0	55	0	0	0	0	0	0	1	Bacteria	Actinomycetota	Actinomycetes	Kitasatosporales	Streptomycetaceae	Streptomyces	Streptomyces sp. NBC_00765
2970471	0	2	3	2	1	0	4	0	1	3	10	3	2	1	2	4	Bacteria	Fusobacteriota					Fusobacteria bacterium ZRK30
205327	3	1	1	1	1	15	6	0	4	1	1	1	3	6	0	5	Bacteria	Bacillota	Clostridia	Eubacteriales	Clostridiaceae	Clostridium	Clostridium frigoris
1852941	6	1	5	4	1	0	0	5	3	0	0	1	0	0	1	0	Bacteria						Parcubacteria group bacterium ADurb.Bin305
278961	7	3	8	5	2	0	2	3	5	1	1	7	1	2	3	3	Bacteria	Acidobacteriota	Terriglobia	Terriglobales	Acidobacteriaceae	Terriglobus	Terriglobus sp. TAA 43
2686091	3	4	1	3	2	5	5	2	3	0	1	3	0	3	6	1	Bacteria	Bacillota	Bacilli	Bacillales	Bacillaceae	Virgibacillus	Virgibacillus ihumii
2011013	3	5	2	4	1	2	16	5	7	2	5	7	1	43	11	29	Bacteria	Bacillota	Bacilli	Bacillales	Bacillaceae	Evansella	Evansella halocellulosilytica
1038859	7	0	3	0	2	6	5	6	6	0	3	2	1	10	7	9	Bacteria	Pseudomonadota	Alphaproteobacteria	Hyphomicrobiales	Nitrobacteraceae	Bradyrhizobium	Bradyrhizobium murdochi
2292367	0	0	0	0	1	0	2	0	0	1	0	0	0	0	1	0	Bacteria	Bacillota	Clostridia	Lachnospirales	Lachnospiraceae	Roseburia	Roseburia sp. OF03-24
1848972	0	1	0	4	1	0	0	0	0	0	0	0	0	1	0	0	Bacteria	Pseudomonadota	Alphaproteobacteria	Hyphomicrobiales	Rhizobiaceae	Allorhizobium	Allorhizobium terrae
351656	13	7	16	21	1	6	7	1	0	1	4	5	0	3	3	8	Bacteria	Pseudomonadota	Gammaproteobacteria	Enterobacterales	Morganellaceae	Xenorhabdus	Xenorhabdus vietnamensis
2708338	10	1	1	3	1	0	0	1	34	15	2	11	2	0	3	0	Bacteria	Actinomycetota	Actinomycetes	Micrococcales	Microbacteriaceae	Salinibacterium	Salinibacterium sp. ZJ450
2841845	6	1	1	1	1	5	2	0	19	1	4	0	3	0	6	0	Bacteria	Pseudomonadota	Betaproteobacteria	Burkholderiales	Burkholderiaceae	Mycetohabitans	Mycetohabitans sp. B8
1703944	0	0	1	0	4	3	0	1	2	0	2	1	0	0	2	0	Bacteria	Actinomycetota	Actinomycetes	Kitasatosporales	Streptomycetaceae	Streptomyces	Streptomyces sp. CB02400
1720343	3	7	4	8	2	0	2	0	1	1	0	3	1	0	0	0	Bacteria	Pseudomonadota	Gammaproteobacteria	Alteromonadales	Pseudoalteromonadaceae	Pseudoalteromonas	Pseudoalteromonas sp. 1_2015MBL_MicDiv
385964	3	0	2	0	1	7	5	1	0	0	0	0	0	0	2	0	Bacteria	Pseudomonadota	Gammaproteobacteria	Enterobacterales	Yersiniaceae	Yersinia	Yersinia pestis
2029407	0	0	1	0	1	0	0	0	0	0	0	0	0	1	0	0	Bacteria	Pseudomonadota	Alphaproteobacteria	Hyphomicrobiales	Phyllobacteriaceae	Mesorhizobium	Mesorhizobium sp. WSM3882
2749832	1	1	0	0	1	0	0	0	0	0	0	0	0	0	0	0	Bacteria	Pseudomonadota	Alphaproteobacteria	Hyphomicrobiales	Rhizobiaceae	Rhizobium	Rhizobium sp. WYCCWR 11128
723	4	3	0	0	1	1	7	0	13	1	0	1	1	3	0	4	Bacteria	Pseudomonadota	Gammaproteobacteria	Pasteurellales	Pasteurellaceae	Actinobacillus	Actinobacillus ureae
1260624	3	8	7	7	3	2	11	2	5	5	28	2	1	3	0	3	Bacteria	Pseudomonadota	Gammaproteobacteria	Alteromonadales	Idiomarinaceae	Idiomarina	Idiomarina sp. 28-8
2052937	8	2	2	4	1	2	0	1	9	1	2	4	1	3	0	0	Bacteria	Actinomycetota	Actinomycetes	Micrococcales	Brevibacteriaceae	Brevibacterium	Brevibacterium sp. CCUG 69071
266130	17	1	0	2	1	2	1	1	53	5	4	0	6	0	1	5	Bacteria	Actinomycetota	Actinomycetes	Micrococcales	Cellulomonadaceae	Cellulomonas	Cellulomonas composti
421115	10	5	14	10	3	0	1	0	16	0	0	2	0	4	0	3	Bacteria	Actinomycetota	Actinomycetes	Micrococcales	Microbacteriaceae	Microbacterium	Microbacterium marinum
493781	16	24	22	25	1	7	8	2	24	23	13	15	5	2	1	3	Bacteria	Bacillota	Bacilli	Bacillales	Bacillaceae	Falsibacillus	Falsibacillus pallidus
2879484	10	1	4	2	3	3	2	2	56	13	4	6	10	4	2	2	Bacteria	Actinomycetota	Actinomycetes	Micrococcales	Promicromonosporaceae	Isoptericola	Isoptericola luteus
1519493	0	0	0	0	2	4	0	0	0	0	0	0	0	0	0	0	Bacteria	Actinomycetota	Actinomycetes	Kitasatosporales	Streptomycetaceae	Streptomyces	Streptomyces sp. NRRL B-3648
2725492	0	2	0	0	1	0	0	0	0	0	0	0	0	0	0	0	Bacteria	Pseudomonadota	Gammaproteobacteria	Moraxellales	Moraxellaceae	Acinetobacter	Acinetobacter sp. A3
2499220	4	6	4	11	1	0	1	0	3	18	1	4	2	0	0	0	Bacteria	Mycoplasmatota	Mollicutes	Mycoplasmatales	Mycoplasmataceae	Mycoplasma	Mycoplasma enhydrae
2315859	6	0	2	1	6	1	2	3	4	2	4	4	7	10	1	3	Bacteria	Pseudomonadota	Gammaproteobacteria	Pseudomonadales	Pseudomonadaceae	Pseudomonas	Pseudomonas sp. LS-2
2939565	2	0	0	1	2	0	0	0	4	4	0	0	3	0	0	3	Bacteria	Actinomycetota	Actinomycetes	Micrococcales	Microbacteriaceae	Microbacterium	Microbacterium sp. P26
2875948	5	0	0	0	1	3	0	0	16	0	0	1	0	0	0	0	Bacteria	Actinomycetota	Actinomycetes	Micrococcales	Microbacteriaceae	Microbacterium	Microbacterium sp. cx-55
907	5	1	4	7	2	0	7	1	4	2	5	4	0	6	9	8	Bacteria	Bacillota	Negativicutes	Veillonellales	Veillonellaceae	Megasphaera	Megasphaera elsdenii
1805473	0	1	0	1	2	0	0	0	1	0	1	2	3	0	0	0	Bacteria	Bacteroidota	Flavobacteriia	Flavobacteriales	Weeksellaceae	Chryseobacterium	Chryseobacterium timonianum
1755099	1	0	2	2	1	3	0	3	1	2	0	0	2	0	0	4	Bacteria	Pseudomonadota	Gammaproteobacteria	Enterobacterales	Enterobacteriaceae	Pseudenterobacter	Pseudenterobacter timonensis
2949798	0	0	0	0	1	0	0	0	0	1	0	0	0	0	0	0	Bacteria	Pseudomonadota	Gammaproteobacteria	Enterobacterales	Morganellaceae	Providencia	Providencia sp. PROV076
1795827	0	0	1	0	1	5	1	0	0	1	1	0	0	0	0	0	Bacteria	Pseudomonadota	Betaproteobacteria	Neisseriales	Neisseriaceae	Eikenella	Eikenella longinqua
761804	32	1	1	1	1	3	8	0	87	16	0	5	7	0	0	1	Bacteria	Actinomycetota	Actinomycetes	Mycobacteriales	Mycobacteriaceae	Mycobacterium	Mycobacterium europaeum
2491082	0	4	1	5	4	2	4	0	2	0	0	1	1	6	1	9	Archaea	Methanobacteriota	Methanomicrobia	Candidatus Methanophagales			Candidatus Methanophagales archaeon ANME-1-THS
2487066	21	12	8	12	1	6	8	1	37	16	2	9	3	6	7	2	Bacteria	Bacteroidota	Flavobacteriia	Flavobacteriales	Weeksellaceae	Chryseobacterium	Chryseobacterium sp. G0240
1970501	0	0	0	0	1	3	2	1	0	1	0	0	0	1	2	0	Bacteria	Campylobacterota	Epsilonproteobacteria	Campylobacterales			Campylobacterales bacterium 16-40-21
2055235	0	0	0	0	1	1	0	0	0	0	0	0	0	0	0	0	Bacteria	Cyanobacteriota	Cyanophyceae	Nostocales	Nostocaceae	Anabaena	Anabaena sp. UHCC 0451
2586972	1	5	11	14	2	2	0	1	6	5	7	6	1	4	3	5	Bacteria	Pseudomonadota	Alphaproteobacteria	Sphingomonadales	Sphingomonadaceae	Sphingomonas	Sphingomonas sp. BK580
128403	0	0	1	0	1	0	1	2	0	0	0	0	0	0	0	0	Bacteria	Cyanobacteriota	Cyanophyceae	Nostocales	Scytonemataceae	Scytonema	Scytonema hofmannii
1634517	1	15	31	5	2	0	0	0	1	25	60	5	0	1	0	1	Bacteria	Pseudomonadota	Alphaproteobacteria	Sphingomonadales	Sphingomonadaceae	Citromicrobium	Citromicrobium sp. WPS32
1844092	0	0	1	0	1	0	0	0	0	1	0	0	1	0	0	0	Bacteria	Pseudomonadota	Gammaproteobacteria	Pseudomonadales	Pseudomonadaceae	Pseudomonas	Pseudomonas sp. 8 R 14
1265380	9	45	12	25	2	0	0	0	21	24	38	61	8	0	0	0	Bacteria	Pseudomonadota	Gammaproteobacteria	Enterobacterales	Erwiniaceae	Buchnera	Buchnera aphidicola
2971616	1	0	1	2	1	0	0	0	1	3	0	0	0	0	0	0	Bacteria	Pseudomonadota	Gammaproteobacteria	Pseudomonadales	Pseudomonadaceae	Pseudomonas	Pseudomonas sp. 5P_5.1_Bac1
546367	2	2	4	6	3	1	3	2	2	1	3	10	0	3	2	3	Bacteria	Pseudomonadota	Gammaproteobacteria	Enterobacterales	Hafniaceae	Hafnia	Hafnia paralvei
2746060	2	0	0	3	3	4	0	0	1	0	1	1	2	4	3	2	Bacteria	Pseudomonadota	Gammaproteobacteria	Legionellales	Legionellaceae	Legionella	Legionella sp. PC1000
1441386	14	4	0	5	7	4	3	4	31	10	7	8	22	2	3	7	Bacteria	Thermotogota	Thermotogae	Mesoaciditogales	Mesoaciditogaceae	Athalassotoga	Athalassotoga saccharophila
1640508	20	7	13	28	5	21	6	10	6	3	16	23	5	25	10	37	Bacteria	Thermodesulfobacteriota	Candidatus Dadabacteria				Candidatus Dadabacteria bacterium CSP1-2
2203895	0	0	0	2	1	0	0	0	0	0	0	0	0	0	0	0	Bacteria	Pseudomonadota	Gammaproteobacteria	Moraxellales	Moraxellaceae	Psychrobacter	Psychrobacter sp. YP14
1801946	5	1	0	2	1	8	2	4	4	2	13	2	4	39	9	25	Bacteria	Planctomycetota					Planctomycetes bacterium RIFCSPLOWO2_12_38_17
1822224	0	2	2	1	1	0	0	0	0	0	1	2	0	0	0	0	Bacteria	Pseudomonadota	Alphaproteobacteria	Rhodobacterales	Roseobacteraceae	Sulfitobacter	Sulfitobacter sp. HI0021
187982	22	6	4	3	2	1	7	1	62	20	3	2	8	5	4	3	Bacteria	Actinomycetota	Actinomycetes	Pseudonocardiales	Pseudonocardiaceae	Amycolatopsis	Amycolatopsis palatopharyngis
2878562	12	5	1	3	1	4	0	2	28	5	3	1	2	6	7	12	Bacteria	Actinomycetota	Actinomycetes	Streptosporangiales	Streptosporangiaceae	Nonomuraea	Nonomuraea aurantiaca
2005376	7	0	0	0	1	1	1	5	1	1	4	0	1	44	13	16	Bacteria	Bacillota	Bacilli	Bacillales	Bacillaceae	Alkalicoccus	Alkalicoccus sp.
1566271	8	10	12	21	1	1	2	3	11	2	2	3	0	4	2	5	Bacteria	Pseudomonadota	Betaproteobacteria	Burkholderiales	Comamonadaceae	Variovorax	Variovorax sp. 770b2
2975422	0	0	0	2	1	0	0	0	0	0	3	1	0	0	0	0	Bacteria	Pseudomonadota	Gammaproteobacteria	Lysobacterales	Lysobacteraceae	Stenotrophomonas	Stenotrophomonas sp. GD04024
1896206	0	1	3	2	1	1	9	4	0	0	1	1	2	1	2	2	Bacteria	Fibrobacterota	Fibrobacteria	Fibrobacterales	Fibrobacteraceae	Fibrobacter	Fibrobacter sp. UWB7
2202420	0	0	1	1	1	2	1	0	2	0	0	0	0	1	0	0	Bacteria	Actinomycetota	Actinomycetes	Micromonosporales	Micromonosporaceae	Micromonospora	Micromonospora sicca
1456479	0	1	4	1	1	4	2	3	0	0	1	0	0	5	4	5	Archaea	Methanobacteriota					uncultured marine group II/III euryarchaeote KM3_64_C08
2939571	0	0	2	1	1	0	0	0	0	0	0	0	0	0	0	0	Bacteria	Bacillota	Bacilli	Bacillales	Paenibacillaceae	Paenibacillus	Paenibacillus sp. MER 78
2871682	27	2	0	3	1	4	0	2	84	4	1	3	0	4	7	2	Bacteria	Actinomycetota	Actinomycetes	Kitasatosporales	Streptomycetaceae	Streptomyces	Streptomyces sp. UNOB3_S3
1899016	1	4	0	1	1	0	1	2	2	3	6	1	0	1	1	7	Bacteria	Thermodesulfobacteriota	Desulfovibrionia	Desulfovibrionales	Desulfovibrionaceae	Desulfovibrio	Desulfovibrio sp. MES5
2838947	2	0	0	1	1	0	0	0	0	0	1	0	0	0	0	0	Bacteria	Pseudomonadota	Gammaproteobacteria	Enterobacterales	Enterobacteriaceae	Enterobacter	Enterobacter quasimori
373671	8	4	3	0	1	2	0	0	14	13	4	4	0	0	1	5	Bacteria	Bacteroidota	Flavobacteriia	Flavobacteriales	Weeksellaceae	Epilithonimonas	Epilithonimonas pallida
2461377	1	3	1	4	2	1	1	0	2	1	1	1	1	0	0	0	Bacteria	Pseudomonadota	Alphaproteobacteria	Rhodobacterales	Roseobacteraceae	Phaeobacter	Phaeobacter sp. JL2872
938289	4	1	3	3	2	1	1	0	10	0	1	0	0	2	2	4	Bacteria	Bacillota	Clostridia	Eubacteriales		Levyella	Levyella massiliensis
2969413	1	1	0	0	1	0	1	0	4	4	2	1	1	1	0	0	Bacteria	Actinomycetota	Actinomycetes	Micrococcales	Microbacteriaceae	Microbacterium	Microbacterium sp. zg.Y909
248049	7	0	0	1	1	5	2	27	11	8	11	4	7	235	115	277	Bacteria	Pseudomonadota	Alphaproteobacteria				uncultured marine alpha proteobacterium HOT2C01
1526735	4	1	5	3	2	0	0	0	4	2	7	0	1	0	3	0	Bacteria	Pseudomonadota	Betaproteobacteria	Neisseriales	Chromobacteriaceae	Vogesella	Vogesella sp. EB
1797874	2	0	1	3	1	5	0	0	3	1	0	2	0	4	0	1	Bacteria		Deltaproteobacteria				Deltaproteobacteria bacterium RIFCSPLOWO2_02_56_12
1100718	24	12	4	0	2	0	0	1	76	30	16	20	17	17	4	10	Bacteria	Pseudomonadota	Betaproteobacteria	Burkholderiales	Comamonadaceae	Limnohabitans	Limnohabitans sp. Rim8
2782617	0	0	4	4	1	2	0	6	1	2	1	0	0	3	3	0	Bacteria	Pseudomonadota	Alphaproteobacteria	Hyphomicrobiales	Nitrobacteraceae	Bradyrhizobium	Bradyrhizobium sp. 141
166313	0	0	0	0	1	0	0	0	0	0	0	0	0	0	0	0	Bacteria	Cyanobacteriota	Cyanophyceae	Synechococcales	Synechococcaceae	Synechococcus	Synechococcus sp. WH 8012
693153	0	2	4	9	3	2	3	1	2	1	5	4	3	6	4	3	Bacteria	Pseudomonadota	Gammaproteobacteria	Vibrionales	Vibrionaceae	Vibrio	Vibrio atlanticus
33878	8	0	0	0	2	1	0	0	32	7	1	3	1	1	0	0	Bacteria	Actinomycetota	Actinomycetes	Micrococcales	Microbacteriaceae	Agromyces	Agromyces cerinus
1798382	13	0	4	4	3	2	4	3	15	12	19	11	11	14	16	17	Bacteria	Candidatus Gottesmaniibacteriota					Candidatus Gottesmanbacteria bacterium RIFCSPHIGHO2_02_FULL_39_11
471189	4	2	2	0	1	3	0	0	2	0	1	3	0	2	0	0	Bacteria	Actinomycetota	Coriobacteriia	Eggerthellales	Eggerthellaceae	Gordonibacter	Gordonibacter pamelaeae
1973914	4	0	2	0	1	3	1	0	0	2	0	0	0	4	0	0	Bacteria	Armatimonadota					Armatimonadetes bacterium CG_4_9_14_3_um_filter_66_14
55212	2	1	4	1	1	2	0	2	5	16	13	3	4	4	1	0	Bacteria	Pseudomonadota	Gammaproteobacteria	Enterobacterales	Erwiniaceae	Erwinia	Erwinia rhapontici
2859079	2	0	4	3	1	0	3	0	2	6	3	2	1	0	0	1	Bacteria	Pseudomonadota	Gammaproteobacteria	Oceanospirillales	Halomonadaceae	Halomonas	Halomonas sp. DP8Y7-3
3016097	0	0	0	1	2	0	0	1	0	1	0	0	1	0	0	0	Bacteria	Actinomycetota	Actinomycetes	Micromonosporales	Micromonosporaceae	Micromonospora	Micromonospora sp. WMMD714
1965631	1	1	2	2	1	0	2	3	2	3	1	0	0	1	0	2	Bacteria	Bacteroidota	Bacteroidia	Bacteroidales	Rikenellaceae	Alistipes	Alistipes sp. An31A
1158459	0	2	4	9	1	6	4	3	1	5	6	3	0	0	0	3	Bacteria	Pseudomonadota	Gammaproteobacteria	Enterobacterales	Enterobacteriaceae	Kosakonia	Kosakonia sacchari
319	1	6	15	6	1	0	1	0	4	5	0	2	3	1	1	0	Bacteria	Pseudomonadota	Gammaproteobacteria	Pseudomonadales	Pseudomonadaceae	Pseudomonas	Pseudomonas savastanoi
2955313	1	9	14	11	2	1	0	1	1	0	2	4	2	2	1	1	Bacteria	Pseudomonadota	Alphaproteobacteria	Sphingomonadales	Sphingomonadaceae	Sphingomonas	Sphingomonas sp. H160509
1802280	6	0	3	3	1	0	0	1	2	1	0	0	0	9	3	1	Bacteria	Candidatus Sungiibacteriota					Candidatus Sungbacteria bacterium RIFCSPLOWO2_01_FULL_59_16
3025190	6	1	1	2	1	4	12	1	4	0	2	0	2	1	6	3	Bacteria	Cyanobacteriota	Cyanophyceae	Nostocales	Nostocaceae	Nostoc	Nostoc sp. UHCC 0926
1380685	6	8	8	23	1	9	11	13	15	6	0	4	5	6	5	6	Bacteria	Bacillota	Bacilli	Bacillales	Thermoactinomycetaceae	Kroppenstedtia	Kroppenstedtia pulmonis
1974583	18	3	2	4	2	4	4	1	29	6	4	8	3	16	7	14	Bacteria	Candidatus Harrisoniibacteriota					Candidatus Harrisonbacteria bacterium CG10_big_fil_rev_8_21_14_0_10_40_38
1857217	5	1	0	1	2	0	4	0	14	3	3	1	3	0	1	3	Bacteria	Bacillota	Bacilli	Lactobacillales	Enterococcaceae	Enterococcus	Candidatus Enterococcus huntleyi
1193095	2	3	1	2	2	0	1	0	10	0	4	2	0	3	3	0	Bacteria	Bacillota	Bacilli	Lactobacillales	Lactobacillaceae	Paucilactobacillus	Paucilactobacillus hokkaidonensis
372655	21	3	2	4	1	2	1	0	75	9	1	7	4	16	7	7	Bacteria	Actinomycetota	Actinomycetes	Streptosporangiales	Nocardiopsidaceae	Nocardiopsis	Nocardiopsis terrae
375489	5	8	6	5	1	3	2	1	25	7	3	3	3	5	1	7	Bacteria	Bacillota	Bacilli	Bacillales	Paenibacillaceae	Paenibacillus	Paenibacillus cellulosilyticus
1616125	8	2	2	7	1	2	2	0	20	2	0	0	0	3	0	2	Bacteria	Actinomycetota	Actinomycetes	Kitasatosporales	Streptomycetaceae	Streptomyces	Streptomyces camponoticapitis
2763058	1	3	0	0	1	0	0	0	0	0	0	0	1	0	0	0	Bacteria	Bacteroidota	Bacteroidia	Bacteroidales	Tannerellaceae	Parabacteroides	Parabacteroides segnis
2866572	7	0	0	1	1	0	0	0	31	4	3	8	7	3	3	9	Bacteria	Actinomycetota	Actinomycetes	Micrococcales	Micrococcaceae	Arthrobacter	Arthrobacter sp. Marseille-P9274
2108360	18	11	26	19	2	15	2	7	14	11	7	14	6	13	12	31	Bacteria	Pseudomonadota	Alphaproteobacteria	Hyphomicrobiales	Methylobacteriaceae	Microvirga	Microvirga tunisiensis
2035404	8	0	0	0	2	2	0	0	1	1	1	1	0	0	0	1	Bacteria						bacterium HR09
2587155	0	1	0	0	3	0	0	0	1	2	0	0	0	0	0	0	Bacteria	Bacillota	Bacilli	Bacillales	Bacillaceae	Bacillus	Bacillus sp. D386
1618834	1	1	2	0	2	2	0	4	3	8	5	3	0	2	1	2	Bacteria						Parcubacteria group bacterium GW2011_GWA2_45_30
1394889	0	1	2	0	1	0	0	0	2	2	3	2	2	0	0	0	Bacteria	Cyanobacteriota	Cyanophyceae	Acaryochloridales	Thermosynechococcaceae	Thermosynechococcus	Thermosynechococcus sp. NK55a
47687	1	0	0	1	1	3	0	1	0	2	0	1	0	1	1	1	Bacteria	Mycoplasmatota		Mycoplasmoidales	Metamycoplasmataceae	Mycoplasmopsis	Mycoplasmopsis alligatoris
1684144	10	1	0	2	1	3	0	2	1	7	1	0	2	9	6	12	Bacteria	Bacillota	Bacilli	Bacillales	Bacillaceae	Bacillus	Bacillus sp. FJAT-27245
1811680	4	1	8	12	1	0	0	0	0	2	6	13	1	2	0	0	Archaea	Methanobacteriota	Methanomicrobia	Methanomicrobiales	Methanoregulaceae	Methanoregula	Methanoregula sp. PtaB.Bin085
56361	4	2	12	6	2	8	1	4	10	3	4	5	5	3	1	6	Bacteria	Pseudomonadota	Alphaproteobacteria	Sphingomonadales	Sphingomonadaceae	Sphingomonas	Sphingomonas ursincola
2489010	1	1	0	0	2	0	0	0	4	0	0	1	1	0	0	0	Bacteria	Pseudomonadota	Gammaproteobacteria	Enterobacterales	Enterobacteriaceae	Klebsiella	Klebsiella africana
3025338	0	1	5	0	1	1	0	0	0	0	0	1	3	1	0	0	Bacteria	Pseudomonadota	Gammaproteobacteria	Alteromonadales	Pseudoalteromonadaceae	Pseudoalteromonas	Pseudoalteromonas sp. Angola-18
1144547	2	0	0	0	1	0	0	2	8	3	2	1	1	1	1	0	Bacteria	Actinomycetota	Actinomycetes	Micromonosporales	Micromonosporaceae	Actinoplanes	Actinoplanes hulinensis
2529847	12	3	6	1	1	6	13	3	27	22	14	14	15	1	1	3	Bacteria	Pseudomonadota	Gammaproteobacteria	Moraxellales	Moraxellaceae	Acinetobacter	Acinetobacter sp. ANC 4641
1394712	25	4	4	5	3	3	0	1	39	3	6	0	1	6	6	7	Bacteria	Candidatus Parcubacteria					Parcubacteria bacterium RAAC4_OD1_1
2769272	1	0	0	2	1	3	0	0	0	0	0	2	0	0	0	0	Bacteria	Pseudomonadota	Gammaproteobacteria	Pseudomonadales	Pseudomonadaceae	Pseudomonas	Pseudomonas sp. PDM19
1798593	1	1	0	0	2	0	0	1	1	0	2	0	0	0	5	1	Bacteria	Candidatus Levyibacteriota					Candidatus Levybacteria bacterium RIFCSPHIGHO2_01_FULL_40_10
774	11	11	22	13	1	11	8	11	13	3	17	10	6	79	43	66	Bacteria	Pseudomonadota	Alphaproteobacteria	Hyphomicrobiales	Bartonellaceae	Bartonella	Bartonella bacilliformis
2546351	8	0	4	0	1	0	0	0	22	1	0	0	2	0	1	0	Bacteria	Bacillota	Clostridia	Eubacteriales	Clostridiales Family XVII. Incertae Sedis	Thermaerobacter	Thermaerobacter sp. FW80
1158173	0	0	4	3	1	0	0	0	0	0	2	2	0	0	0	0	Bacteria	Pseudomonadota	Gammaproteobacteria	Chromatiales	Ectothiorhodospiraceae	Thioalkalivibrio	Thioalkalivibrio sp. ALE17
626937	1	5	3	2	1	9	6	3	3	4	2	2	1	11	0	4	Bacteria	Bacillota	Clostridia	Christensenellales	Christensenellaceae	Christensenella	Christensenella minuta
1574262	0	0	2	0	2	2	0	0	7	0	0	0	0	0	0	0	Bacteria	Pseudomonadota	Betaproteobacteria	Burkholderiales	Sutterellaceae	Sutterella	Sutterella sp. KLE1602
2682984	0	4	3	6	1	0	0	0	3	0	0	0	0	0	0	0	Bacteria	Pseudomonadota	Alphaproteobacteria	Rhodobacterales	Roseobacteraceae	Ruegeria	Ruegeria sp. HKCCA4707
2799561	10	7	8	3	2	7	3	1	13	4	3	11	2	3	0	3	Bacteria	Bacillota	Clostridia	Eubacteriales	Oscillospiraceae		Ruminococcaceae bacterium BL-6
32062	28	9	27	14	3	6	1	3	50	4	7	7	1	9	0	2	Bacteria	Deinococcota	Deinococci	Deinococcales	Deinococcaceae	Deinococcus	Deinococcus radiophilus
2846762	4	0	2	6	1	0	2	3	9	3	13	7	1	14	5	12	Bacteria	Pseudomonadota	Gammaproteobacteria	Moraxellales	Moraxellaceae	Psychrobacter	Psychrobacter sp. TAE2020
1703773	0	0	0	0	1	1	2	0	0	0	0	0	0	0	0	0	Bacteria						candidate division TA06 bacterium SM1_40
1945658	15	1	0	4	1	2	2	1	12	11	16	4	9	2	5	5	Bacteria	Bacteroidota	Flavobacteriia	Flavobacteriales	Flavobacteriaceae	Capnocytophaga	Capnocytophaga sp. H4358
2993314	0	1	4	1	2	2	11	3	3	0	0	1	1	2	2	5	Archaea	Methanobacteriota	Halobacteria	Halobacteriales	Haladaptataceae	Haladaptatus	Haladaptatus caseinilyticus
96468	11	0	0	8	3	3	0	1	47	11	2	3	8	0	0	0	Bacteria	Actinomycetota	Actinomycetes	Mycobacteriales	Nocardiaceae	Nocardia	Nocardia vinacea
2761532	6	4	13	23	1	0	0	0	0	5	12	24	1	0	0	2	Bacteria	Bacteroidota	Flavobacteriia	Flavobacteriales	Weeksellaceae	Chryseobacterium	Chryseobacterium sp. C3
680248	17	29	49	41	3	5	1	2	18	7	6	10	4	18	9	17	Bacteria	Pseudomonadota	Alphaproteobacteria	Hyphomicrobiales	Rhizobiaceae	Sinorhizobium	Sinorhizobium numidicum
1970389	9	1	7	2	3	0	0	2	5	1	1	0	0	0	0	0	Bacteria	Pseudomonadota	Alphaproteobacteria	Hyphomicrobiales	Hyphomicrobiaceae	Hyphomicrobium	Hyphomicrobium sp. 12-62-95
2483113	0	3	22	10	2	1	9	4	1	4	5	2	0	0	1	0	Bacteria	Actinomycetota	Actinomycetes	Kitasatosporales	Streptomycetaceae	Streptomyces	Streptomyces sp. I6
1920421	4	11	9	6	1	6	1	6	2	34	12	4	4	14	14	19	Bacteria	Bacillota	Bacilli	Bacillales	Paenibacillaceae	Paenibacillus	Paenibacillus sp. FSL H7-0331
2795688	0	0	4	1	3	0	1	0	0	0	0	0	0	0	0	0	Bacteria	Pseudomonadota	Gammaproteobacteria	Alteromonadales	Alteromonadaceae	Alteromonas	Alteromonas sp. KC3
1456157	7	22	23	10	1	0	5	0	14	17	29	57	1	10	0	24	Archaea	Nitrososphaerota					uncultured marine thaumarchaeote KM3_45_G08
342108	1	19	53	21	1	0	0	0	4	2	2	4	1	1	0	1	Bacteria	Pseudomonadota	Alphaproteobacteria	Rhodospirillales	Magnetospirillaceae	Paramagnetospirillum	Paramagnetospirillum magneticum
929556	2	0	2	2	2	7	5	3	1	0	1	2	0	8	1	4	Bacteria	Bacteroidota	Sphingobacteriia	Sphingobacteriales	Sphingobacteriaceae	Solitalea	Solitalea canadensis
671145	4	2	1	1	2	3	37	3	1	3	0	0	3	4	0	2	Archaea	Methanobacteriota	Halobacteria	Halobacteriales	Haloarculaceae	Halomarina	Halomarina oriensis
2576919	33	2	3	2	2	3	1	2	91	3	8	7	2	11	13	15	Bacteria	Pseudomonadota	Betaproteobacteria	Burkholderiales	Burkholderiaceae	Polynucleobacter	Polynucleobacter sp. JS-JIR-II-50
2885159	0	1	0	0	2	0	0	0	0	2	0	0	2	0	1	0	Bacteria	Bacillota	Bacilli	Lactobacillales	Enterococcaceae	Enterococcus	Enterococcus sp. CWB-B31
1051646	0	0	0	1	2	2	9	0	0	0	0	0	0	0	1	0	Bacteria	Pseudomonadota	Gammaproteobacteria	Vibrionales	Vibrionaceae	Vibrio	Vibrio tubiashii
570267	18	0	1	3	1	1	3	3	45	5	2	2	0	3	2	4	Archaea	Methanobacteriota	Methanomicrobia	Methanocellales	Methanocellaceae	Methanocella	Methanocella paludicola
1801748	0	0	0	1	2	0	0	1	0	1	0	0	1	1	0	2	Bacteria	Candidatus Nomuraibacteriota					Candidatus Nomurabacteria bacterium RIFCSPHIGHO2_02_FULL_35_13
1755098	1	2	1	1	2	0	13	2	9	0	4	1	1	8	2	4	Bacteria	Actinomycetota	Actinomycetes	Micrococcales	Dermabacteraceae	Brachybacterium	Brachybacterium massiliense
2681305	0	0	0	0	1	0	0	0	0	0	0	0	0	0	0	0	Bacteria	Cyanobacteriota	Cyanophyceae	Nostocales	Nostocaceae	Nostoc	Nostoc sp. UCD121
2996786	0	1	2	3	2	3	2	2	0	0	0	0	0	2	0	1	Bacteria	Myxococcota	Myxococcia	Myxococcales	Myxococcaceae	Myxococcus	Myxococcus sp. MISCRS1
1112272	1	3	1	2	5	0	0	0	3	0	1	0	1	0	0	0	Bacteria	Pseudomonadota	Alphaproteobacteria	Hyphomicrobiales	Hyphomicrobiaceae	Hyphomicrobium	Hyphomicrobium sp. 802
1736588	6	4	4	2	1	0	2	0	11	2	8	8	9	0	0	0	Bacteria	Pseudomonadota	Gammaproteobacteria	Lysobacterales	Lysobacteraceae	Lysobacter	Lysobacter sp. Root690
589865	4	0	0	1	1	0	0	0	3	0	0	0	0	0	0	0	Bacteria	Thermodesulfobacteriota	Desulfobulbia	Desulfobulbales	Desulfobulbaceae	Desulfurivibrio	Desulfurivibrio alkaliphilus
485751	3	4	0	0	1	1	1	0	3	0	0	0	0	2	0	2	Bacteria	Pseudomonadota	Gammaproteobacteria	Pseudomonadales	Pseudomonadaceae	Pseudomonas	Pseudomonas sp. LD120
78398	0	1	2	1	2	3	6	0	0	0	4	8	0	3	0	7	Bacteria	Pseudomonadota	Gammaproteobacteria	Enterobacterales	Pectobacteriaceae	Pectobacterium	Pectobacterium odoriferum
1798004	0	0	1	0	2	0	0	2	1	1	3	3	1	0	0	0	Bacteria	Candidatus Falkowiibacteriota					Candidatus Falkowbacteria bacterium RIFOXYC2_FULL_47_12
1633135	2	0	0	0	4	0	3	0	1	1	0	1	2	0	1	0	Bacteria	Bacillota	Clostridia	Eubacteriales	Desulfitobacteriaceae	Desulfosporosinus	Desulfosporosinus sp. BG
667676	3	2	6	2	2	2	6	4	15	3	10	3	3	17	8	10	Bacteria	Pseudomonadota	Betaproteobacteria	Burkholderiales	Burkholderiaceae	Paraburkholderia	Paraburkholderia diazotrophica
1873484	3	2	4	1	2	2	1	2	2	3	7	2	3	0	2	5	Bacteria	Pseudomonadota	Gammaproteobacteria	Enterobacterales	Morganellaceae	Xenorhabdus	Xenorhabdus thuongxuanensis
2019569	8	9	16	11	1	1	5	6	11	14	21	25	6	0	2	2	Bacteria	Pseudomonadota	Gammaproteobacteria	Oceanospirillales	Alcanivoracaceae	Alloalcanivorax	Alloalcanivorax mobilis
44009	1	0	4	7	1	1	0	1	0	2	0	0	0	0	2	0	Bacteria	Bacillota	Bacilli	Lactobacillales	Enterococcaceae	Enterococcus	Enterococcus dispar
2762622	0	0	0	0	1	0	0	0	0	0	0	0	0	0	0	0	Bacteria	Actinomycetota	Actinomycetes	Kitasatosporales	Streptomycetaceae	Streptomyces	Streptomyces sp. CBG9
2653505	5	4	2	39	2	1	4	4	3	10	0	12	0	9	4	2	Bacteria	Pseudomonadota	Gammaproteobacteria	Vibrionales	Vibrionaceae	Vibrio	Vibrio eleionomae
1844093	0	0	0	0	1	0	0	0	0	1	0	0	0	0	1	0	Bacteria	Pseudomonadota	Gammaproteobacteria	Pseudomonadales	Pseudomonadaceae	Pseudomonas	Pseudomonas sp. 22 E 5
1743165	20	4	9	10	1	1	1	1	63	11	12	2	11	11	4	11	Bacteria	Pseudomonadota	Betaproteobacteria	Burkholderiales	Burkholderiaceae	Polynucleobacter	Polynucleobacter arcticus
1121426	1	0	2	0	1	0	4	0	0	0	14	5	0	0	0	0	Bacteria	Bacillota	Clostridia	Eubacteriales	Desulfallaceae	Desulfoscipio	Desulfoscipio geothermicus
1256548	5	0	0	6	1	0	0	0	11	0	1	1	2	15	6	16	Bacteria						uncultured bacterium A1Q1_fos_15
487174	22	11	5	3	1	0	1	0	20	7	21	43	6	2	0	3	Bacteria	Bacteroidota	Bacteroidia	Bacteroidales	Barnesiellaceae	Barnesiella	Barnesiella intestinihominis
42236	1	1	1	0	1	2	1	0	6	0	0	0	1	2	0	0	Bacteria	Actinomycetota	Actinomycetes	Kitasatosporales	Streptomycetaceae	Streptomyces	Streptomyces diastatochromogenes
1927124	7	2	0	0	1	1	2	0	19	1	0	1	0	0	2	6	Bacteria	Actinomycetota	Actinomycetes	Mycobacteriales	Mycobacteriaceae	Mycobacterium	Mycobacterium aquaticum
2005740	6	3	0	4	4	4	4	3	5	0	2	1	0	14	7	15	Archaea						archaeon BMS3Abin16
387092	1	4	3	4	3	0	3	4	1	3	1	4	2	2	0	0	Bacteria	Campylobacterota	Epsilonproteobacteria	Nautiliales	Nitratiruptoraceae	Nitratiruptor	Nitratiruptor sp. SB155-2
2171623	1	1	0	0	2	0	1	2	5	3	0	4	0	2	0	0	Bacteria	Actinomycetota	Actinomycetes	Micrococcales	Beutenbergiaceae	Miniimonas	Miniimonas sp. S16
1852838	4	0	5	1	1	2	4	1	6	1	1	2	3	3	1	4	Bacteria	Candidatus Cloacimonadota					Candidatus Cloacimonetes bacterium ADurb.Bin211
1550024	15	3	5	2	3	2	0	0	26	11	11	10	4	1	1	0	Bacteria	Bacillota	Clostridia	Eubacteriales	Oscillospiraceae	Ruthenibacterium	Ruthenibacterium lactatiformans
285446	5	0	0	1	1	0	0	0	5	3	3	1	2	0	0	0	Bacteria	Actinomycetota	Actinomycetes	Kitasatosporales	Streptomycetaceae	Streptomyces	Streptomyces gelaticus
1502762	0	1	2	0	1	0	0	0	2	0	0	0	0	0	0	0	Bacteria	Pseudomonadota	Betaproteobacteria	Burkholderiales	Oxalobacteraceae	Janthinobacterium	Janthinobacterium sp. RA13
264736	1	3	5	6	1	8	14	4	5	5	1	16	1	14	8	20	Bacteria	Pseudomonadota	Gammaproteobacteria	Vibrionales	Vibrionaceae	Photobacterium	Photobacterium frigidiphilum
2990485	0	1	0	0	1	0	3	0	0	2	1	2	0	0	0	0	Bacteria	Pseudomonadota	Gammaproteobacteria	Aeromonadales	Aeromonadaceae	Aeromonas	Aeromonas sp. QDB17
1856863	0	0	0	0	1	1	0	2	1	0	0	0	0	0	0	0	Bacteria	Actinomycetota	Actinomycetes	Mycobacteriales	Mycobacteriaceae	Mycobacterium	Mycobacterium sp. E1715
713008	0	16	7	11	2	1	2	0	1	13	3	6	1	7	2	1	Bacteria	Bacillota	Tissierellia	Tissierellales	Peptoniphilaceae	Parvimonas	Parvimonas sp. oral taxon 393
1802069	1	1	0	0	1	1	1	0	0	0	0	1	2	0	0	0	Bacteria	Candidatus Roizmaniibacteriota					Candidatus Roizmanbacteria bacterium RIFCSPLOWO2_01_FULL_44_13
2608337	0	1	0	0	1	0	0	0	10	2	0	0	1	1	0	2	Bacteria	Pseudomonadota	Betaproteobacteria	Burkholderiales	Burkholderiaceae	Paraburkholderia	Paraburkholderia sp. Cy-641
2017174	12	8	5	3	5	2	3	3	22	20	6	10	7	8	6	5	Bacteria						Parcubacteria group bacterium Gr01-1014_8
2771361	8	3	11	6	2	1	5	2	14	2	5	4	5	12	2	7	Bacteria	Pseudomonadota	Alphaproteobacteria	Acetobacterales	Roseomonadaceae	Roseococcus	Roseococcus microcysteis
1261	1	0	1	4	1	3	6	3	1	8	4	6	7	6	4	6	Bacteria	Bacillota	Clostridia	Peptostreptococcales	Peptostreptococcaceae	Peptostreptococcus	Peptostreptococcus anaerobius
1298593	0	0	0	0	2	0	0	0	0	0	0	0	0	0	0	0	Bacteria	Pseudomonadota	Gammaproteobacteria	Oceanospirillales	Oceanospirillaceae	Thalassolituus	Thalassolituus oleivorans
2058886	1	1	0	0	1	0	0	1	4	2	0	0	1	0	0	0	Bacteria	Actinomycetota	Actinomycetes	Micrococcales	Micrococcaceae	Arthrobacter	Arthrobacter sp. 4R501
1389713	6	0	0	3	2	0	5	0	22	5	4	4	3	2	3	0	Bacteria	Actinomycetota	Actinomycetes	Mycobacteriales	Mycobacteriaceae	Mycobacterium	Mycobacterium paragordonae
1389192	4	2	0	1	3	0	1	0	9	1	0	0	0	1	0	0	Bacteria	Pseudomonadota	Betaproteobacteria	Burkholderiales	Burkholderiaceae	Cupriavidus	Cupriavidus sp. USMAHM13
2832389	0	0	0	0	1	0	0	0	0	0	0	1	1	0	1	1	Bacteria	Pseudomonadota	Gammaproteobacteria	Pseudomonadales	Pseudomonadaceae	Pseudomonas	Pseudomonas sp. GL-RE-19
2479841	9	1	3	3	3	1	0	6	19	0	6	1	1	3	6	13	Bacteria	Actinomycetota	Coriobacteriia	Eggerthellales	Eggerthellaceae	Raoultibacter	Raoultibacter phocaeensis
672460	17	1	0	4	2	4	3	1	42	5	5	9	4	6	0	5	Bacteria	Actinomycetota	Actinomycetes	Micrococcales	Dermacoccaceae	Branchiibius	Branchiibius hedensis
2187	1	0	0	0	2	1	5	2	2	1	3	0	0	8	2	6	Archaea	Methanobacteriota	Methanococci	Methanococcales	Methanococcaceae	Methanococcus	Methanococcus vannielii
698760	0	0	0	0	1	0	0	0	0	0	0	0	0	0	0	0	Bacteria	Actinomycetota	Actinomycetes	Kitasatosporales	Streptomycetaceae	Streptomyces	Streptomyces turgidiscabies
1797375	0	0	0	1	3	0	0	0	0	0	0	0	0	0	0	0	Bacteria	Bacteroidota					Bacteroidetes bacterium RIFOXYC2_FULL_39_11
2754694	6	4	17	47	4	2	0	0	2	6	3	6	3	4	4	3	Bacteria	Bacteroidota	Flavobacteriia	Flavobacteriales	Weeksellaceae	Chryseobacterium	Chryseobacterium manosquense
2901141	12	8	8	3	1	1	5	4	8	7	15	8	0	10	7	13	Bacteria	Pseudomonadota	Gammaproteobacteria	Chromatiales	Chromatiaceae	Rheinheimera	Rheinheimera faecalis
1461	10	1	4	4	2	4	2	1	9	9	2	7	2	12	7	0	Bacteria	Bacillota	Bacilli	Bacillales	Bacillaceae	Psychrobacillus	Psychrobacillus insolitus
1936017	26	7	15	9	1	1	3	2	8	11	6	13	3	6	3	5	Bacteria	Cyanobacteriota	Cyanophyceae	Synechococcales			uncultured Synechococcales cyanobacterium
1723758	1	1	1	2	1	0	0	0	0	0	0	0	1	0	0	0	Bacteria	Pseudomonadota	Gammaproteobacteria	Alteromonadales	Pseudoalteromonadaceae	Pseudoalteromonas	Pseudoalteromonas sp. P1-25
1325111	5	2	9	2	2	3	6	9	7	5	4	6	0	55	21	58	Bacteria	Pseudomonadota	Alphaproteobacteria	Hyphomicrobiales	Nitrobacteraceae	Bradyrhizobium	Bradyrhizobium sp. CCBAU 53338
2751250	0	3	3	5	2	1	1	1	3	8	6	2	7	7	6	8	Bacteria	Bacillota	Bacilli	Bacillales		Exiguobacterium	Exiguobacterium algae
1833852	12	10	13	2	3	4	5	4	15	4	8	7	4	28	6	10	Bacteria	Bacillota	Clostridia	Eubacteriales	Peptococcaceae	Desulforamulus	Desulforamulus ferrireducens
1761877	0	1	12	5	3	0	0	0	0	0	0	1	0	1	0	0	Bacteria	Bacillota	Bacilli	Bacillales	Paenibacillaceae	Paenibacillus	Paenibacillus sp. cl141a
364929	4	2	0	1	1	1	1	0	17	4	4	3	0	2	0	2	Bacteria	Actinomycetota	Actinomycetes	Mycobacteriales	Nocardiaceae	Williamsia	Williamsia soli
2584635	1	1	2	1	1	3	7	7	0	0	0	0	0	0	0	0	Bacteria	Bacillota	Clostridia	Lachnospirales	Lachnospiraceae	Coprococcus	Coprococcus sp. BIOML-A1
1634444	2	3	2	0	1	0	1	3	2	1	0	2	0	7	0	4	Bacteria	Bacillota	Bacilli	Bacillales	Paenibacillaceae	Saccharibacillus	Saccharibacillus deserti
328839	1	0	2	2	4	2	1	0	6	2	5	4	2	0	0	2	Bacteria	Pseudomonadota	Alphaproteobacteria	Rhodospirillales	Azospirillaceae	Azospirillum	Azospirillum melinis
2094191	10	4	8	15	2	2	3	2	16	10	20	25	7	36	8	18	Bacteria	Pseudomonadota	Betaproteobacteria	Burkholderiales	Burkholderiaceae	Burkholderia	Burkholderia sp. SRS-46
1301100	11	3	3	1	1	0	4	2	3	2	4	2	1	6	4	11	Bacteria	Bacillota	Clostridia	Peptostreptococcales	Peptostreptococcaceae	Faecalimicrobium	Faecalimicrobium dakarense
2778642	5	0	1	0	2	0	0	0	2	5	0	0	6	0	0	2	Bacteria	Pseudomonadota	Gammaproteobacteria	Vibrionales	Vibrionaceae	Vibrio	Vibrio sp. OPT20
216933	7	13	7	4	5	0	0	2	26	16	7	7	1	3	0	2	Bacteria	Mycoplasmatota	Mollicutes	Entomoplasmatales	Spiroplasmataceae	Spiroplasma	Spiroplasma chrysopicola
1607	10	36	23	34	2	1	0	4	14	21	24	18	1	4	0	1	Bacteria	Bacillota	Bacilli	Lactobacillales	Lactobacillaceae	Loigolactobacillus	Loigolactobacillus bifermentans
579478	0	0	1	2	1	0	1	0	3	0	2	1	0	0	0	2	Bacteria	Pseudomonadota	Gammaproteobacteria	Oceanospirillales	Halomonadaceae	Halomonas	Halomonas sp. S2151
2908531	6	25	18	22	5	0	0	3	13	10	14	32	7	8	0	2	Bacteria	Pseudomonadota	Gammaproteobacteria	Alteromonadales	Shewanellaceae	Shewanella	Shewanella sp. Isolate13
2320270	0	1	6	0	3	0	1	0	4	6	10	10	3	4	0	0	Bacteria	Pseudomonadota	Gammaproteobacteria	Pseudomonadales	Pseudomonadaceae	Pseudomonas	Pseudomonas sp. DG56-2
67780	2	14	12	4	2	21	14	18	7	8	9	9	0	13	12	10	Bacteria	Pseudomonadota	Gammaproteobacteria	Enterobacterales	Hafniaceae	Edwardsiella	Edwardsiella ictaluri
2663121	0	0	0	0	1	0	2	0	5	0	1	0	0	0	0	0	Bacteria	Actinomycetota	Actinomycetes	Mycobacteriales	Nocardiaceae	Rhodococcus	Rhodococcus sp. WAY2
2795104	6	1	0	0	1	0	2	0	4	0	0	2	0	1	0	4	Bacteria	Pseudomonadota	Betaproteobacteria	Neisseriales	Chromobacteriaceae	Aquitalea	Aquitalea sp. ASV15
1055104	0	0	0	1	1	0	3	3	1	0	0	1	0	2	0	0	Bacteria	Pseudomonadota	Gammaproteobacteria	Oceanospirillales	Halomonadaceae	Cobetia	Cobetia amphilecti
2744519	3	9	54	27	1	0	0	0	0	0	6	8	4	0	3	0	Bacteria	Pseudomonadota	Alphaproteobacteria	Hyphomicrobiales	Phyllobacteriaceae	Mesorhizobium	Mesorhizobium sp. 131-2-5
1121869	1	1	0	0	1	2	4	0	0	0	6	0	0	0	0	0	Bacteria	Pseudomonadota	Gammaproteobacteria	Vibrionales	Vibrionaceae	Enterovibrio	Enterovibrio norvegicus
525280	2	0	6	3	1	0	0	0	0	0	15	11	0	7	2	6	Bacteria	Bacillota	Erysipelotrichia	Erysipelotrichales	Erysipelotrichaceae	Erysipelothrix	Erysipelothrix rhusiopathiae
1234381	0	0	0	0	1	0	0	0	0	0	0	0	0	0	0	0	Bacteria	Pseudomonadota	Betaproteobacteria	Rhodocyclales	Zoogloeaceae	Thauera	Thauera aminoaromatica
1808955	3	7	5	11	1	3	2	4	12	14	18	25	17	28	4	7	Bacteria	Bacillota	Bacilli	Bacillales	Bacillaceae	Bacillus	Bacillus mesophilus
2017153	3	1	0	6	1	7	3	5	1	0	5	1	0	5	4	6	Bacteria	Candidatus Peregrinibacteriota					Candidatus Peregrinibacteria bacterium Greene1014_49
1120688	0	0	3	0	1	0	0	0	0	0	1	1	0	0	0	3	Bacteria	Pseudomonadota	Alphaproteobacteria	Hyphomicrobiales	Rhizobiaceae	Rhizobium	Rhizobium sp. LC145
2109626	17	18	5	10	1	8	6	1	14	10	7	10	2	5	5	15	Bacteria	Thermodesulfobacteriota	Desulfovibrionia	Desulfovibrionales	Desulfonatronaceae	Desulfonatronum	Desulfonatronum sp. SC1
1223545	5	9	2	1	2	6	0	0	0	0	0	0	0	0	0	0	Bacteria	Actinomycetota	Actinomycetes	Mycobacteriales	Gordoniaceae	Gordonia	Gordonia soli
710732	3	0	3	0	3	80	53	41	2	1	22	3	7	67	35	82	Bacteria	Acidobacteriota	Terriglobia	Terriglobales			uncultured Acidobacteriales bacterium HF0200_23L05
1969834	2	4	16	12	2	1	0	3	6	0	3	3	2	1	1	3	Bacteria	Bacillota	Clostridia	Eubacteriales	Desulfitobacteriaceae	Desulfosporosinus	Desulfosporosinus sp. FKA
2823900	8	3	0	4	2	1	0	0	13	9	6	2	0	0	0	1	Bacteria	Actinomycetota	Actinomycetes	Kitasatosporales	Streptomycetaceae	Streptomyces	Streptomyces sp. AC495_CC817
2184570	6	3	0	0	2	0	0	1	14	2	0	2	1	0	1	0	Bacteria	Pseudomonadota	Betaproteobacteria	Burkholderiales	Burkholderiaceae	Burkholderia	Burkholderia sp. Bp9126
945681	2	2	0	1	1	0	1	3	2	0	4	2	1	5	2	4	Bacteria	Pseudomonadota	Alphaproteobacteria	Acetobacterales	Acetobacteraceae	Acetobacter	Acetobacter pomorum
2762591	2	0	4	7	2	0	0	1	2	0	5	8	0	3	9	1	Bacteria	Pseudomonadota	Alphaproteobacteria	Sphingomonadales	Sphingomonadaceae	Sphingomonas	Sphingomonas albertensis
929098	0	1	1	2	1	0	2	1	2	1	0	1	0	3	2	5	Bacteria	Bacillota	Bacilli	Bacillales	Bacillaceae	Metabacillus	Metabacillus crassostreae
2496707	6	2	9	1	3	0	4	0	5	2	1	2	0	12	1	9	Bacteria	Pseudomonadota	Alphaproteobacteria	Hyphomicrobiales	Phyllobacteriaceae	Mesorhizobium	Mesorhizobium sp. M7A.F.Ca.US.006.01.1.1
369399	1	0	0	0	1	5	1	0	0	0	3	1	0	0	3	0	Bacteria	Bacillota	Bacilli	Bacillales	Paenibacillaceae	Paenibacillus	Paenibacillus zanthoxyli
1776165	15	5	14	3	2	4	7	0	32	4	5	4	9	3	2	7	Bacteria	Pseudomonadota	Betaproteobacteria	Burkholderiales	Oxalobacteraceae	Massilia	Massilia eburnea
67370	0	1	0	2	1	2	2	1	2	2	1	2	1	0	0	0	Bacteria	Actinomycetota	Actinomycetes	Kitasatosporales	Streptomycetaceae	Streptomyces	Streptomyces umbrinus
2943490	2	0	0	1	2	0	1	2	7	2	2	0	1	0	0	0	Bacteria	Actinomycetota	Actinomycetes	Mycobacteriales	Corynebacteriaceae	Corynebacterium	Corynebacterium stercoris
574096	2	3	3	1	1	1	5	3	0	0	0	6	1	2	0	0	Bacteria	Pseudomonadota	Gammaproteobacteria	Enterobacterales	Erwiniaceae	Pantoea	Pantoea allii
2615180	3	0	1	0	1	0	0	0	5	0	0	0	0	0	0	0	Bacteria	Actinomycetota	Actinomycetes	Micrococcales	Microbacteriaceae	Pseudoclavibacter	Pseudoclavibacter sp. CFCC 14310
2765364	12	0	1	0	1	0	1	1	10	6	2	0	2	0	0	2	Bacteria	Actinomycetota	Actinomycetes	Mycobacteriales	Corynebacteriaceae	Corynebacterium	Corynebacterium marambiense
2017175	6	8	7	3	2	3	2	0	11	2	2	2	1	5	0	7	Bacteria						Parcubacteria group bacterium Gr01-1014_13
1456267	2	0	0	0	2	0	3	1	24	0	0	1	0	53	2	59	Archaea	Nitrososphaerota					uncultured marine thaumarchaeote KM3_73_E02
1660108	3	1	0	1	1	0	0	0	0	0	0	1	0	0	0	0	Bacteria	Pseudomonadota	Alphaproteobacteria	Hyphomicrobiales	Phyllobacteriaceae	Mesorhizobium	Mesorhizobium sp. SCN 65-12
463014	40	14	26	11	4	3	9	3	124	46	20	20	8	10	7	16	Bacteria	Pseudomonadota	Betaproteobacteria	Burkholderiales	Alcaligenaceae	Bordetella	Bordetella flabilis
936573	1	0	1	0	3	2	0	0	11	2	0	1	2	2	0	2	Bacteria	Bacillota	Negativicutes	Selenomonadales	Selenomonadaceae	Selenomonas	Selenomonas sp. FOBRC9
1535208	0	0	0	0	2	1	1	1	14	1	0	0	0	0	0	0	Bacteria	Actinomycetota	Actinomycetes	Micrococcales	Dermacoccaceae	Barrientosiimonas	Barrientosiimonas endolithica
548918	3	5	0	3	4	0	0	1	5	10	3	9	1	1	3	1	Bacteria	Thermotogota	Thermotogae	Thermotogales	Fervidobacteriaceae	Fervidobacterium	Fervidobacterium riparium
1223514	26	6	0	5	3	1	1	0	131	16	2	6	5	0	1	0	Bacteria	Actinomycetota	Actinomycetes	Mycobacteriales	Corynebacteriaceae	Corynebacterium	Corynebacterium humireducens
1144344	5	4	2	9	2	1	5	1	17	21	2	6	4	11	7	5	Bacteria	Pseudomonadota	Alphaproteobacteria	Hyphomicrobiales	Nitrobacteraceae	Bradyrhizobium	Bradyrhizobium sp. YR681
1802108	5	1	4	2	2	1	0	0	3	1	0	0	0	2	0	6	Bacteria	Candidatus Rokuibacteriota					Candidatus Rokubacteria bacterium RIFCSPLOWO2_12_FULL_69_21
2927976	14	12	1	3	1	1	5	0	6	1	5	5	2	8	2	2	Bacteria	Acidobacteriota	Holophagae	Holophagales	Holophagaceae	Geothrix	Geothrix edaphica
1974020	1	3	1	4	1	0	1	0	3	5	6	3	0	0	0	0	Bacteria	Pseudomonadota	Gammaproteobacteria				Gammaproteobacteria bacterium CG_4_10_14_0_2_um_filter_38_22
2066514	6	11	12	11	2	0	1	0	21	3	10	3	2	2	1	0	Bacteria	Pseudomonadota	Gammaproteobacteria	Alteromonadales	Pseudoalteromonadaceae	Pseudoalteromonas	Pseudoalteromonas sp. S1727
1434329	3	0	2	2	2	0	0	1	0	2	0	3	0	1	0	3	Bacteria	Thermotogota	Thermotogae	Petrotogales	Petrotogaceae	Petrotoga	Petrotoga sp. 9T1HF07.CasAA.8.2
2819191	4	1	0	1	1	0	3	1	16	1	1	1	0	0	0	0	Bacteria	Actinomycetota	Actinomycetes	Kitasatosporales	Streptomycetaceae	Streptomyces	Streptomyces sp. ISL-96
667126	4	2	1	0	2	7	0	3	12	10	3	9	15	10	7	10	Archaea	Methanobacteriota	Methanococci	Methanococcales	Methanocaldococcaceae	Methanocaldococcus	Methanocaldococcus villosus
282402	0	4	10	3	5	6	2	3	5	1	1	6	1	4	6	7	Bacteria	Bacteroidota	Bacteroidia	Bacteroidales	Prevotellaceae	Prevotella	Prevotella multiformis
411462	0	3	12	9	2	8	3	4	6	3	12	8	13	67	34	57	Bacteria	Bacillota	Clostridia	Lachnospirales	Lachnospiraceae	Dorea	Dorea longicatena
2292363	5	4	0	1	4	0	0	0	0	1	0	1	0	1	0	2	Bacteria	Bacteroidota	Bacteroidia	Bacteroidales	Tannerellaceae	Parabacteroides	Parabacteroides sp. TM07-1AC
1619949	5	4	0	0	4	0	1	1	0	0	0	0	0	0	0	1	Bacteria	Pseudomonadota	Gammaproteobacteria	Pseudomonadales	Pseudomonadaceae	Pseudomonas	Pseudomonas sp. 5
1919166	0	4	13	4	1	0	76	3	0	0	0	1	0	1	0	0	Archaea	Methanobacteriota	Halobacteria	Halobacteriales			Halobacteriales archaeon QH_9_66_26
2918299	7	0	4	5	1	0	1	1	24	1	0	0	0	2	2	2	Bacteria	Pseudomonadota	Betaproteobacteria	Burkholderiales	Comamonadaceae	Comamonas	Comamonas sp. B21-038
1123024	1	0	0	0	1	0	0	0	1	0	0	0	0	0	0	0	Bacteria	Actinomycetota	Actinomycetes	Pseudonocardiales	Pseudonocardiaceae	Pseudonocardia	Pseudonocardia asaccharolytica
2497487	4	18	22	28	3	0	1	4	1	9	4	4	1	1	4	1	Bacteria	Bacteroidota	Flavobacteriia	Flavobacteriales	Flavobacteriaceae	Flavobacterium	Flavobacterium sp. RSP49
2364797	8	0	1	1	1	1	3	2	18	0	1	3	6	2	3	0	Bacteria	Actinomycetota	Actinomycetes	Actinomycetales	Actinomycetaceae	Varibaculum	Varibaculum vaginae
359131	3	0	6	4	1	1	3	1	11	4	1	5	3	4	1	2	Bacteria	Actinomycetota	Actinomycetes	Kitasatosporales	Streptomycetaceae	Streptomyces	Streptomyces rubellomurinus
2038394	9	3	3	9	2	0	0	0	11	2	1	4	1	10	2	5	Bacteria	Pseudomonadota	Alphaproteobacteria	Rhodobacterales	Roseobacteraceae	Roseovarius	Roseovarius sp. EC-HK134
2654171	3	2	0	2	1	1	2	1	2	9	12	6	2	4	0	2	Bacteria	Campylobacterota	Epsilonproteobacteria	Campylobacterales	Arcobacteraceae	Poseidonibacter	Poseidonibacter ostreae
1259844	4	1	0	2	1	0	0	0	0	1	0	1	0	0	0	0	Bacteria	Pseudomonadota	Gammaproteobacteria	Pseudomonadales	Pseudomonadaceae	Pseudomonas	Pseudomonas sp. FGI182
2893404	0	2	0	0	1	0	0	0	1	1	0	0	0	0	0	0	Bacteria	Actinomycetota	Actinomycetes	Kitasatosporales	Streptomycetaceae	Streptomyces	Streptomyces sp. RKAG337
2795109	4	2	2	3	1	0	0	0	3	0	3	5	2	1	0	2	Bacteria	Pseudomonadota	Betaproteobacteria	Neisseriales	Chromobacteriaceae	Chromobacterium	Chromobacterium sp. ASV5
2687310	0	0	1	3	2	5	1	1	0	0	0	2	0	0	0	1	Bacteria	Pseudomonadota	Gammaproteobacteria	Orbales	Orbaceae	Gilliamella	Gilliamella sp. Pas-s25
2050966	0	0	0	0	1	0	0	0	0	0	0	0	0	0	0	0	Bacteria	Pseudomonadota	Gammaproteobacteria	Enterobacterales	Morganellaceae	Proteus	Proteus cibi
85643	2	2	4	0	1	4	1	1	15	0	1	1	0	8	0	8	Bacteria	Pseudomonadota	Betaproteobacteria	Rhodocyclales	Zoogloeaceae	Thauera	Thauera aminoaromatica
1641866	12	9	8	10	4	7	11	10	24	5	3	1	8	9	16	13	Bacteria	Acidobacteriota	Terriglobia	Terriglobales	Acidobacteriaceae	Granulicella	Granulicella sp. L60
2832376	0	0	1	2	1	0	0	0	0	0	1	0	2	0	0	0	Bacteria	Pseudomonadota	Gammaproteobacteria	Pseudomonadales	Pseudomonadaceae	Pseudomonas	Pseudomonas sp. A-RE-23
2035428	33	10	9	4	2	3	3	4	42	12	3	9	0	3	5	3	Bacteria						bacterium HR33
2793076	7	1	0	1	2	1	3	0	6	3	4	2	5	3	0	2	Bacteria	Pseudomonadota	Betaproteobacteria	Burkholderiales	Burkholderiaceae	Paraburkholderia	Paraburkholderia nemoris
531938	2	8	4	10	4	1	1	0	6	4	1	8	3	0	0	1	Bacteria	Actinomycetota	Actinomycetes	Pseudonocardiales	Pseudonocardiaceae	Lentzea	Lentzea atacamensis
1798805	6	3	8	15	2	0	0	0	7	3	0	6	1	0	1	0	Bacteria	Pseudomonadota	Alphaproteobacteria	Hyphomicrobiales	Rhizobiaceae	Pararhizobium	Pararhizobium antarcticum
1262847	5	7	4	2	2	6	5	4	2	8	25	9	7	12	7	7	Bacteria	Bacillota	Clostridia	Eubacteriales	Clostridiaceae	Clostridium	Clostridium sp. CAG:921
2855447	3	0	0	0	2	0	0	0	8	2	0	1	3	0	0	0	Bacteria	Actinomycetota	Actinomycetes	Propionibacteriales	Nocardioidaceae	Mumia	Mumia sp. zg.B21
1380771	1	2	1	0	1	3	3	0	0	0	0	4	3	4	0	3	Bacteria	Thermodesulfobacteriota	Syntrophia	Syntrophales	Smithellaceae	Smithella	Smithella sp. ME-1
126741	10	0	0	2	5	0	0	1	16	2	1	1	4	6	5	8	Bacteria	Thermotogota	Thermotogae	Thermotogales	Thermotogaceae	Thermotoga	Thermotoga sp. KOL6
1920667	4	2	0	1	1	0	0	1	12	1	0	0	2	0	1	0	Bacteria	Actinomycetota	Actinomycetes	Mycobacteriales	Mycobacteriaceae	Mycobacterium	Mycobacterium sp. WY10
2728	0	1	0	0	1	0	0	0	0	0	2	0	0	0	0	0	Bacteria	Pseudomonadota	Gammaproteobacteria	Legionellales	Legionellaceae	Legionella	Candidatus Legionella jeonii
1964352	10	3	2	0	3	0	1	0	8	6	8	2	1	1	0	5	Bacteria	Fibrobacterota	Fibrobacteria	Fibrobacterales	Fibrobacteraceae	Fibrobacter	Fibrobacter sp. UWR2
1874	15	2	0	7	1	1	0	0	47	5	1	1	1	1	0	2	Bacteria	Actinomycetota	Actinomycetes	Micromonosporales	Micromonosporaceae	Micromonospora	Micromonospora chalcea
185684	2	1	6	1	1	2	0	1	8	4	1	1	0	0	0	2	Bacteria	Actinomycetota	Actinomycetes	Pseudonocardiales	Pseudonocardiaceae	Amycolatopsis	Amycolatopsis granulosa
2692198	0	0	0	2	1	0	1	0	3	0	0	1	3	0	0	0	Bacteria	Actinomycetota	Actinomycetes	Kitasatosporales	Streptomycetaceae	Streptomyces	Streptomyces sp. HUCO-GS316
2945587	0	0	1	1	1	3	3	1	0	4	3	2	3	3	1	2	Bacteria	Pseudomonadota	Gammaproteobacteria	Enterobacterales	Enterobacteriaceae	Candidatus Blochmanniella	Blochmannia endosymbiont of Camponotus modoc
177413	2	4	14	6	2	1	1	4	10	0	39	6	0	12	12	18	Bacteria	Pseudomonadota	Alphaproteobacteria	Hyphomicrobiales	Xanthobacteraceae	Ancylobacter	Ancylobacter rudongensis
525282	0	0	0	0	1	0	1	0	0	0	0	0	0	5	3	1	Bacteria	Bacillota	Tissierellia	Tissierellales	Peptoniphilaceae	Finegoldia	Finegoldia magna
1617025	8	1	4	5	1	3	2	2	1	0	1	1	0	7	3	9	Bacteria	Bacillota	Clostridia	Eubacteriales	Desulfitobacteriaceae	Desulfosporosinus	Desulfosporosinus sp. I2
2025659	4	1	2	1	1	0	0	1	0	0	0	0	3	0	0	3	Bacteria	Bacteroidota	Bacteroidia	Bacteroidales	Bacteroidaceae	Bacteroides	Bacteroides sp. KFT8
1802128	19	0	1	0	2	0	1	1	45	17	4	5	3	0	2	1	Bacteria	Candidatus Ryaniibacteriota					Candidatus Ryanbacteria bacterium RIFCSPLOWO2_02_FULL_45_11c
1566	3	0	6	0	1	0	0	0	0	0	1	0	2	0	0	0	Bacteria	Bacillota	Clostridia	Eubacteriales	Peptococcaceae	Desulfofundulus	Desulfofundulus australicus
28448	15	13	44	19	3	3	6	5	14	6	2	2	2	13	15	20	Bacteria	Pseudomonadota	Alphaproteobacteria	Acetobacterales	Acetobacteraceae	Komagataeibacter	Komagataeibacter xylinus
3025878	5	4	3	13	2	0	2	2	2	2	1	4	0	2	2	5	Bacteria	Pseudomonadota	Gammaproteobacteria	Enterobacterales	Morganellaceae	Xenorhabdus	Xenorhabdus yunnanensis
1860123	0	0	2	1	1	0	0	0	0	0	0	1	0	0	0	0	Bacteria	Pseudomonadota	Gammaproteobacteria	Pseudomonadales	Pseudomonadaceae	Pseudomonas	Pseudomonas sp. AU12215
1817870	6	2	2	5	4	6	11	5	8	7	9	5	4	5	2	4	Bacteria	Candidatus Lindowiibacteriota					Candidatus Lindowbacteria bacterium RIFCSPLOWO2_12_FULL_62_27
1871024	2	0	1	7	1	2	2	2	14	3	14	3	4	9	4	9	Bacteria	Bacillota	Clostridia	Eubacteriales	Clostridiaceae	Mordavella	Mordavella massiliensis
51363	2	9	0	5	1	0	0	0	0	3	2	0	1	0	0	0	Bacteria	Mycoplasmatota		Mycoplasmoidales	Metamycoplasmataceae	Metamycoplasma	Metamycoplasma auris
2175645	3	0	0	0	1	0	0	1	16	1	0	1	1	2	2	2	Bacteria	Actinomycetota	Actinomycetes	Micrococcales	Microbacteriaceae	Curtobacterium	Curtobacterium sp. MCPF17_002
285450	4	5	1	1	1	0	1	3	3	1	2	0	0	0	0	0	Bacteria	Actinomycetota	Actinomycetes	Kitasatosporales	Streptomycetaceae	Streptomyces	Streptomyces roseochromogenus
2819183	3	0	0	0	1	0	3	2	6	1	0	0	0	11	3	2	Bacteria	Actinomycetota	Actinomycetes	Kitasatosporales	Streptomycetaceae	Streptomyces	Streptomyces sp. ISL-43
1325107	25	12	35	18	3	1	3	1	12	6	6	3	0	6	3	8	Bacteria	Pseudomonadota	Alphaproteobacteria	Hyphomicrobiales	Nitrobacteraceae	Bradyrhizobium	Bradyrhizobium zhanjiangense
2736665	0	0	1	0	1	2	0	1	0	1	1	0	0	2	0	0	Bacteria	Pseudomonadota	Betaproteobacteria	Burkholderiales	Oxalobacteraceae	Herbaspirillum	Herbaspirillum sp. C7C8
2292310	0	2	2	2	1	0	0	1	0	0	0	1	0	1	0	0	Bacteria	Bacillota	Clostridia	Eubacteriales	Clostridiaceae	Clostridium	Clostridium sp. OF09-36
1798484	1	2	3	1	1	0	1	2	0	0	1	0	1	4	0	4	Bacteria	Candidatus Kaiseribacteriota					Candidatus Kaiserbacteria bacterium RIFCSPHIGHO2_01_FULL_55_17
33942	3	0	2	8	2	0	2	0	2	0	5	0	1	0	0	0	Bacteria	Bacillota	Bacilli	Bacillales	Paenibacillaceae	Brevibacillus	Brevibacillus thermoruber
1535	0	0	1	0	1	0	0	0	0	1	8	0	1	7	0	0	Bacteria	Bacillota	Clostridia	Eubacteriales	Oscillospiraceae		[Clostridium] leptum
723559	1	3	0	2	2	27	36	12	0	0	0	0	1	22	2	9	Bacteria	Myxococcota	Myxococcia	Myxococcales			uncultured myxobacterium HF0200_19H16
2592813	1	1	1	2	2	0	2	4	3	0	0	0	0	0	0	1	Bacteria	Actinomycetota	Actinomycetes	Streptosporangiales	Streptosporangiaceae	Microbispora	Microbispora sp. CSR-4
1309793	0	2	2	0	1	8	6	3	3	2	8	1	1	15	10	16	Bacteria	Pseudomonadota	Gammaproteobacteria	Enterobacterales	Erwiniaceae	Buchnera	Buchnera aphidicola
1851568	0	3	0	0	3	1	1	2	8	6	3	5	0	0	0	1	Bacteria	Pseudomonadota	Gammaproteobacteria	Enterobacterales	Morganellaceae	Photorhabdus	Photorhabdus namnaonensis
2512240	0	0	0	2	1	0	0	0	0	0	0	0	1	0	1	0	Archaea	Thermoproteota	Thermoprotei	Sulfolobales	Sulfolobaceae	Sulfolobus	Sulfolobus sp. S-194
1566290	5	2	7	1	1	2	1	6	6	3	10	18	4	7	3	7	Bacteria	Pseudomonadota	Alphaproteobacteria	Hyphomicrobiales	Phyllobacteriaceae	Mesorhizobium	Mesorhizobium sp. NFR06
1943582	5	0	1	1	3	0	3	1	0	0	0	0	1	0	0	2	Bacteria	Cyanobacteriota	Cyanophyceae	Synechococcales	Synechococcaceae	Synechococcus	Candidatus Synechococcus spongiarum
1236180	0	2	0	12	1	1	7	0	1	1	0	2	1	2	1	0	Archaea	Methanobacteriota	Halobacteria	Halobacteriales	Haloferacaceae	Halopelagius	Halopelagius longus
2841514	4	0	1	6	3	2	2	0	5	3	4	1	3	1	1	7	Bacteria	Bacillota	Clostridia	Lachnospirales	Lachnospiraceae	Roseburia	Roseburia sp. MSJ-14
78343	3	1	0	0	2	0	0	0	5	0	1	0	0	0	0	0	Bacteria	Actinomycetota	Actinomycetes	Bifidobacteriales	Bifidobacteriaceae	Bifidobacterium	Bifidobacterium boum
1974838	0	0	0	0	2	1	3	1	0	0	0	0	0	0	0	0	Bacteria	Candidatus Roizmaniibacteriota					Candidatus Roizmanbacteria bacterium CG_4_9_14_0_2_um_filter_38_17
2605383	6	12	8	13	1	11	11	5	23	12	15	20	14	16	13	21	Bacteria	Pseudomonadota	Gammaproteobacteria	Moraxellales	Moraxellaceae	Acinetobacter	Acinetobacter baretiae
3016106	4	0	4	0	2	0	3	0	8	0	0	0	3	0	0	0	Bacteria	Actinomycetota	Actinomycetes	Micromonosporales	Micromonosporaceae	Micromonospora	Micromonospora sp. WMMD1120
296199	1	2	4	12	3	6	2	1	4	7	6	7	5	5	0	5	Bacteria	Pseudomonadota	Gammaproteobacteria	Vibrionales	Vibrionaceae	Vibrio	Vibrio gigantis
1985880	0	1	8	5	2	0	0	1	1	0	0	1	1	1	4	8	Bacteria	Pseudomonadota	Alphaproteobacteria	Sphingomonadales	Sphingomonadaceae	Sphingomonas	Sphingomonas sp. ABOLG
2078691	4	5	8	2	2	8	12	1	1	1	1	0	1	0	2	4	Bacteria	Actinomycetota	Actinomycetes	Kitasatosporales	Streptomycetaceae	Streptomyces	Streptomyces sp. CB01881
1256592	1	1	0	5	1	15	1	4	0	0	0	1	1	2	0	1	Bacteria						uncultured bacterium A1Q1_fos_962
35757	13	5	7	21	2	1	2	1	57	6	4	14	7	5	0	7	Bacteria	Actinomycetota	Actinomycetes	Mycobacteriales	Corynebacteriaceae	Corynebacterium	Corynebacterium cystitidis
1510570	5	3	2	0	2	0	0	0	4	4	6	4	1	7	1	2	Bacteria	Pseudomonadota	Gammaproteobacteria	Enterobacterales	Yersiniaceae	Rahnella	Rahnella victoriana
70348	5	1	1	0	2	0	1	0	2	3	7	2	1	12	4	7	Bacteria	Pseudomonadota	Gammaproteobacteria	Moraxellales	Moraxellaceae	Acinetobacter	Acinetobacter dispersus
2608355	2	0	1	3	1	0	1	0	0	0	1	0	0	2	1	1	Bacteria	Pseudomonadota	Gammaproteobacteria	Enterobacterales	Erwiniaceae	Pantoea	Candidatus Pantoea formicae
3031017	0	0	0	0	1	0	0	0	4	1	0	0	0	0	0	0	Bacteria	Actinomycetota	Actinomycetes	Micrococcales	Micrococcaceae	Arthrobacter	Arthrobacter sp. Cr_A7
1797862	4	8	5	4	1	5	2	3	3	0	3	6	0	0	1	4	Bacteria		Deltaproteobacteria				Deltaproteobacteria bacterium RIFCSPHIGHO2_02_FULL_44_16
57487	7	10	8	9	2	1	3	2	1	4	3	4	4	6	7	12	Bacteria	Thermotogota	Thermotogae	Thermotogales	Thermotogaceae	Pseudothermotoga	Pseudothermotoga hypogea
1481665	1	0	0	1	1	0	1	0	2	2	2	1	5	0	1	4	Bacteria	Pseudomonadota	Betaproteobacteria	Burkholderiales	Alcaligenaceae	Advenella	Advenella alkanexedens
1981730	0	0	0	0	3	2	0	2	0	1	6	4	2	1	2	5	Bacteria	Pseudomonadota	Gammaproteobacteria	Pseudomonadales	Pseudomonadaceae	Pseudomonas	Pseudomonas sp. B28(2017)
1816183	0	0	1	0	2	0	0	0	2	0	0	0	0	0	0	0	Archaea	Methanobacteriota	Halobacteria	Halobacteriales	Haloferacaceae	Haloplanus	Haloplanus rallus
2512217	9	2	4	7	3	7	3	0	45	7	4	2	1	0	0	6	Bacteria	Actinomycetota	Actinomycetes	Propionibacteriales	Kribbellaceae	Kribbella	Kribbella antiqua
59512	92	3	0	2	1	2	12	0	0	1	0	0	0	1	3	3	Bacteria	Cyanobacteriota	Cyanophyceae	Oscillatoriales	Microcoleaceae	Planktothrix	Planktothrix rubescens
2870840	0	0	0	2	1	0	0	0	2	0	2	1	0	0	0	2	Bacteria	Pseudomonadota	Gammaproteobacteria	Pseudomonadales	Pseudomonadaceae	Pseudomonas	Pseudomonas sp. DR208
2060067	1	2	4	3	1	1	5	5	2	8	13	15	3	5	3	9	Bacteria	Pseudomonadota	Gammaproteobacteria	Enterobacterales	Yersiniaceae	Chimaeribacter	Chimaeribacter californicus
1166323	12	4	5	3	3	4	7	1	7	3	4	3	8	37	16	16	Bacteria	Pseudomonadota	Alphaproteobacteria	Sphingomonadales	Sphingomonadaceae	Sphingomonas	Sphingomonas carotinifaciens
1974829	13	14	4	0	1	0	0	1	3	8	12	6	3	0	0	0	Bacteria	Candidatus Roizmaniibacteriota					Candidatus Roizmanbacteria bacterium CG_4_10_14_0_8_um_filter_39_9
1096546	1	0	3	2	1	0	0	1	2	1	1	3	0	0	0	0	Bacteria	Pseudomonadota	Alphaproteobacteria	Hyphomicrobiales	Methylobacteriaceae	Methylobacterium	Methylobacterium sp. GXF4
98668	34	7	0	6	2	0	3	1	83	19	15	18	7	3	3	3	Bacteria	Actinomycetota	Actinomycetes	Mycobacteriales	Mycobacteriaceae	Mycolicibacterium	Mycolicibacterium septicum
2292271	12	28	19	14	4	0	3	1	8	24	21	10	4	14	10	3	Bacteria	Bacillota	Clostridia	Lachnospirales	Lachnospiraceae		Lachnospiraceae bacterium AM48-27BH
2691571	1	2	1	1	2	0	0	0	0	1	0	4	1	0	0	0	Bacteria	Pseudomonadota	Gammaproteobacteria	Lysobacterales	Lysobacteraceae	Stenotrophomonas	Stenotrophomonas sp. 364
2879616	0	0	0	0	1	0	1	0	3	0	0	0	1	0	0	0	Bacteria	Actinomycetota	Actinomycetes	Micrococcales	Micrococcaceae	Arthrobacter	Arthrobacter sp. FW305-123
1909455	4	5	26	6	2	0	5	0	0	2	3	4	0	2	1	3	Bacteria	Pseudomonadota	Gammaproteobacteria	Vibrionales	Vibrionaceae	Salinivibrio	Salinivibrio sp. MA427
28151	7	6	9	10	4	9	6	6	15	4	17	18	6	9	3	1	Bacteria	Pseudomonadota	Gammaproteobacteria	Enterobacterales	Yersiniaceae	Serratia	Serratia proteamaculans
1456339	22	0	0	0	1	2	6	23	66	8	8	6	8	361	66	126	Archaea	Nitrososphaerota					uncultured marine thaumarchaeote KM3_89_C12
699192	2	29	24	9	1	0	0	0	2	9	11	9	0	0	0	0	Bacteria	Bacillota	Negativicutes	Veillonellales	Veillonellaceae	Megasphaera	Megasphaera lornae
2885759	7	0	6	0	3	4	3	2	12	6	2	6	0	5	3	10	Archaea	Candidatus Micrarchaeota	Candidatus Micrarchaeia	Candidatus Anstonellales	Candidatus Bilamarchaeaceae	Candidatus Bilamarchaeum	Candidatus Bilamarchaeum dharawalense
29314	18	2	3	6	2	1	8	3	49	13	6	4	2	0	0	0	Bacteria	Actinomycetota	Actinomycetes	Mycobacteriales	Mycobacteriaceae	Mycolicibacter	Mycolicibacter hiberniae
2053557	0	0	0	1	2	0	0	3	2	0	4	0	0	17	3	5	Bacteria	Candidatus Giovannoniibacteriota					Candidatus Giovannonibacteria bacterium
1974032	0	0	1	0	1	0	0	0	0	1	4	0	0	2	0	0	Bacteria	Pseudomonadota	Hydrogenophilia	Hydrogenophilales			Hydrogenophilales bacterium CG03_land_8_20_14_0_80_62_28
2744455	5	2	3	9	2	0	0	2	8	3	0	1	3	0	0	4	Bacteria	Pseudomonadota	Alphaproteobacteria	Hyphomicrobiales	Rhizobiaceae	Shinella	Shinella sp. NM-101
1970448	0	0	2	2	1	0	4	1	0	0	0	0	1	0	1	3	Bacteria	Pseudomonadota	Betaproteobacteria	Burkholderiales		Thiomonas	Thiomonas sp. 13-66-29
1435607	6	1	13	8	1	0	0	0	4	3	1	7	1	6	0	2	Bacteria	Pseudomonadota	Alphaproteobacteria	Hyphomicrobiales	Rhizobiaceae	Rhizobium	Rhizobium sp. Khangiran2
1970329	16	0	1	1	1	0	1	0	5	0	0	0	0	7	1	7	Bacteria	Pseudomonadota	Alphaproteobacteria	Caulobacterales	Caulobacteraceae	Caulobacter	Caulobacter sp. 12-67-6
67356	5	1	1	0	1	3	2	4	4	0	0	0	0	0	0	0	Bacteria	Actinomycetota	Actinomycetes	Kitasatosporales	Streptomycetaceae	Streptomyces	Streptomyces resistomycificus
1811976	2	1	0	0	1	0	0	0	1	1	0	0	0	0	0	0	Bacteria	Bacillota	Bacilli	Bacillales	Bacillaceae	Lysinibacillus	[Bacillus] sp. KCTC 13219
1894989	32	7	4	5	3	3	2	4	82	20	7	6	7	15	5	2	Bacteria	Bacillota	Clostridia	Thermoanaerobacterales	Thermoanaerobacteraceae	Thermodesulfitimonas	Thermodesulfitimonas autotrophica
1165095	4	0	0	3	2	1	27	3	2	1	0	1	1	2	1	6	Bacteria	Cyanobacteriota	Cyanophyceae	Nostocales	Nostocaceae	Richelia	Richelia intracellularis
596309	0	0	0	0	1	0	0	0	2	1	1	0	0	0	0	0	Bacteria	Actinomycetota	Actinomycetes	Mycobacteriales	Nocardiaceae	Rhodococcus	Rhodococcus erythropolis
2690967	0	2	0	0	1	0	2	0	0	0	0	2	0	0	2	0	Archaea	Methanobacteriota	Halobacteria	Halobacteriales	Natrialbaceae	Natrialba	Natrialba sp. INN-245
1802735	3	0	0	0	1	0	1	0	3	1	1	2	1	1	0	2	Bacteria	Candidatus Zambryskiibacteriota					Candidatus Zambryskibacteria bacterium RIFCSPHIGHO2_01_FULL_43_27
82203	2	0	1	1	1	4	3	2	5	1	6	1	0	0	0	2	Bacteria	Bacillota	Negativicutes	Selenomonadales	Selenomonadaceae	Centipeda	Centipeda periodontii
1801791	0	2	0	0	1	0	0	1	0	4	3	0	2	0	0	5	Bacteria	Candidatus Nomuraibacteriota					Candidatus Nomurabacteria bacterium RIFCSPLOWO2_02_FULL_44_12
29433	5	3	1	2	2	1	7	1	3	0	0	2	1	2	0	1	Bacteria	Pseudomonadota	Gammaproteobacteria	Moraxellales	Moraxellaceae	Moraxella	Moraxella ovis
2932245	45	9	1	1	2	3	2	1	143	45	4	14	21	22	9	8	Bacteria	Actinomycetota	Actinomycetes	Micrococcales	Microbacteriaceae	Leucobacter	Leucobacter rhizosphaerae
1785156	2	1	0	1	1	0	0	0	4	0	5	3	1	0	0	2	Bacteria	Actinomycetota	Actinomycetes	Mycobacteriales	Dietziaceae	Dietzia	Dietzia sp. 111N12-1
417311	45	0	0	5	1	0	0	0	214	7	2	3	1	0	0	1	Bacteria						uncultured bacterium CBNPD1 BAC clone 2089
1359185	0	0	0	0	1	0	0	0	0	0	0	0	1	0	0	0	Bacteria	Pseudomonadota	Alphaproteobacteria	Rickettsiales	Rickettsiaceae	Orientia	Orientia tsutsugamushi
262668	1	1	3	6	1	1	4	0	1	3	3	3	0	4	1	2	Bacteria	Pseudomonadota	Gammaproteobacteria	Moraxellales	Moraxellaceae	Acinetobacter	Acinetobacter beijerinckii
640209	0	0	0	1	1	0	0	0	0	0	0	0	0	0	0	0	Bacteria	Pseudomonadota	Alphaproteobacteria	Rhodobacterales			Rhodobacterales bacterium CB1025
1660080	1	3	0	0	1	0	0	0	0	0	0	0	0	2	0	4	Bacteria	Campylobacterota	Epsilonproteobacteria	Campylobacterales	Campylobacteraceae	Campylobacter	Campylobacter sp. RM16192
2048242	1	0	3	16	2	0	0	0	0	0	0	0	1	1	1	0	Bacteria	Bacteroidota	Bacteroidia	Bacteroidales	Rikenellaceae	Alistipes	Alistipes sp. Marseille-P5061
272843	4	8	4	1	2	0	6	1	28	19	8	8	15	6	1	2	Bacteria	Pseudomonadota	Gammaproteobacteria	Pasteurellales	Pasteurellaceae	Pasteurella	Pasteurella multocida
258224	11	0	2	0	2	1	5	1	16	5	2	2	4	3	4	4	Bacteria	Actinomycetota	Actinomycetes	Mycobacteriales	Corynebacteriaceae	Corynebacterium	Corynebacterium resistens
1581069	0	0	2	1	2	0	0	0	3	5	2	0	5	0	0	0	Bacteria	Actinomycetota	Actinomycetes	Mycobacteriales	Corynebacteriaceae	Corynebacterium	Corynebacterium sp. HMSC29G08
1367882	11	11	3	6	3	7	5	6	6	6	4	5	3	10	2	11	Bacteria	Actinomycetota	Actinomycetes	Streptosporangiales	Streptosporangiaceae	Planobispora	Planobispora takensis
1729726	0	0	0	0	1	0	0	0	3	0	1	4	0	0	0	0	Bacteria	Pseudomonadota	Gammaproteobacteria	Pseudomonadales	Pseudomonadaceae	Pseudomonas	Pseudomonas sp. TTU2014-105ASC
1974470	1	3	1	1	1	0	2	2	4	5	3	3	0	3	3	2	Bacteria	Candidatus Komeiliibacteriota					Candidatus Komeilibacteria bacterium CG_4_10_14_0_2_um_filter_37_10
542511	1	2	1	5	1	7	12	0	0	0	0	0	1	1	1	14	Bacteria						uncultured bacterium HF0500_16O16
2782011	9	2	0	3	1	3	0	0	23	3	2	3	5	3	0	0	Bacteria	Pseudomonadota	Betaproteobacteria	Burkholderiales	Alcaligenaceae	Achromobacter	Achromobacter sp. SD115
2587092	1	1	0	0	1	3	0	0	0	0	1	0	0	0	0	0	Bacteria	Bacillota	Bacilli	Bacillales	Paenibacillaceae	Paenibacillus	Paenibacillus sp. BK720
1881016	3	0	5	4	2	0	0	0	11	5	5	2	2	0	0	0	Bacteria	Pseudomonadota	Betaproteobacteria	Burkholderiales	Alcaligenaceae	Achromobacter	Achromobacter sp. MFA1 R4
1229659	4	3	0	9	1	5	5	0	12	10	7	6	5	4	0	0	Bacteria	Actinomycetota	Actinomycetes	Pseudonocardiales	Pseudonocardiaceae	Saccharopolyspora	Saccharopolyspora indica
668570	7	3	0	6	1	4	2	0	5	2	1	1	6	6	8	16	Archaea	Methanobacteriota	Methanomicrobia	Methanomicrobiales	Methanospirillaceae	Methanospirillum	Methanospirillum lacunae
1347342	7	3	3	1	4	0	0	1	11	5	9	0	2	0	0	1	Bacteria	Bacteroidota	Flavobacteriia	Flavobacteriales	Flavobacteriaceae	Formosa	Formosa agariphila
2491055	1	2	0	0	1	1	0	0	0	1	2	2	0	0	0	1	Bacteria	Pseudomonadota	Betaproteobacteria	Burkholderiales	Comamonadaceae		Comamonadaceae bacterium OH3737_COT-264
1262777	2	3	2	13	1	0	1	0	2	0	5	2	1	6	4	6	Bacteria	Bacillota	Clostridia	Eubacteriales	Clostridiaceae	Clostridium	Clostridium sp. CAG:167
2690290	3	1	0	0	1	0	0	0	0	1	0	1	2	0	0	0	Bacteria	Actinomycetota	Actinomycetes	Kitasatosporales	Streptomycetaceae	Streptomyces	Streptomyces sp. SID4956
1974611	8	0	0	6	1	0	3	1	10	5	7	2	2	2	1	5	Bacteria	Candidatus Kaiseribacteriota					Candidatus Kaiserbacteria bacterium CG10_big_fil_rev_8_21_14_0_10_56_12
1963025	1	3	4	10	1	1	0	0	1	1	2	0	0	0	0	0	Bacteria	Bacillota	Bacilli	Bacillales	Anoxybacillaceae	Geobacillus	Geobacillus sp. 46C-IIa
1385369	6	0	1	1	1	0	0	0	3	2	6	4	0	5	0	1	Bacteria	Pseudomonadota	Alphaproteobacteria	Rhodospirillales	Azospirillaceae	Skermanella	Skermanella stibiiresistens
693979	0	0	0	0	1	0	0	0	0	0	0	0	0	3	0	3	Bacteria	Bacteroidota	Bacteroidia	Bacteroidales	Bacteroidaceae	Bacteroides	Bacteroides helcogenes
52774	19	1	0	4	1	3	3	1	62	4	1	7	3	0	0	1	Bacteria	Actinomycetota	Actinomycetes	Actinomycetales	Actinomycetaceae	Actinomyces	Actinomyces slackii
2567888	15	0	4	4	3	3	0	1	3	2	5	6	0	1	1	7	Bacteria	Pseudomonadota	Gammaproteobacteria	Pseudomonadales	Pseudomonadaceae	Pseudomonas	Pseudomonas sp. BN414
47312	1	2	1	1	3	1	3	3	27	2	4	4	1	9	0	2	Bacteria	Actinomycetota	Actinomycetes	Mycobacteriales	Tsukamurellaceae	Tsukamurella	Tsukamurella pulmonis
2058780	14	0	5	17	3	1	0	0	24	8	13	17	4	5	2	1	Bacteria	Actinomycetota	Actinomycetes	Propionibacteriales	Nocardioidaceae	Nocardioides	Nocardioides flavus (ex Wang et al. 2016)
2203716	2	10	7	4	1	0	0	0	2	1	2	1	0	0	0	0	Bacteria	Actinomycetota	Actinomycetes	Micromonosporales	Micromonosporaceae	Micromonospora	Micromonospora inaquosa
2171996	6	0	0	0	1	0	0	0	24	8	7	1	4	0	0	2	Bacteria	Candidatus Saccharibacteria	Candidatus Nanosyncoccalia	Candidatus Nanosyncoccales	Candidatus Nanosyncoccaceae	Candidatus Nanosyncoccus	Candidatus Nanosyncoccus nanoralicus
1933904	7	2	1	2	1	0	3	0	40	13	3	8	18	9	7	17	Bacteria	Pseudomonadota	Alphaproteobacteria	Hyphomicrobiales	Bartonellaceae	Bartonella	Bartonella sp. WD16.2
2609801	4	0	0	0	1	1	0	3	1	0	0	1	0	2	0	4	Bacteria	Thermodesulfobacteriota	Desulfovibrionia	Desulfovibrionales	Desulfovibrionaceae	Desulfovibrio	Desulfovibrio diazotrophicus
1985133	7	1	8	5	1	4	1	1	6	0	12	3	1	4	0	1	Bacteria	Nitrospirota	Nitrospiria	Nitrospirales	Nitrospiraceae	Nitrospira	Nitrospira sp. CG24A
1873482	0	1	1	1	1	0	0	0	3	0	6	2	0	0	1	1	Bacteria	Pseudomonadota	Gammaproteobacteria	Enterobacterales	Morganellaceae	Xenorhabdus	Xenorhabdus eapokensis
1280950	5	3	18	34	1	1	0	0	0	4	1	1	0	1	1	0	Bacteria	Pseudomonadota	Alphaproteobacteria	Hyphomonadales	Hyphomonadaceae	Hyphomonas	Hyphomonas johnsonii
1849358	23	2	13	20	1	0	1	9	0	2	2	5	2	8	1	3	Bacteria	Pseudomonadota	Alphaproteobacteria	Sphingomonadales	Erythrobacteraceae	Erythrobacter	Erythrobacter sp. EhN03
1852933	2	0	4	5	1	0	4	0	7	1	8	3	1	8	1	7	Bacteria						Microgenomates group bacterium ADurb.Bin219
133926	35	15	1	7	3	5	13	6	68	31	11	14	4	13	12	11	Bacteria	Actinomycetota	Coriobacteriia	Coriobacteriales	Atopobiaceae	Olsenella	Olsenella uli
2762233	5	1	1	2	1	0	1	0	0	0	1	0	0	1	0	0	Bacteria	Bacillota	Bacilli	Bacillales	Bacillaceae	Fictibacillus	Fictibacillus norfolkensis
1588022	0	0	1	2	1	0	1	0	5	0	3	0	0	0	0	1	Bacteria	Actinomycetota	Actinomycetes	Micrococcales	Micrococcaceae	Arthrobacter	Arthrobacter sp. Hiyo6
1246484	0	0	2	0	2	2	0	0	1	1	0	0	0	0	1	2	Bacteria	Bacillota	Bacilli	Bacillales	Bacillaceae	Halobacillus	Halobacillus sp. BAB-2008
2870860	3	0	0	2	1	0	0	0	6	0	2	9	0	0	2	0	Bacteria	Pseudomonadota	Gammaproteobacteria	Pseudomonadales	Pseudomonadaceae	Pseudomonas	Pseudomonas sp. DNDY-54
165096	0	1	1	2	1	2	0	0	1	0	0	1	0	4	0	3	Bacteria	Bacillota	Bacilli	Lactobacillales	Lactobacillaceae	Weissella	Weissella koreensis
1427517	0	2	9	5	1	0	0	0	0	0	0	0	0	0	0	0	Bacteria	Pseudomonadota	Gammaproteobacteria	Enterobacterales	Morganellaceae	Xenorhabdus	Xenorhabdus cabanillasii
2846759	6	0	0	3	1	3	0	1	26	2	0	0	0	1	0	0	Bacteria	Actinomycetota	Actinomycetes	Pseudonocardiales	Pseudonocardiaceae	Pseudonocardia	Pseudonocardia sp. ICBG601
2203194	0	1	0	0	1	0	0	0	0	0	0	0	0	0	0	0	Bacteria	Actinomycetota	Actinomycetes	Pseudonocardiales	Pseudonocardiaceae	Amycolatopsis	Amycolatopsis sp. WAC 01375
83559	3	3	0	3	2	4	2	3	2	1	3	3	2	0	4	0	Bacteria	Chlamydiota	Chlamydiia	Chlamydiales	Chlamydiaceae	Chlamydia	Chlamydia suis
1797768	13	2	0	2	2	5	1	2	29	7	2	0	0	9	4	3	Bacteria	Candidatus Daviesiibacteriota					Candidatus Daviesbacteria bacterium RIFCSPHIGHO2_02_FULL_36_13
205	0	0	0	2	1	0	1	0	1	3	7	2	1	1	1	2	Bacteria	Campylobacterota	Epsilonproteobacteria	Campylobacterales	Campylobacteraceae	Campylobacter	Campylobacter sp.
2962606	14	6	21	11	3	5	1	0	36	17	30	16	7	1	0	3	Bacteria	Pseudomonadota	Alphaproteobacteria	Hyphomicrobiales	Nitrobacteraceae	Bradyrhizobium	Bradyrhizobium sp. SRS-191
1912879	0	2	3	6	1	5	23	4	0	1	5	7	0	3	4	2	Bacteria	Campylobacterota	Epsilonproteobacteria	Campylobacterales	Arcobacteraceae	Arcobacter	Arcobacter sp. FW59
3024244	2	22	28	15	1	0	4	0	0	0	0	0	0	2	0	1	Bacteria	Pseudomonadota	Alphaproteobacteria	Hyphomicrobiales	Rhizobiaceae	Rhizobium	Rhizobium sp. MC62
2013751	3	3	5	2	1	3	5	1	2	8	1	0	2	1	0	1	Bacteria		Deltaproteobacteria				Deltaproteobacteria bacterium HGW-Deltaproteobacteria-23
40479	0	0	0	0	2	0	0	0	0	0	0	0	0	0	0	0	Bacteria	Mycoplasmatota	Mollicutes	Mycoplasmatales	Mycoplasmataceae	Mycoplasma	Mycoplasma capricolum
1970536	0	0	0	0	2	0	2	0	13	1	0	0	2	0	0	0	Bacteria	Pseudomonadota	Betaproteobacteria	Nitrosomonadales			Methylophilales bacterium 16-45-7
1262944	7	5	3	5	1	5	8	2	20	6	8	12	6	9	3	11	Bacteria	Bacillota	Clostridia	Lachnospirales	Lachnospiraceae	Roseburia	Roseburia sp. CAG:303
1501691	0	2	0	0	1	0	0	0	0	0	0	0	0	0	0	0	Bacteria	Pseudomonadota	Gammaproteobacteria	Moraxellales	Moraxellaceae	Acinetobacter	Acinetobacter sp. YZS-X1-1
1884359	4	4	0	0	1	4	3	0	22	1	2	2	0	8	4	6	Bacteria	Bacillota	Bacilli	Bacillales	Bacillaceae	Psychrobacillus	Psychrobacillus sp. OK028
694435	0	0	0	0	1	0	0	0	1	0	1	2	0	0	0	0	Bacteria	Deinococcota	Deinococci	Deinococcales	Deinococcaceae	Deinococcus	Deinococcus yavapaiensis
1229154	5	4	2	0	1	0	0	0	2	2	2	0	1	0	0	0	Bacteria	Bacillota	Bacilli	Bacillales	Paenibacillaceae	Paenibacillus	Paenibacillus doosanensis
1704032	11	7	2	7	3	0	3	2	2	2	1	0	0	3	2	6	Bacteria	candidate division KD3-62					candidate division KD3-62 bacterium DG_56
2137193	1	0	1	0	1	0	0	1	1	3	1	7	2	0	1	0	Bacteria	Cyanobacteriota					cyanobacterium G8-9
29483	1	21	32	30	1	5	4	0	7	8	2	11	2	0	1	2	Bacteria	Pseudomonadota	Gammaproteobacteria	Enterobacterales	Yersiniaceae	Yersinia	Yersinia aldovae
1926617	0	5	0	0	1	12	16	0	0	0	0	0	0	2	0	16	Bacteria	Chloroflexota	Dehalococcoidia				SAR202 cluster bacterium Io17-Chloro-G8
2859075	1	0	5	1	2	2	6	0	1	1	2	2	0	0	0	1	Bacteria	Pseudomonadota	Gammaproteobacteria	Oceanospirillales	Halomonadaceae	Halomonas	Halomonas sp. DP5N14-9
2972479	4	0	0	0	3	0	3	0	15	3	0	3	0	9	2	3	Bacteria	Actinomycetota	Actinomycetes	Micrococcales	Micrococcaceae	Arthrobacter	Arthrobacter sp. CJ23
1844116	12	9	15	21	3	18	23	13	15	3	7	9	5	5	2	12	Bacteria	Bacillota	Bacilli	Bacillales	Paenibacillaceae	Brevibacillus	Brevibacillus dissolubilis
1618369	1	1	0	1	5	0	4	5	6	3	4	4	10	10	7	18	Bacteria	Candidatus Beckwithiibacteriota					Candidatus Beckwithbacteria bacterium GW2011_GWA2_43_10
68229	1	0	0	0	3	1	1	0	1	4	0	0	1	0	0	0	Bacteria	Actinomycetota	Actinomycetes	Kitasatosporales	Streptomycetaceae	Streptomyces	Streptomyces lomondensis
1618333	1	2	3	1	1	4	4	1	2	3	1	3	6	19	10	10	Bacteria	Candidatus Berkelbacteria					Berkelbacteria bacterium GW2011_GWA2_35_9
1618815	0	0	0	0	1	0	0	0	0	0	0	0	0	0	0	0	Bacteria						Parcubacteria group bacterium GW2011_GWA2_40_143
2675792	0	4	2	1	1	2	2	3	1	1	4	4	3	14	2	13	Bacteria	Pseudomonadota	Gammaproteobacteria	Enterobacterales	Enterobacteriaceae		Enterobacteriaceae endosymbiont of Neohaemonia nigricornis
28025	5	3	0	1	1	2	1	4	25	5	2	0	2	1	0	0	Bacteria	Actinomycetota	Actinomycetes	Bifidobacteriales	Bifidobacteriaceae	Bifidobacterium	Bifidobacterium animalis
33943	6	4	2	2	1	1	1	2	10	2	1	5	4	3	1	1	Bacteria	Bacillota	Bacilli	Bacillales	Alicyclobacillaceae	Kyrpidia	Kyrpidia tusciae
2485188	2	0	0	0	1	0	2	0	14	3	5	4	2	2	0	0	Bacteria	Actinomycetota	Actinomycetes	Micrococcales	Cellulomonadaceae	Cellulomonas	Cellulomonas sp. PhB150
988801	8	7	10	5	2	0	1	1	4	0	10	1	0	6	4	3	Bacteria	Pseudomonadota	Gammaproteobacteria	Enterobacterales	Erwiniaceae	Rosenbergiella	Rosenbergiella nectarea
2565366	6	1	2	5	2	4	2	0	17	4	0	0	1	2	2	0	Bacteria	Actinomycetota	Actinomycetes	Micrococcales	Micrococcaceae	Arthrobacter	Arthrobacter sp. PAMC25564
103728	5	3	2	3	1	9	4	3	30	1	2	5	7	0	2	1	Bacteria	Actinomycetota	Actinomycetes	Pseudonocardiales	Pseudonocardiaceae	Actinokineospora	Actinokineospora diospyrosa
2873382	13	4	1	0	4	0	0	4	42	6	3	5	3	2	0	1	Bacteria	Actinomycetota	Actinomycetes	Kitasatosporales	Streptomycetaceae	Actinacidiphila	Actinacidiphila acidipaludis
1339232	0	2	0	0	2	0	0	0	0	0	0	0	1	0	0	0	Bacteria	Pseudomonadota	Gammaproteobacteria	Enterobacterales	Enterobacteriaceae	Enterobacter	Enterobacter sp. ZOR0014
35742	2	3	1	0	1	0	2	1	0	0	1	1	0	0	3	0	Archaea	Methanobacteriota	Halobacteria	Halobacteriales	Haloarculaceae	Haloarcula	Haloarcula sinaiiensis
1956173	13	20	7	10	1	4	5	4	31	9	4	18	10	31	14	36	Bacteria	Candidatus Omnitrophota					Candidatus Omnitrophica bacterium 4484_171
927664	1	3	2	10	1	2	0	0	5	1	13	25	2	0	0	1	Bacteria	Bacteroidota	Cytophagia	Cytophagales	Flexibacteraceae	Flexibacter	Flexibacter flexilis
352165	0	0	0	0	2	0	0	0	0	0	0	0	0	0	0	0	Bacteria	Synergistota	Synergistia	Synergistales	Dethiosulfovibrionaceae	Pyramidobacter	Pyramidobacter piscolens
2234134	0	0	1	0	1	5	5	0	2	0	0	3	0	2	1	7	Archaea	Methanobacteriota	Halobacteria	Halobacteriales	Haloarculaceae	Haloglomus	Haloglomus irregulare
1712871	0	0	1	4	1	0	2	1	0	1	5	5	6	3	1	4	Bacteria	Actinomycetota	Actinomycetes	Streptosporangiales	Streptosporangiaceae	Microbispora	Microbispora catharanthi
3034027	5	0	2	3	2	3	1	0	4	2	0	0	0	0	2	1	Bacteria	Pseudomonadota	Alphaproteobacteria	Hyphomicrobiales	Chelatococcaceae	Chelatococcus	Chelatococcus sp. XZ-Ab1
132925	2	0	3	3	1	6	1	3	6	1	3	4	7	10	2	9	Bacteria	Bacillota	Clostridia	Eubacteriales	Clostridiaceae	Clostridium	Clostridium bowmanii
108486	20	3	4	3	1	3	5	0	70	3	5	1	3	4	0	1	Bacteria	Actinomycetota	Actinomycetes	Mycobacteriales	Corynebacteriaceae	Corynebacterium	Corynebacterium falsenii
1510026	0	0	0	0	1	2	3	0	2	2	2	0	0	4	0	0	Bacteria	Actinomycetota	Actinomycetes	Kitasatosporales	Streptomycetaceae	Streptomyces	Streptomyces sp. F001
2970912	2	0	0	0	3	0	1	0	12	2	4	5	4	0	1	0	Bacteria	Actinomycetota	Actinomycetes	Micrococcales	Microbacteriaceae	Herbiconiux	Herbiconiux gentiana
60520	2	0	3	0	5	3	0	2	1	0	1	2	0	0	0	0	Bacteria	Bacillota	Bacilli	Lactobacillales	Lactobacillaceae	Lactiplantibacillus	Lactiplantibacillus paraplantarum
702383	15	1	6	2	2	3	1	0	46	3	2	5	3	11	6	6	Bacteria	Actinomycetota	Actinomycetes	Jiangellales	Jiangellaceae	Jiangella	Jiangella muralis
1457971	0	0	1	1	1	58	27	7	0	1	2	0	0	30	11	46	Archaea	Methanobacteriota					uncultured marine group II/III euryarchaeote KM3_196_E05
1262818	21	9	3	4	2	0	0	0	15	7	6	4	1	0	0	1	Bacteria	Bacillota	Clostridia	Eubacteriales	Clostridiaceae	Clostridium	Clostridium sp. CAG:533
1777271	0	1	5	1	2	1	1	1	0	0	0	1	1	0	0	1	Bacteria	Pseudomonadota	Gammaproteobacteria	Alteromonadales	Pseudoalteromonadaceae	Pseudoalteromonas	Pseudoalteromonas sp. CO348
2614131	4	0	1	2	3	3	0	0	7	2	7	4	0	2	0	0	Bacteria	Actinomycetota	Actinomycetes	Bifidobacteriales	Bifidobacteriaceae	Bifidobacterium	Bifidobacterium choloepi
219574	2	2	2	5	1	0	1	0	4	2	3	5	0	1	1	0	Bacteria	Pseudomonadota	Gammaproteobacteria	Pseudomonadales	Pseudomonadaceae	Pseudomonas	Pseudomonas proteolytica
2100160	8	2	0	2	2	4	1	13	0	0	0	0	1	4	1	5	Bacteria	Thermodesulfobacteriota	Desulfobacteria	Desulfobacterales	Desulfobacteraceae		Desulfobacteraceae bacterium SEEP-SAG10
365349	8	6	5	2	1	0	1	1	9	5	13	5	2	8	9	9	Bacteria	Bacillota	Negativicutes	Selenomonadales	Sporomusaceae	Pelosinus	Pelosinus fermentans
2512155	1	0	0	2	2	1	2	1	3	1	1	7	2	4	1	0	Bacteria	Actinomycetota	Actinomycetes	Kitasatosporales	Streptomycetaceae	Streptomyces	Streptomyces sp. BK239
1463662	0	3	6	1	1	0	0	0	2	0	2	0	0	1	0	2	Bacteria	Pseudomonadota	Gammaproteobacteria	Pseudomonadales	Pseudomonadaceae	Pseudomonas	Pseudomonas sp. CHM02
2822844	2	8	8	1	1	1	0	1	4	0	9	3	0	1	2	1	Bacteria	Pseudomonadota	Gammaproteobacteria	Alteromonadales	Ferrimonadaceae	Ferrimonas	Ferrimonas sp. SCSIO 43195
34101	12	3	0	2	3	3	6	7	9	4	3	6	3	56	17	48	Bacteria	Bacillota	Bacilli	Bacillales	Caryophanaceae	Sporosarcina	Sporosarcina limicola
2675457	0	0	5	0	1	3	7	0	0	0	0	0	1	0	0	4	Bacteria	Pseudomonadota	Betaproteobacteria	Neisseriales	Chitinibacteraceae	Deefgea	Deefgea sp. CFH1-16
1919209	0	0	7	3	1	0	67	6	0	0	0	0	0	0	0	0	Archaea	Methanobacteriota	Halobacteria	Halobacteriales			Halobacteriales archaeon SW_9_67_24
216595	1	0	0	1	1	0	1	0	2	1	4	2	0	0	1	2	Bacteria	Pseudomonadota	Gammaproteobacteria	Pseudomonadales	Pseudomonadaceae	Pseudomonas	Pseudomonas fluorescens
1802042	0	0	0	2	1	0	0	0	0	0	0	0	0	0	0	0	Bacteria	Candidatus Roizmaniibacteriota					Candidatus Roizmanbacteria bacterium RIFCSPHIGHO2_02_FULL_40_9
2057246	15	4	28	3	3	1	0	1	69	10	12	10	7	27	19	8	Bacteria	Actinomycetota	Actinomycetes	Propionibacteriales	Propionibacteriaceae	Acidipropionibacterium	Acidipropionibacterium virtanenii
1158170	1	0	1	1	1	0	0	0	3	2	2	0	0	0	0	0	Bacteria	Pseudomonadota	Gammaproteobacteria	Chromatiales	Ectothiorhodospiraceae	Thioalkalivibrio	Thioalkalivibrio sp. ALE12
1881019	0	2	0	2	3	5	0	2	0	0	3	1	0	0	0	0	Bacteria	Actinomycetota	Actinomycetes	Kitasatosporales	Streptomycetaceae	Streptomyces	Streptomyces sp. TLI_105
713059	26	7	4	4	3	1	5	3	100	36	52	19	4	8	18	17	Bacteria	Candidatus Saccharibacteria					Candidatus Saccharibacteria bacterium oral taxon 488
2995166	11	4	11	3	3	1	0	2	6	1	1	4	1	23	13	19	Bacteria	Pseudomonadota	Alphaproteobacteria	Hyphomicrobiales	Xanthobacteraceae	Ancylobacter	Ancylobacter sp. SL191
219748	10	5	1	4	1	12	1	1	20	0	3	0	1	6	4	11	Bacteria	Bacillota	Clostridia	Eubacteriales	Clostridiaceae	Clostridium	Clostridium tunisiense
2924041	0	0	0	0	1	0	0	0	0	0	0	0	0	0	0	0	Bacteria	Pseudomonadota	Gammaproteobacteria	Moraxellales	Moraxellaceae	Acinetobacter	Acinetobacter sp. NIPH1876
1802030	0	0	0	0	1	0	0	0	3	0	0	0	0	0	0	0	Bacteria	Candidatus Roizmaniibacteriota					Candidatus Roizmanbacteria bacterium RIFCSPHIGHO2_01_FULL_39_12b
1112213	4	5	9	4	3	0	6	0	5	4	24	13	5	1	2	9	Bacteria	Pseudomonadota	Alphaproteobacteria	Sphingomonadales	Sphingomonadaceae	Sphingomonas	Sphingomonas sp. PAMC 26621
2975436	0	0	0	1	1	0	0	0	0	0	0	0	0	0	0	1	Bacteria	Pseudomonadota	Gammaproteobacteria	Lysobacterales	Lysobacteraceae	Stenotrophomonas	Stenotrophomonas sp. GD04145
2978125	18	5	4	3	1	1	2	0	68	12	7	3	11	10	4	7	Bacteria	Pseudomonadota	Betaproteobacteria	Burkholderiales	Comamonadaceae	Acidovorax	Acidovorax sp. K2F
1826872	15	2	2	1	2	3	0	1	14	4	2	1	2	4	3	9	Archaea	Nitrososphaerota	Nitrososphaeria	Nitrososphaerales	Nitrososphaeraceae	Candidatus Nitrosocosmicus	Candidatus Nitrosocosmicus hydrocola
2013769	0	0	1	1	1	1	3	1	4	0	4	3	2	8	3	3	Bacteria	Candidatus Falkowiibacteriota					Candidatus Falkowbacteria bacterium HGW-Falkowbacteria-2
408066	21	9	5	10	2	7	7	3	79	7	1	8	18	7	6	2	Bacteria	Actinomycetota	Actinomycetes	Mycobacteriales	Nocardiaceae	Aldersonia	Aldersonia kunmingensis
795830	2	1	6	17	1	1	2	1	1	1	2	5	5	4	0	0	Bacteria	Planctomycetota	Candidatus Brocadiia	Candidatus Brocadiales	Candidatus Brocadiaceae	Candidatus Brocadia	Candidatus Brocadia sinica
2603288	3	1	11	1	1	0	0	0	2	5	1	2	1	2	1	1	Bacteria	Pseudomonadota	Betaproteobacteria	Burkholderiales	Oxalobacteraceae	Massilia	Massilia arenae
285568	5	1	0	2	2	0	0	0	17	1	0	1	1	0	1	0	Bacteria	Actinomycetota	Actinomycetes	Kitasatosporales	Streptomycetaceae	Streptomyces	Streptomyces bungoensis
82988	0	1	0	0	1	0	0	0	0	1	0	0	0	1	0	0	Bacteria	Pseudomonadota	Gammaproteobacteria	Enterobacterales	Enterobacteriaceae	Buttiauxella	Buttiauxella brennerae
227	3	2	1	2	1	0	4	0	4	2	6	2	0	3	0	6	Bacteria	Pseudomonadota	Gammaproteobacteria	Alteromonadales	Pseudoalteromonadaceae	Pseudoalteromonas	Pseudoalteromonas carrageenovora
562959	1	0	0	0	2	0	0	0	0	1	1	10	0	0	1	1	Bacteria	Bacillota	Bacilli	Bacillales	Paenibacillaceae	Paenibacillus	Paenibacillus cellulositrophicus
1797477	17	4	14	5	3	1	5	9	54	15	8	16	7	17	11	12	Bacteria	Pseudomonadota	Betaproteobacteria				Betaproteobacteria bacterium RBG_16_64_18
1121868	4	20	9	6	2	0	0	3	10	6	6	8	0	0	0	3	Bacteria	Pseudomonadota	Gammaproteobacteria	Vibrionales	Vibrionaceae	Enterovibrio	Enterovibrio nigricans
1395958	13	11	46	9	1	5	1	3	31	29	16	14	7	10	3	18	Bacteria	Pseudomonadota	Alphaproteobacteria	Sphingomonadales	Sphingomonadaceae	Sphingomonas	Sphingomonas hylomeconis
1833	22	8	10	9	6	19	23	18	36	11	27	17	12	7	1	7	Bacteria	Actinomycetota	Actinomycetes	Mycobacteriales	Nocardiaceae	Rhodococcus	Rhodococcus erythropolis
412597	0	1	5	6	1	2	0	0	3	3	1	1	1	0	0	2	Bacteria	Pseudomonadota	Alphaproteobacteria	Rhodobacterales	Paracoccaceae	Paracoccus	Paracoccus sp. TRP
2842125	0	3	6	6	4	2	0	0	0	2	2	4	2	0	2	2	Bacteria	Bacteroidota	Flavobacteriia	Flavobacteriales	Weeksellaceae	Chryseobacterium	Chryseobacterium sp. NKUCC03_KSP
1455904	18	0	0	1	2	4	11	5	66	11	4	12	2	269	27	317	Archaea	Nitrososphaerota					uncultured marine thaumarchaeote AD1000_26_G12
340214	21	13	9	16	2	1	0	5	11	4	4	7	2	20	6	15	Bacteria	Bacillota	Bacilli	Bacillales	Bacillaceae	Lentibacillus	Lentibacillus kapialis
29485	3	3	0	1	2	1	2	1	5	2	6	7	1	5	1	5	Bacteria	Pseudomonadota	Gammaproteobacteria	Enterobacterales	Yersiniaceae	Yersinia	Yersinia rohdei
2955018	10	0	14	11	1	0	0	2	7	1	2	6	0	3	0	0	Bacteria	Pseudomonadota	Betaproteobacteria	Burkholderiales	Oxalobacteraceae		Oxalobacteraceae bacterium OTU3CAMAD1
33934	8	9	3	4	1	0	2	2	7	7	10	16	2	6	0	1	Bacteria	Bacillota	Bacilli	Bacillales	Anoxybacillaceae	Anoxybacillus	Anoxybacillus flavithermus
2509455	32	3	5	5	4	0	2	0	85	14	2	7	5	5	3	2	Bacteria	Actinomycetota	Actinomycetes	Micrococcales	Microbacteriaceae	Agromyces	Agromyces protaetiae
305517	0	0	0	0	1	0	0	0	0	1	0	0	0	0	0	0	Bacteria	Actinomycetota	Actinomycetes	Propionibacteriales	Nocardioidaceae	Nocardioides	Nocardioides kribbensis
2835535	41	5	7	5	4	1	0	1	133	23	17	20	20	9	1	3	Bacteria	Actinomycetota	Actinomycetes	Micrococcales	Micrococcaceae	Paenarthrobacter	Paenarthrobacter sp. DKR-5
2782166	2	2	0	3	1	0	6	0	4	6	3	7	0	1	0	2	Bacteria	Actinomycetota	Actinomycetes	Micrococcales	Microbacteriaceae	Microbacterium	Microbacterium abyssi
2072505	4	0	0	1	3	0	0	0	1	0	0	0	0	8	2	9	Bacteria	Actinomycetota	Actinomycetes	Kitasatosporales	Streptomycetaceae	Streptomyces	Streptomyces sp. Go-475
2878681	7	7	11	6	1	0	1	1	5	2	1	4	3	8	5	13	Bacteria	Pseudomonadota	Alphaproteobacteria	Acetobacterales	Acetobacteraceae	Komagataeibacter	Komagataeibacter sp. FNDCF1
2595057	0	0	0	0	1	1	0	0	0	3	3	2	0	0	0	0	Bacteria	Bacillota	Bacilli	Bacillales	Anoxybacillaceae	Geobacillus	Geobacillus sp. LEMMJ02
1798560	2	7	0	3	1	0	1	0	0	0	0	0	3	0	0	0	Bacteria	Candidatus Kueneniibacteriota					Candidatus Kuenenbacteria bacterium RBG_16_41_7
2013752	5	1	1	5	2	2	7	2	6	6	5	12	6	8	3	4	Bacteria		Deltaproteobacteria				Deltaproteobacteria bacterium HGW-Deltaproteobacteria-24
36818	6	1	0	3	1	3	2	1	14	2	6	8	1	0	3	4	Bacteria	Actinomycetota	Actinomycetes	Kitasatosporales	Streptomycetaceae	Streptomyces	Streptomyces subrutilus
2785788	9	2	5	3	1	0	1	0	4	2	5	1	0	4	0	0	Bacteria	Pseudomonadota	Alphaproteobacteria	Hyphomicrobiales	Methylocystaceae	Methylocystis	Methylocystis sp. H4A
379535	0	0	1	0	1	6	7	2	1	0	0	0	0	0	0	0	Bacteria	Cyanobacteriota	Cyanophyceae	Nostocales	Tolypothrichaceae	Tolypothrix	[Scytonema hofmanni] UTEX B 1581
44754	12	4	0	3	1	1	2	1	19	9	3	3	5	4	4	8	Bacteria	Thermotogota	Thermotogae	Thermotogales	Fervidobacteriaceae	Fervidobacterium	Fervidobacterium gondwanense
2683009	42	3	6	7	2	0	0	0	66	6	10	6	2	0	0	1	Bacteria	Pseudomonadota	Alphaproteobacteria	Rhodobacterales	Roseobacteraceae	Ruegeria	Ruegeria sp. HKCCD7221
284043	9	5	1	7	2	5	6	5	44	16	10	8	4	2	2	0	Bacteria	Actinomycetota	Actinomycetes	Kitasatosporales	Streptomycetaceae	Streptomyces	Streptomyces spinoverrucosus
2572090	8	0	2	3	1	0	2	0	1	4	5	2	4	0	1	3	Bacteria	Cyanobacteriota	Cyanophyceae	Nostocales	Nostocaceae	Nostoc	Nostoc sp. TCL240-02
1974884	1	0	4	1	2	9	4	8	0	0	0	2	0	2	2	2	Bacteria	Candidatus Shapironibacteriota					Candidatus Shapirobacteria bacterium CG09_land_8_20_14_0_10_38_17
1802441	0	0	0	2	1	4	0	0	0	0	2	0	0	0	1	0	Bacteria	Candidatus Vogeliibacteriota					Candidatus Vogelbacteria bacterium RIFOXYD2_FULL_44_9
2259672	86	1	0	3	3	9	8	25	293	43	16	13	20	320	50	196	Archaea	Nitrososphaerota				Candidatus Nitrosotenuis	Candidatus Nitrosotenuis sp. DW1
1296538	3	0	7	7	2	0	1	0	6	2	1	2	3	2	0	0	Bacteria	Bacillota	Bacilli	Lactobacillales	Lactobacillaceae	Lactiplantibacillus	Lactiplantibacillus mudanjiangensis
1729723	2	7	5	3	2	1	0	0	3	0	0	4	3	28	4	5	Bacteria	Pseudomonadota	Gammaproteobacteria	Pseudomonadales	Pseudomonadaceae	Pseudomonas	Pseudomonas sp. TTU2014-066ASC
1945511	0	0	0	0	1	0	0	0	0	0	0	0	0	0	0	0	Bacteria	Actinomycetota	Actinomycetes	Mycobacteriales	Nocardiaceae	Rhodococcus	Rhodococcus sp. 66b
2479852	0	0	0	0	1	0	0	0	0	0	1	0	0	1	1	0	Bacteria	Pseudomonadota	Gammaproteobacteria	Pseudomonadales	Pseudomonadaceae	Pseudomonas	Pseudomonas sp. p99-361
2419605	0	0	0	1	2	0	0	0	0	1	0	0	0	0	0	0	Bacteria	Pseudomonadota	Gammaproteobacteria	Moraxellales	Moraxellaceae	Acinetobacter	Acinetobacter sp. WCHAc060007
1287226	2	7	12	3	2	0	1	0	11	9	8	1	1	2	0	1	Bacteria	Pseudomonadota	Alphaproteobacteria	Hyphomicrobiales	Phyllobacteriaceae	Mesorhizobium	Mesorhizobium sp. LNHC209A00
582850	5	4	5	5	1	4	0	6	1	8	2	1	5	10	2	17	Bacteria	Bacillota	Bacilli	Bacillales	Caryophanaceae	Sporosarcina	Sporosarcina luteola
1891224	0	0	1	3	1	0	0	2	1	2	0	1	0	2	0	0	Bacteria	Pseudomonadota	Gammaproteobacteria	Moraxellales	Moraxellaceae	Acinetobacter	Acinetobacter celticus
107637	1	4	7	2	5	0	0	0	5	2	6	14	3	2	0	2	Bacteria	Pseudomonadota	Gammaproteobacteria	Methylococcales	Methylococcaceae	Methylomonas	Methylomonas sp. LW13
95161	11	1	4	1	2	4	6	6	42	6	23	9	8	8	5	10	Bacteria	Actinomycetota	Actinomycetes	Pseudonocardiales	Pseudonocardiaceae	Saccharopolyspora	Saccharopolyspora flava
1144478	1	5	8	3	4	2	15	1	7	0	2	2	1	3	0	1	Bacteria	Pseudomonadota	Gammaproteobacteria	Oceanospirillales	Halomonadaceae	Vreelandella	Vreelandella lionensis
1969835	8	7	5	8	3	1	13	3	12	5	4	3	3	10	2	1	Bacteria	Bacillota	Clostridia	Eubacteriales	Desulfitobacteriaceae	Desulfosporosinus	Desulfosporosinus sp. FKB
39791	5	4	1	5	3	0	2	2	7	0	2	4	0	2	0	3	Bacteria	Actinomycetota	Actinomycetes	Mycobacteriales	Corynebacteriaceae	Corynebacterium	Corynebacterium glucuronolyticum
2294114	3	2	19	13	1	0	2	0	9	4	1	2	4	2	1	3	Bacteria	Pseudomonadota	Alphaproteobacteria	Hyphomicrobiales	Phyllobacteriaceae	Mesorhizobium	Mesorhizobium denitrificans
981386	2	2	4	4	2	0	1	3	3	7	14	14	3	7	5	9	Bacteria	Pseudomonadota	Alphaproteobacteria	Hyphomicrobiales	Brucellaceae	Brucella	Brucella vulpis
2013710	7	2	0	3	2	0	1	0	10	7	0	0	1	11	0	0	Bacteria	Pseudomonadota	Betaproteobacteria				Betaproteobacteria bacterium HGW-Betaproteobacteria-19
220990	3	0	0	2	1	0	0	0	7	4	2	4	3	1	0	0	Bacteria	Pseudomonadota	Alphaproteobacteria	Acetobacterales	Acetobacteraceae	Asaia	Asaia krungthepensis
1321371	0	0	0	3	2	0	1	9	9	9	29	15	25	65	16	29	Bacteria	Pseudomonadota	Alphaproteobacteria	Holosporales	Holosporaceae	Holospora	Holospora undulata
2690307	0	1	0	0	1	0	4	0	1	0	0	0	0	0	2	0	Bacteria	Actinomycetota	Actinomycetes	Kitasatosporales	Streptomycetaceae	Streptomyces	Streptomyces sp. SID5643
2826995	23	4	13	18	4	2	4	6	2	4	28	30	4	10	7	12	Bacteria	Campylobacterota	Epsilonproteobacteria	Campylobacterales	Sulfurovaceae	Sulfurovum	Sulfurovum sp. TSL6
480930	0	6	0	3	1	3	0	4	3	2	1	0	0	10	2	2	Bacteria	Bacillota	Bacilli	Lactobacillales	Lactobacillaceae	Secundilactobacillus	Secundilactobacillus odoratitofui
2652269	1	0	0	0	2	0	0	0	0	1	0	1	0	0	0	0	Bacteria	Bacillota	Tissierellia	Tissierellales	Peptoniphilaceae	Anaerococcus	Anaerococcus porci
2840470	0	1	1	1	3	0	3	0	12	0	0	0	0	0	1	0	Bacteria	Actinomycetota	Actinomycetes	Micrococcales	Intrasporangiaceae	Phycicoccus	Phycicoccus mangrovi
1510531	2	0	0	3	1	9	1	0	2	0	0	0	0	0	3	2	Bacteria	Pseudomonadota	Alphaproteobacteria	Hyphomicrobiales	Boseaceae	Bosea	Bosea sp. UNC402CLCol
224719	0	0	0	0	1	3	0	0	0	0	0	0	0	1	0	2	Archaea	Methanobacteriota	Methanobacteria	Methanobacteriales	Methanobacteriaceae	Methanobrevibacter	Methanobrevibacter sp. AbM4
1917870	0	5	1	1	1	0	0	1	2	1	5	3	0	2	0	1	Bacteria	Bacillota	Clostridia	Lachnospirales	Lachnospiraceae	Enterocloster	Enterocloster hominis (ex Hitch et al. 2024)
2589983	2	0	0	0	1	2	0	0	0	0	0	0	0	0	3	0	Bacteria	Pseudomonadota	Alphaproteobacteria	Hyphomicrobiales	Phyllobacteriaceae	Mesorhizobium	Mesorhizobium sp. B1-1-1
2769422	7	0	1	0	1	0	0	0	23	1	0	0	0	0	0	0	Bacteria	Actinomycetota	Actinomycetes	Micrococcales	Micrococcaceae	Sinomonas	Sinomonas cellulolyticus
43080	1	0	1	4	1	1	1	0	2	0	3	0	3	17	6	19	Archaea	Thermoproteota	Thermoprotei	Sulfolobales	Sulfolobaceae	Saccharolobus	Saccharolobus islandicus
765420	0	1	1	0	1	0	0	0	0	0	0	0	0	0	0	1	Bacteria	Chloroflexota	Chloroflexia	Chloroflexales	Oscillochloridaceae	Oscillochloris	Oscillochloris trichoides
2779671	5	0	0	0	2	1	0	0	3	3	0	1	0	0	0	0	Bacteria	Actinomycetota	Actinomycetes	Kitasatosporales	Streptomycetaceae	Streptomyces	Streptomyces sp. EAS-AB2608
1797317	0	0	0	1	1	0	0	0	0	0	0	0	0	0	0	0	Bacteria	Bacteroidota					Bacteroidetes bacterium GWA2_33_15
1017177	0	3	0	0	2	0	1	0	2	0	1	1	2	0	0	1	Bacteria	Pseudomonadota	Alphaproteobacteria	Acetobacterales	Acetobacteraceae	Gluconacetobacter	Gluconacetobacter tumulicola
1469948	7	4	7	2	2	3	0	1	3	1	1	1	3	14	7	6	Bacteria	Bacillota	Clostridia	Lachnospirales	Lachnospiraceae	Kineothrix	Kineothrix alysoides
2815911	5	21	57	73	1	2	2	4	1	6	7	12	0	2	1	0	Bacteria	Pseudomonadota	Gammaproteobacteria	Alteromonadales	Shewanellaceae	Shewanella	Shewanella sp. MBTL60-007
2189	1	1	0	1	1	1	0	6	1	2	4	4	4	0	3	1	Archaea	Methanobacteriota	Methanococci	Methanococcales	Methanocaldococcaceae	Methanotorris	Methanotorris igneus
1637831	3	0	2	2	3	3	1	1	0	0	0	1	0	0	0	0	Bacteria	Pseudomonadota	Betaproteobacteria	Burkholderiales	Burkholderiaceae	Burkholderia	Burkholderia sp. MSMB617WGS
1811699	2	0	0	0	2	0	0	1	2	2	10	1	2	2	8	7	Bacteria	Thermodesulfobacteriota	Syntrophorhabdia	Syntrophorhabdales	Syntrophorhabdaceae	Syntrophorhabdus	Syntrophorhabdus sp. PtaB.Bin027
1866924	9	14	4	10	3	3	1	1	10	9	6	6	3	11	7	12	Bacteria						bacterium ADurb.Bin212
252393	3	5	3	5	1	1	2	1	1	1	4	12	3	12	0	4	Bacteria	Pseudomonadota	Gammaproteobacteria	Enterobacterales	Erwiniaceae	Erwinia	Candidatus Erwinia dacicola
47864	13	2	0	5	2	3	6	3	29	1	0	0	0	0	4	0	Bacteria	Actinomycetota	Actinomycetes	Micromonosporales	Micromonosporaceae	Micromonospora	Micromonospora halophytica
1359208	5	2	0	1	1	1	0	1	2	0	0	0	0	0	0	0	Bacteria	Actinomycetota	Actinomycetes	Kitasatosporales	Streptomycetaceae	Streptomyces	Streptomyces sp. TP-A0356
2107999	1	0	0	0	1	0	0	2	0	0	0	0	0	4	0	0	Bacteria	Bacillota	Bacilli	Lactobacillales	Lactobacillaceae	Lactobacillus	Lactobacillus paragasseri
1299330	1	0	0	0	1	1	0	2	1	0	0	1	1	0	0	0	Bacteria	Actinomycetota	Actinomycetes	Mycobacteriales	Mycobacteriaceae	Mycobacterium	Mycobacterium avium
52768	7	3	0	0	1	0	0	0	22	2	0	0	1	0	1	0	Bacteria	Actinomycetota	Actinomycetes	Actinomycetales	Actinomycetaceae	Schaalia	Schaalia georgiae
44930	1	0	0	0	1	0	1	0	0	0	0	0	0	0	0	3	Archaea	Methanobacteriota	Halobacteria	Halobacteriales	Natrialbaceae	Natronobacterium	Natronobacterium gregoryi
1816691	1	3	9	3	3	2	0	2	0	0	0	3	0	0	2	0	Bacteria	Bacillota	Bacilli	Bacillales	Paenibacillaceae	Cohnella	Cohnella massiliensis
1262802	5	1	3	10	2	6	1	0	1	0	7	5	2	6	4	8	Bacteria	Bacillota	Clostridia	Eubacteriales	Clostridiaceae	Clostridium	Clostridium sp. CAG:411
298	10	6	2	1	3	1	6	0	5	5	11	10	7	4	2	4	Bacteria	Pseudomonadota	Gammaproteobacteria	Pseudomonadales	Pseudomonadaceae	Pseudomonas	Pseudomonas marginalis
2079002	4	3	4	2	5	6	3	2	9	6	2	0	2	2	1	4	Bacteria	Bacillota	Clostridia	Eubacteriales	Clostridiaceae	Clostridium	Clostridium sp. Cult1
1231044	0	2	0	0	2	0	0	0	0	0	0	0	0	2	0	0	Bacteria	Pseudomonadota	Betaproteobacteria	Burkholderiales	Sphaerotilaceae	Sphaerotilus	Sphaerotilus sp. ATCC 13925
1852943	1	0	6	6	1	3	5	4	0	6	10	6	1	14	2	1	Bacteria						Parcubacteria group bacterium ADurb.Bin326
1339244	6	3	3	6	1	0	0	0	8	18	5	3	0	5	2	1	Bacteria	Pseudomonadota	Alphaproteobacteria	Hyphomicrobiales	Methylobacteriaceae	Methylobacterium	Methylobacterium sp. ZNC0032
1895739	4	2	0	0	2	4	0	3	17	0	0	0	1	0	0	0	Bacteria	Actinomycetota	Actinomycetes	Micrococcales	Cellulomonadaceae	Cellulomonas	Cellulomonas sp. 73-145
2048284	0	2	0	0	2	0	3	0	7	0	0	0	0	0	0	0	Bacteria	Actinomycetota	Actinomycetes	Micrococcales	Microbacteriaceae	Cryobacterium	Cryobacterium sp. Y62
2510795	0	0	0	1	1	0	0	0	0	0	0	0	0	0	0	0	Bacteria	Bacillota	Bacilli	Bacillales	Staphylococcaceae	Staphylococcus	Staphylococcus sp. RIT622
1096246	0	1	2	1	1	0	2	0	2	1	6	1	1	2	1	5	Bacteria	Bacillota	Clostridia	Lachnospirales	Lachnospiraceae	Hungatella	Hungatella effluvii
475375	2	4	1	2	2	0	0	0	0	0	0	0	2	0	0	0	Bacteria	Pseudomonadota	Gammaproteobacteria	Thiotrichales	Francisellaceae	Francisella	Francisella sp. MA067296
1654388	1	2	2	1	2	0	0	0	1	2	0	4	0	0	0	0	Bacteria	Bacillota	Bacilli	Bacillales	Staphylococcaceae	Staphylococcus	Staphylococcus schweitzeri
2009002	4	0	0	0	1	0	0	0	4	1	1	0	0	0	0	0	Bacteria	Pseudomonadota	Gammaproteobacteria	Pseudomonadales	Pseudomonadaceae	Pseudomonas	Pseudomonas sp. Irchel 3F5
1938599	2	3	24	8	1	0	0	0	0	0	1	3	0	0	1	0	Bacteria	Pseudomonadota	Gammaproteobacteria	Alteromonadales	Pseudoalteromonadaceae	Pseudoalteromonas	Pseudoalteromonas sp. TB13
2054166	5	3	2	4	1	5	0	2	13	7	24	10	3	8	3	12	Bacteria	Bacillota	Bacilli	Bacillales	Bacillaceae	Bacillus	Bacillus sp. M6-12
37915	4	0	0	4	2	2	3	0	9	0	0	0	0	7	2	1	Bacteria	Actinomycetota	Actinomycetes	Mycobacteriales	Dietziaceae	Dietzia	Dietzia maris
1834090	0	0	0	0	1	1	0	0	4	0	0	0	1	0	0	0	Bacteria	Actinomycetota	Actinomycetes	Mycobacteriales	Gordoniaceae	Gordonia	Gordonia sp. 852002-50395_SCH5434458
2340917	7	6	0	3	1	7	8	0	31	4	4	9	0	6	3	7	Bacteria	Actinomycetota	Actinomycetes	Pseudonocardiales	Pseudonocardiaceae	Amycolatopsis	Amycolatopsis panacis
2099695	17	0	0	4	1	0	5	3	40	10	6	5	4	2	3	1	Bacteria	Actinomycetota	Actinomycetes	Mycobacteriales	Mycobacteriaceae	Mycobacterium	Mycobacterium sp. ITM-2016-00316
2992803	1	4	9	2	3	4	1	0	6	12	6	5	6	14	3	4	Bacteria	Pseudomonadota	Gammaproteobacteria	Oceanospirillales	Oceanospirillaceae	Marinomonas	Marinomonas rhodophyticola
1679091	1	3	1	1	1	3	2	0	0	6	1	0	0	2	1	3	Archaea	Methanobacteriota	Halobacteria	Halobacteriales	Natrialbaceae	Natrarchaeobius	Natrarchaeobius halalkaliphilus
2841531	0	3	2	1	4	0	2	1	0	0	0	0	1	0	0	3	Bacteria	Bacillota	Clostridia	Eubacteriales	Oscillospiraceae	Pseudoflavonifractor	Pseudoflavonifractor sp. MSJ-37
1685	3	0	2	5	3	0	0	0	5	3	1	4	1	2	2	0	Bacteria	Actinomycetota	Actinomycetes	Bifidobacteriales	Bifidobacteriaceae	Bifidobacterium	Bifidobacterium breve
1737354	11	5	6	7	1	0	4	2	25	3	3	2	4	9	4	3	Bacteria	Bacillota	Bacilli	Bacillales	Paenibacillaceae	Paenibacillus	Paenibacillus radicis (ex Gao et al. 2016)
1248232	1	0	1	1	1	0	0	0	0	2	1	0	0	0	3	0	Bacteria	Pseudomonadota	Gammaproteobacteria	Vibrionales	Vibrionaceae	Photobacterium	Photobacterium leiognathi
1048758	10	9	1	0	2	11	4	0	5	1	6	4	2	19	1	8	Bacteria	Pseudomonadota	Gammaproteobacteria	Enterobacterales	Enterobacteriaceae	Candidatus Moranella	Candidatus Moranella endobia
2923425	0	2	0	0	1	1	5	2	0	0	0	0	0	0	2	0	Bacteria	Pseudomonadota	Gammaproteobacteria	Moraxellales	Moraxellaceae	Acinetobacter	Acinetobacter sp. ANC 4805
2005737	18	0	1	7	1	1	4	0	7	3	1	2	2	0	0	4	Bacteria						bacterium BMS3Bbin14
1801620	9	9	7	2	1	2	0	7	13	23	15	18	6	31	23	44	Bacteria	Pseudomonadota	Betaproteobacteria	Burkholderiales	Oxalobacteraceae	Collimonas	Collimonas sp. OK307
1789226	2	1	5	3	3	2	0	0	2	1	6	7	1	6	1	3	Archaea	Methanobacteriota	Methanomicrobia	Methanomicrobiales	Methanomicrobiaceae	Methanogenium	Methanogenium sp. S4BF
2809031	8	17	15	25	1	3	6	1	13	15	50	25	10	18	5	13	Bacteria	Thermotogota	Thermotogae	Petrotogales	Petrotogaceae	Marinitoga	Marinitoga aeolica
1644131	2	0	1	1	1	1	1	1	3	3	3	0	3	7	1	5	Bacteria	Pseudomonadota	Betaproteobacteria	Burkholderiales	Oxalobacteraceae	Janthinobacterium	Janthinobacterium sp. 1_2014MBL_MicDiv
131109	7	0	0	1	1	0	0	0	36	2	0	0	2	0	0	0	Bacteria	Actinomycetota	Actinomycetes	Actinomycetales	Actinomycetaceae	Actinomyces	Actinomyces bowdenii
2983219	10	2	2	1	4	2	7	1	2	2	0	0	2	1	2	0	Bacteria	Actinomycetota	Actinomycetes	Bifidobacteriales	Bifidobacteriaceae	Bifidobacterium	Bifidobacterium sp. ESL0704
1805375	1	1	0	0	1	1	0	0	5	4	3	5	0	0	3	2	Bacteria	Candidatus Saccharibacteria					Candidatus Saccharibacteria bacterium CG2_30_41_52
121734	5	4	4	1	4	5	2	2	11	4	17	1	1	2	1	1	Bacteria	Bacillota	Clostridia	Eubacteriales	Heliobacteriaceae	Heliomicrobium	Heliomicrobium undosum
255253	0	0	0	0	1	0	0	0	0	0	0	0	0	0	0	0	Bacteria	Cyanobacteriota	Cyanophyceae	Synechococcales	Synechococcaceae	Synechococcus	Synechococcus sp. CB0209
2682980	1	2	3	5	3	2	0	0	0	1	0	0	0	0	0	0	Bacteria	Pseudomonadota	Alphaproteobacteria	Rhodobacterales	Roseobacteraceae	Ruegeria	Ruegeria sp. HKCCA5014
586413	3	2	1	2	2	0	5	2	17	6	1	10	2	6	0	7	Bacteria	Bacillota	Bacilli	Bacillales	Bacillaceae	Oceanobacillus	Oceanobacillus manasiensis
1802289	0	2	8	2	5	2	3	0	4	1	4	6	0	5	2	2	Bacteria	Thermodesulfobacteriota	Syntrophobacteria	Syntrophobacterales			Syntrophobacterales bacterium RBG_19FT_COMBO_59_10
566461	13	2	0	2	4	1	0	1	38	5	5	8	3	1	1	3	Bacteria	Actinomycetota	Actinomycetes	Kitasatosporales	Streptomycetaceae	Streptomyces	Streptomyces viridosporus
675526	4	1	1	0	1	0	0	0	1	1	0	0	0	0	0	0	Bacteria	Myxococcota	Myxococcia	Myxococcales	Archangiaceae	Stigmatella	Stigmatella aurantiaca
164851	13	13	23	8	3	4	6	1	24	15	21	26	1	6	4	18	Bacteria						uncultured soil bacterium
1650	4	4	1	4	1	0	0	1	0	2	1	0	1	18	13	16	Bacteria	Bacillota	Bacilli	Bacillales	Caryophanaceae	Kurthia	Kurthia zopfii
1975039	4	12	8	36	1	1	3	3	10	0	7	217	1	9	4	12	Bacteria	Candidatus Uhriibacteriota					Candidatus Uhrbacteria bacterium CG10_big_fil_rev_8_21_14_0_10_50_16
1974457	6	0	8	11	1	0	0	9	8	11	28	29	7	9	8	3	Archaea	Candidatus Woesearchaeota					Candidatus Woesearchaeota archaeon CG10_big_fil_rev_8_21_14_0_10_32_24
1562651	3	4	5	13	1	0	0	1	2	0	3	12	0	0	0	0	Bacteria	Bacillota	Bacilli	Lactobacillales	Streptococcaceae	Streptococcus	Streptococcus cuniculipharyngis
1801658	4	3	2	5	3	2	0	0	4	2	0	0	0	14	1	9	Bacteria	Candidatus Methylomirabilota					candidate division NC10 bacterium RIFCSPLOWO2_02_FULL_66_22
3004093	0	0	0	2	1	0	1	1	1	0	0	1	0	0	0	0	Bacteria	Actinomycetota	Actinomycetes	Kitasatosporales	Streptomycetaceae	Streptomyces	Streptomyces camelliae
1625	3	14	0	3	3	2	3	0	17	7	4	3	2	4	1	3	Bacteria	Bacillota	Bacilli	Lactobacillales	Lactobacillaceae	Fructilactobacillus	Fructilactobacillus sanfranciscensis
685706	0	1	0	1	1	4	3	0	0	0	6	4	0	0	0	0	Bacteria	Pseudomonadota	Gammaproteobacteria	Enterobacterales	Yersiniaceae	Yersinia	Yersinia nurmii
2998831	0	6	7	3	1	0	0	0	1	2	3	1	1	0	1	0	Bacteria	Pseudomonadota	Gammaproteobacteria	Vibrionales	Vibrionaceae	Vibrio	Vibrio sp. MarTm2
83984	0	0	0	1	1	1	0	0	2	0	15	11	0	0	0	0	Archaea	Methanobacteriota	Methanomicrobia	Methanomicrobiales	Methanocorpusculaceae	Methanocorpusculum	Methanocorpusculum labreanum
1781160	2	28	13	9	4	0	0	0	6	10	25	40	5	0	0	0	Bacteria						uncultured bacterium pBC1
633807	2	5	3	6	2	2	0	0	4	13	6	10	0	4	1	14	Bacteria	Bacillota	Bacilli	Lactobacillales	Enterococcaceae	Vagococcus	Vagococcus penaei
2681550	0	0	0	0	5	0	3	0	1	0	1	1	3	0	0	1	Bacteria	Pseudomonadota	Betaproteobacteria	Burkholderiales	Oxalobacteraceae	Massilia	Massilia puerhi
157839	0	0	0	0	1	0	0	0	0	0	0	1	0	0	0	0	Bacteria	Bacillota	Bacilli	Bacillales	Paenibacillaceae	Paenibacillus	Paenibacillus cookii
648716	11	11	3	9	5	8	5	2	21	11	5	16	5	4	8	12	Bacteria	Bacillota	Bacilli	Bacillales	Paenibacillaceae	Cohnella	Cohnella sp. AR92
2486461	0	2	0	0	1	2	4	0	0	2	0	1	0	0	0	0	Bacteria	Bacteroidota	Bacteroidia	Bacteroidales	Muribaculaceae		Muribaculaceae bacterium Isolate-037 (Harlan)
2875777	14	0	5	4	1	2	4	0	10	3	0	2	4	1	0	0	Bacteria	Actinomycetota	Actinomycetes	Mycobacteriales	Mycobacteriaceae	Mycolicibacter	[Mycobacterium] vasticus
1987386	0	0	0	0	2	0	0	0	0	0	0	0	0	0	0	0	Bacteria	Bacillota	Bacilli	Lactobacillales	Enterococcaceae	Enterococcus	Enterococcus sp. 5B7_DIV0075
1635274	0	2	1	2	1	3	4	0	0	0	0	0	0	3	0	2	Bacteria	Synergistota	Synergistia	Synergistales			Synergistales bacterium 58_81
2320086	0	0	1	0	1	0	0	0	0	0	2	1	0	0	0	0	Bacteria	Bacteroidota	Bacteroidia	Bacteroidales	Tannerellaceae	Parabacteroides	Parabacteroides sp. CH2-D42-20
485898	0	0	0	0	1	1	0	0	0	3	0	1	1	1	0	0	Bacteria	Pseudomonadota	Gammaproteobacteria	Pseudomonadales	Pseudomonadaceae	Pseudomonas	Pseudomonas promysalinigenes
1310638	0	0	0	1	2	0	0	0	0	0	0	0	0	0	0	0	Bacteria	Pseudomonadota	Gammaproteobacteria	Moraxellales	Moraxellaceae	Acinetobacter	Acinetobacter baumannii
2496767	4	2	0	0	2	0	0	0	5	5	0	0	2	0	0	0	Bacteria	Pseudomonadota	Alphaproteobacteria	Hyphomicrobiales	Phyllobacteriaceae	Mesorhizobium	Mesorhizobium sp. M1A.F.Ca.IN.022.07.1.1
2681497	0	1	0	0	1	0	0	0	0	0	0	0	0	0	0	0	Bacteria	Pseudomonadota	Gammaproteobacteria	Pseudomonadales	Pseudomonadaceae	Pseudomonas	Pseudomonas sp. AU8050
2315233	0	0	1	1	1	0	1	0	0	1	1	1	0	0	3	0	Bacteria	Pseudomonadota	Gammaproteobacteria	Vibrionales	Vibrionaceae	Vibrio	Vibrio sp. CUB2
135569	1	3	3	4	3	5	5	8	3	8	8	6	9	6	4	18	Bacteria	Campylobacterota	Epsilonproteobacteria	Campylobacterales	Helicobacteraceae	Helicobacter	Helicobacter apodemus
723556	14	1	1	1	1	32	15	11	13	0	3	0	1	2	0	0	Bacteria	Myxococcota	Myxococcia	Myxococcales			uncultured myxobacterium HF0200_01L06
104205	29	23	13	9	4	3	1	2	113	18	19	45	9	3	4	0	Bacteria	Actinomycetota	Actinomycetes	Streptosporangiales	Nocardiopsidaceae	Streptomonospora	Streptomonospora salina
265291	34	7	4	15	1	6	4	0	138	16	9	12	13	9	4	8	Bacteria	Pseudomonadota	Betaproteobacteria	Burkholderiales	Comamonadaceae	Comamonas	Comamonas badia
2750929	3	2	2	2	3	1	6	0	2	4	5	7	10	4	2	18	Bacteria	Pseudomonadota	Alphaproteobacteria	Hyphomicrobiales	Bartonellaceae	Bartonella	Bartonella apihabitans
1962700	10	9	6	4	3	0	1	0	9	9	7	0	5	2	0	1	Bacteria	Pseudomonadota	Betaproteobacteria	Burkholderiales	Comamonadaceae	Acidovorax	Acidovorax sp. SRB_24
2506431	0	2	3	4	2	0	0	0	1	2	3	2	0	0	0	0	Bacteria	Pseudomonadota	Alphaproteobacteria	Hyphomicrobiales	Rhizobiaceae	Rhizobium	Rhizobium sp. rho-13.1
29534	8	12	2	20	3	3	2	2	8	4	9	10	3	6	4	4	Bacteria	Bacteroidota	Flavobacteriia	Flavobacteriales	Flavobacteriaceae	Flavobacterium	Flavobacterium saccharophilum
68212	12	1	9	8	3	3	6	2	12	2	8	7	2	0	0	0	Bacteria	Actinomycetota	Actinomycetes	Kitasatosporales	Streptomycetaceae	Streptomyces	Streptomyces graminofaciens
2768071	0	0	0	0	1	5	1	0	17	3	1	0	1	1	0	0	Bacteria	Actinomycetota	Actinomycetes	Micrococcales	Microbacteriaceae	Clavibacter	Clavibacter zhangzhiyongii
353851	0	1	1	3	1	2	1	10	0	0	3	4	3	17	18	27	Bacteria	Mycoplasmatota	Mollicutes	Mycoplasmatales	Mycoplasmataceae	Mycoplasma	Mycoplasma sp. Ms02
2903840	0	0	1	1	1	0	0	0	2	2	0	0	0	0	0	0	Bacteria	Actinomycetota	Actinomycetes	Kitasatosporales	Streptomycetaceae	Streptomyces	Streptomyces sp. NBC_01363
2683016	0	0	0	2	1	0	0	0	1	2	5	8	5	8	4	2	Bacteria	Pseudomonadota	Alphaproteobacteria	Rhodobacterales	Roseobacteraceae	Ruegeria	Ruegeria sp. HKCCD9179
1365361	9	5	5	5	1	0	0	0	16	8	5	8	4	1	5	2	Bacteria	Pseudomonadota	Betaproteobacteria	Burkholderiales	Oxalobacteraceae	Janthinobacterium	Janthinobacterium sp. UMAB-56
47866	5	1	0	2	1	0	0	2	0	0	0	0	0	0	0	0	Bacteria	Actinomycetota	Actinomycetes	Micromonosporales	Micromonosporaceae	Micromonospora	Micromonospora inyonensis
1798018	13	14	6	5	3	9	2	6	4	8	4	2	0	3	0	0	Bacteria	Bacteroidota	Flavobacteriia	Flavobacteriales	Crocinitomicaceae	Fluviicola	Candidatus Fluviicola riflensis
1619075	4	5	0	5	3	2	1	1	12	3	6	4	2	11	0	6	Bacteria						candidate division TM6 bacterium GW2011_GWE2_41_16
1177213	13	9	1	9	1	2	9	2	20	2	4	11	4	30	4	19	Bacteria	Pseudomonadota	Betaproteobacteria	Burkholderiales	Burkholderiaceae	Candidatus Vallotia	Candidatus Vallotia tarda
1884382	1	9	0	2	1	2	2	1	1	2	0	1	3	4	3	1	Bacteria	Bacillota	Bacilli	Bacillales	Paenibacillaceae	Paenibacillus	Paenibacillus sp. CF384
2940575	0	1	1	5	3	0	3	0	3	0	3	6	3	11	0	8	Bacteria	Pseudomonadota	Alphaproteobacteria	Sphingomonadales	Sphingomonadaceae	Sphingobium	Sphingobium sp. B11D3B
204536	0	0	0	0	1	0	0	0	1	0	0	0	0	0	0	0	Bacteria	Aquificota	Aquificia	Aquificales	Hydrogenothermaceae	Sulfurihydrogenibium	Sulfurihydrogenibium azorense
1206776	1	4	0	5	2	4	0	3	0	0	0	0	0	0	0	0	Bacteria	Pseudomonadota	Gammaproteobacteria	Enterobacterales	Yersiniaceae	Serratia	Serratia plymuthica
1262988	0	3	1	0	1	3	0	0	0	1	3	5	2	3	7	10	Bacteria	Bacillota					Firmicutes bacterium CAG:95
1137280	3	2	6	3	2	1	2	5	3	2	6	6	3	7	6	6	Bacteria	Pseudomonadota	Gammaproteobacteria	Pseudomonadales	Marinobacteraceae	Marinobacter	Marinobacter nitratireducens
2233542	3	0	0	1	1	0	4	0	1	0	0	1	0	0	0	0	Bacteria	Bacillota	Bacilli	Bacillales	Caryophanaceae	Planococcus	Planococcus halotolerans
2775296	0	3	3	5	1	1	0	0	6	3	0	0	3	0	0	1	Bacteria	Pseudomonadota	Alphaproteobacteria	Hyphomicrobiales	Rhizobiaceae	Rhizobium	Rhizobium sp. CFBP 13726
2866593	6	5	12	10	2	0	0	3	14	0	11	5	1	5	1	3	Bacteria	Pseudomonadota	Gammaproteobacteria	Pseudomonadales	Pseudomonadaceae	Pseudomonas	Pseudomonas sp. Marseille-Q5115
134964	5	0	0	1	2	1	1	0	5	1	0	1	0	2	0	2	Bacteria	Actinomycetota	Actinomycetes	Mycobacteriales	Nocardiaceae	Nocardia	Nocardia africana
712363	27	3	0	0	1	0	0	0	24	2	0	0	2	1	0	0	Bacteria	Fusobacteriota	Fusobacteriia	Fusobacteriales	Leptotrichiaceae	Leptotrichia	Leptotrichia sp. oral taxon 223
324078	10	1	0	2	1	0	5	0	3	7	9	3	0	6	2	0	Bacteria	Mycoplasmatota	Mollicutes	Entomoplasmatales	Entomoplasmataceae	Mesoplasma	Mesoplasma coleopterae
2681492	1	0	2	4	1	2	1	0	0	0	0	0	0	1	0	0	Bacteria	Actinomycetota	Actinomycetes	Kitasatosporales	Streptomycetaceae	Streptomyces	Streptomyces typhae
1736226	5	7	1	3	2	2	1	0	6	7	4	6	4	0	2	2	Bacteria	Pseudomonadota	Gammaproteobacteria	Pseudomonadales	Pseudomonadaceae	Pseudomonas	Pseudomonas sp. Leaf58
3004139	0	0	1	1	1	1	0	0	6	0	1	1	7	0	0	1	Bacteria	Actinomycetota	Actinomycetes	Geodermatophilales	Geodermatophilaceae	Modestobacter	Modestobacter sp. VKM Ac-2985
144191	0	0	1	0	1	0	0	0	0	0	0	1	0	0	0	0	Bacteria	Pseudomonadota	Alphaproteobacteria	Hyphomicrobiales	Methylobacteriaceae	Methylorubrum	Methylorubrum suomiense
160846	0	3	2	0	1	0	26	0	1	0	0	0	0	0	0	2	Archaea	Methanobacteriota	Halobacteria	Halobacteriales	Natrialbaceae	Natrialba	Natrialba taiwanensis
2830993	0	0	0	3	1	0	0	0	3	3	3	2	2	0	0	3	Bacteria	Actinomycetota	Actinomycetes	Micrococcales	Micrococcaceae	Arthrobacter	Arthrobacter sp. StoSoilB13
2780407	20	0	1	0	1	2	0	3	4	2	1	4	3	0	3	2	Bacteria	Cyanobacteriota	Cyanophyceae	Nostocales	Nostocaceae	Nostoc	Nostoc sp. XA010
1775880	2	0	0	0	1	0	0	1	12	2	1	2	0	0	0	0	Bacteria	Actinomycetota	Actinomycetes	Micrococcales	Micrococcaceae	Glutamicibacter	Glutamicibacter mishrai
2727415	5	18	24	6	1	0	0	0	35	10	20	32	12	0	0	0	Bacteria	Pseudomonadota	Betaproteobacteria	Burkholderiales	Alcaligenaceae	Achromobacter	Achromobacter sp. Bel
1852949	0	1	0	0	1	0	0	0	1	0	0	0	1	0	0	0	Bacteria	Pseudomonadota	Gammaproteobacteria	Enterobacterales	Enterobacteriaceae	Citrobacter	Citrobacter sp. FP75
592378	21	8	4	10	2	0	0	0	30	7	14	6	3	9	5	1	Bacteria	Actinomycetota	Actinomycetes	Micrococcales	Micrococcaceae	Rothia	Rothia koreensis
1586233	0	0	3	5	1	0	24	3	1	1	0	1	2	1	0	0	Archaea	Methanobacteriota	Halobacteria	Halobacteriales	Haloarculaceae	Halomicrobium	Halomicrobium urmianum
69279	6	6	8	12	3	1	0	0	13	16	2	6	4	2	0	1	Bacteria	Pseudomonadota	Alphaproteobacteria	Hyphomicrobiales	Phyllobacteriaceae	Aquamicrobium	Aquamicrobium defluvii
2933872	4	8	0	4	1	0	6	0	36	2	0	7	2	2	0	0	Bacteria	Bacillota	Bacilli	Bacillales	Bacillaceae	Ectobacillus	Ectobacillus sp. JY-23
271432	14	2	2	0	2	4	2	1	27	6	5	17	0	15	5	10	Bacteria	Actinomycetota	Actinomycetes	Micrococcales	Micrococcaceae	Arthrobacter	Arthrobacter pigmenti
2496772	2	0	10	0	1	0	0	0	9	29	22	21	32	0	0	0	Bacteria	Pseudomonadota	Alphaproteobacteria	Hyphomicrobiales	Phyllobacteriaceae	Mesorhizobium	Mesorhizobium sp. M5C.F.Ca.IN.020.14.1.1
528314	1	1	0	2	2	0	2	0	3	0	3	0	6	6	5	9	Archaea	Methanobacteriota	Methanomicrobia	Methanomicrobiales	Methanomicrobiaceae	Methanoculleus	Methanoculleus horonobensis
2502246	1	2	1	2	1	1	0	1	0	1	0	0	0	0	0	0	Bacteria	Pseudomonadota	Alphaproteobacteria	Hyphomicrobiales	Methylobacteriaceae	Methylobacterium	Methylobacterium sp. L1A1
2282648	18	9	15	22	2	14	129	3	62	6	5	9	2	12	4	7	Bacteria	Actinomycetota	Actinomycetes	Micrococcales	Micrococcaceae	Nesterenkonia	Nesterenkonia muleiensis
1539051	6	1	0	3	1	0	0	0	10	2	2	5	1	1	1	0	Bacteria	Pseudomonadota	Alphaproteobacteria	Acetobacterales	Acetobacteraceae	Bombella	Bombella intestini
515264	14	20	8	21	4	2	1	1	17	20	16	13	1	16	5	12	Bacteria	Bacillota	Clostridia	Eubacteriales	Clostridiaceae	Caloramator	Caloramator australicus
2854765	0	0	0	0	1	0	0	0	0	0	0	0	0	0	0	0	Bacteria	Pseudomonadota	Gammaproteobacteria	Pseudomonadales	Pseudomonadaceae	Pseudomonas	Pseudomonas sp. PDM33
1298598	4	0	3	3	1	0	4	0	3	1	1	2	1	0	0	1	Bacteria	Bacillota	Bacilli	Bacillales	Bacillaceae	Gracilibacillus	Gracilibacillus boraciitolerans
2950104	8	2	2	3	3	0	3	1	22	8	3	3	7	1	0	0	Bacteria	Actinomycetota	Actinomycetes	Frankiales	Frankiaceae	Frankia	Frankia tisae
2048259	0	0	0	0	1	0	0	0	0	0	0	0	0	0	0	0	Bacteria	Bacillota	Bacilli	Bacillales	Caryophanaceae	Sporosarcina	Sporosarcina sp. P18a
1795032	4	0	0	0	1	0	0	0	2	0	0	0	0	0	0	0	Bacteria	Actinomycetota	Actinomycetes	Mycobacteriales	Mycobacteriaceae	Mycolicibacter	Mycolicibacter virginiensis
2675795	1	0	2	1	1	0	1	3	0	0	1	1	1	9	2	8	Bacteria	Pseudomonadota	Gammaproteobacteria	Enterobacterales	Enterobacteriaceae		Enterobacteriaceae endosymbiont of Plateumaris pusilla
1797307	3	2	7	20	1	0	0	0	0	0	1	0	0	0	0	0	Bacteria	Candidatus Azamiibacteriota					Candidatus Azambacteria bacterium RIFOXYA1_FULL_42_37
1919171	0	0	2	1	1	0	9	1	0	0	0	0	0	1	0	0	Archaea	Methanobacteriota	Halobacteria	Halobacteriales			Halobacteriales archaeon QS_1_69_70
2802577	1	0	0	1	1	0	0	0	0	0	0	0	0	1	0	0	Bacteria	Pseudomonadota	Gammaproteobacteria	Vibrionales	Vibrionaceae	Vibrio	Vibrio sp. SCSIO 43133
2908840	0	0	0	0	1	0	0	0	1	1	0	0	0	0	2	0	Bacteria	Bacillota	Bacilli	Bacillales	Caryophanaceae	Planococcus	Planococcus sp. 107-1
1802783	9	4	2	3	1	0	4	9	7	1	17	13	11	24	22	21	Bacteria	Candidatus Zixiibacteriota					candidate division Zixibacteria bacterium RBG_16_40_9
1618800	5	1	0	2	2	0	1	1	0	1	2	2	2	8	2	4	Bacteria						Parcubacteria group bacterium GW2011_GWA1_53_13
2836627	6	1	12	7	1	7	4	5	8	3	2	8	5	18	5	13	Bacteria	Pseudomonadota	Alphaproteobacteria	Hyphomicrobiales	Methylobacteriaceae	Methylobacterium	Methylobacterium sp. J-030
2079234	13	0	0	1	1	0	4	2	73	6	6	9	4	1	0	1	Bacteria	Actinomycetota	Actinomycetes	Mycobacteriales	Corynebacteriaceae	Corynebacterium	Corynebacterium gerontici
1776387	23	48	44	31	1	3	3	0	36	38	25	15	11	2	3	4	Bacteria	Bacillota	Tissierellia	Tissierellales	Peptoniphilaceae	Peptoniphilus	Peptoniphilus raoultii
1536769	2	0	0	1	1	0	0	1	0	2	1	1	0	0	0	0	Bacteria	Bacillota	Bacilli	Bacillales	Paenibacillaceae	Paenibacillus	Paenibacillus sp. FSL P4-0081
1743143	2	1	1	3	3	1	0	1	7	1	4	1	0	3	2	0	Bacteria	Bacillota	Bacilli	Bacillales	Bacillaceae	Bacillus	Bacillus wudalianchiensis
2419841	0	0	0	0	1	0	0	0	0	0	1	1	0	5	4	3	Bacteria	Bacillota	Bacilli	Bacillales	Bacillaceae	Virgibacillus	Virgibacillus sp. Bac330
2721244	7	4	0	3	1	0	0	0	1	0	0	1	1	0	0	0	Bacteria	Actinomycetota	Actinomycetes	Kitasatosporales	Streptomycetaceae	Streptomyces	Streptomyces sp. RPA4-2
1880840	0	0	0	1	4	1	0	0	0	0	1	0	1	2	0	0	Bacteria	Pseudomonadota	Gammaproteobacteria	Vibrionales	Vibrionaceae	Vibrio	Vibrio sp. 10N.222.52.B12
2491051	17	11	2	3	1	13	10	4	7	2	2	2	4	17	4	7	Bacteria	Bacteroidota	Bacteroidia	Bacteroidales	Prevotellaceae	Prevotella	Prevotella sp. OH937_COT-195
2653204	9	3	2	0	2	12	9	10	0	0	1	1	1	1	1	6	Bacteria	Cyanobacteriota	Cyanophyceae	Nostocales	Nostocaceae	Nostoc	Nostoc sphaeroides
2496656	0	3	13	2	1	0	0	0	1	0	1	0	0	0	0	0	Bacteria	Pseudomonadota	Alphaproteobacteria	Hyphomicrobiales	Phyllobacteriaceae	Mesorhizobium	Mesorhizobium sp. M7A.F.Ca.ET.027.03.2.1
2601575	0	1	3	3	2	1	2	2	5	4	4	4	7	4	1	7	Bacteria	Pseudomonadota	Alphaproteobacteria	Holosporales	Holosporaceae	Candidatus Cytomitobacter	Candidatus Cytomitobacter indipagum
1938368	1	5	2	10	2	0	0	0	6	12	27	8	7	0	0	0	Bacteria	Pseudomonadota	Gammaproteobacteria	Alteromonadales	Pseudoalteromonadaceae	Pseudoalteromonas	Pseudoalteromonas sp. EB27
186761	21	7	8	3	1	0	2	2	43	8	17	20	9	6	0	4	Bacteria	Pseudomonadota	Gammaproteobacteria	Oceanospirillales	Halomonadaceae	Vreelandella	Vreelandella glaciei
2969303	9	0	0	3	2	0	0	1	13	10	8	7	1	3	6	6	Bacteria	Pseudomonadota	Gammaproteobacteria	Pseudomonadales	Pseudomonadaceae	Pseudomonas	Pseudomonas sp. 32.2.56
2913619	0	1	0	0	3	0	0	0	0	0	0	0	1	0	0	0	Bacteria	Bacteroidota	Bacteroidia	Bacteroidales	Prevotellaceae	Prevotella	Prevotella communis
2580423	2	0	0	0	1	0	0	0	5	0	1	0	0	1	0	0	Bacteria	Actinomycetota	Actinomycetes	Kitasatosporales	Streptomycetaceae	Streptomyces	Streptomyces montanus
2942637	1	0	0	0	1	0	0	0	0	0	0	0	0	0	0	0	Bacteria	Pseudomonadota	Gammaproteobacteria	Pseudomonadales	Pseudomonadaceae	Pseudomonas	Pseudomonas idahonensis
35745	0	0	0	0	3	0	0	2	0	0	0	0	1	0	0	0	Archaea	Methanobacteriota	Halobacteria	Halobacteriales	Haloferacaceae	Haloferax	Haloferax denitrificans
1803429	2	0	3	8	2	4	4	1	0	0	0	2	0	1	0	2	Bacteria	Acidobacteriota					Acidobacteria bacterium 13_1_20CM_2_68_14
2491344	2	0	3	0	1	4	2	2	2	0	21	3	4	1	1	2	Bacteria						bacterium NHP-B
317655	0	4	1	1	2	0	1	1	0	1	1	2	7	0	0	0	Bacteria	Pseudomonadota	Alphaproteobacteria	Sphingomonadales	Sphingomonadaceae	Sphingopyxis	Sphingopyxis alaskensis
1144548	8	5	0	3	2	0	0	5	70	6	1	1	1	5	0	2	Bacteria	Actinomycetota	Actinomycetes	Micromonosporales	Micromonosporaceae	Micromonospora	Micromonospora phaseoli
2714932	2	5	9	3	1	0	2	0	4	4	4	5	3	0	0	0	Bacteria	Bacteroidota	Cytophagia	Cytophagales	Hymenobacteraceae	Hymenobacter	Hymenobacter sp. HDW8
1701911	6	4	1	3	2	0	0	0	2	4	0	1	0	4	0	0	Bacteria						uncultured bacterium fosmid I5J7
52004	3	10	1	13	1	1	4	13	8	11	13	20	6	16	5	13	Bacteria	Bacillota	Clostridia	Halanaerobiales	Halobacteroidaceae	Natroniella	Natroniella acetigena
545502	2	3	1	8	1	3	0	0	4	1	2	1	0	6	2	9	Bacteria	Bacillota	Bacilli	Bacillales	Bacillaceae	Ornithinibacillus	Ornithinibacillus bavariensis
227942	5	8	0	2	4	0	1	0	1	0	2	1	0	6	1	4	Bacteria	Bacillota	Bacilli	Lactobacillales	Lactobacillaceae	Limosilactobacillus	Limosilactobacillus gastricus
2912261	0	0	0	0	1	0	0	0	0	3	1	3	0	0	0	0	Bacteria	Pseudomonadota	Gammaproteobacteria	Vibrionales	Vibrionaceae	Vibrio	Vibrio sp. J2-3(2022)
3031129	0	0	1	0	1	1	1	2	0	0	1	5	0	1	5	1	Bacteria	Pseudomonadota	Alphaproteobacteria	Hyphomicrobiales	Rhizobiaceae	Agrobacterium	Agrobacterium sp. Azo12
2054914	0	1	2	0	1	0	0	0	1	0	0	5	0	0	0	1	Bacteria	Pseudomonadota	Gammaproteobacteria	Pseudomonadales	Pseudomonadaceae	Pseudomonas	Pseudomonas sp. 02C 26
1226519	0	5	0	2	1	0	0	0	0	3	0	0	0	0	0	0	Bacteria	Bacillota	Bacilli	Bacillales	Bacillaceae	Bacillus	Bacillus sp. IWA14061
1974039	0	2	2	2	1	1	1	0	1	1	1	3	0	15	2	5	Bacteria	Ignavibacteriota	Ignavibacteria				Ignavibacteria bacterium CG_4_9_14_0_2_um_filter_37_13
1455998	2	0	1	10	1	48	42	116	15	6	59	68	3	2655	410	1289	Archaea	Nitrososphaerota					uncultured marine thaumarchaeote KM3_12_C10
1975522	2	8	17	40	1	3	9	3	2	4	44	44	2	22	18	27	Bacteria	Fidelibacterota					Fidelibacterota bacterium CG_4_10_14_0_2_um_filter_48_9
525245	1	0	0	0	1	0	0	0	4	1	0	2	0	0	0	0	Bacteria	Actinomycetota	Actinomycetes	Actinomycetales	Actinomycetaceae	Gleimia	Gleimia coleocanis
2879622	1	0	0	0	1	0	0	0	1	0	0	0	2	2	0	2	Bacteria	Actinomycetota	Actinomycetes	Micrococcales	Micrococcaceae	Arthrobacter	Arthrobacter sp. FW306-07-I
425595	2	2	0	0	1	0	3	0	2	3	3	1	1	1	0	2	Archaea	Candidatus Micrarchaeota	Candidatus Micrarchaeia	Candidatus Micrarchaeales	Candidatus Micrarchaeaceae	Candidatus Micrarchaeum	Candidatus Micrarchaeum acidiphilum
572479	1	0	1	0	1	0	0	0	3	2	1	0	0	2	0	1	Bacteria	Bacillota	Clostridia	Halanaerobiales	Halanaerobiaceae	Halanaerobium	Halanaerobium praevalens
2790956	7	0	0	2	1	0	0	0	1	0	2	0	0	0	0	0	Bacteria	Pseudomonadota	Gammaproteobacteria	Moraxellales	Moraxellaceae	Psychrobacter	Psychrobacter sp. Ps2
2023189	5	0	1	3	1	5	7	5	8	4	6	3	2	8	9	6	Bacteria	Spirochaetota	Spirochaetia	Leptospirales	Leptospiraceae	Leptospira	Leptospira harrisiae
1414851	0	0	0	1	1	1	0	0	1	2	3	4	0	0	0	2	Bacteria	Pseudomonadota	Betaproteobacteria	Burkholderiales	Alcaligenaceae	Pelistega	Pelistega indica
1855302	1	5	3	4	2	0	0	3	0	1	1	2	2	1	3	2	Bacteria	Bacillota	Clostridia	Lachnospirales	Lachnospiraceae	Pseudobutyrivibrio	Pseudobutyrivibrio sp. JW11
2905647	6	1	3	1	3	0	3	0	15	4	12	5	0	0	2	3	Bacteria	Bacillota	Bacilli	Bacillales	Paenibacillaceae	Paenibacillus	Paenibacillus sp. JJ-223
1840705	9	2	5	2	2	2	6	1	3	1	0	0	1	3	4	4	Bacteria	Cyanobacteriota	Cyanophyceae	Nostocales	Nostocaceae	Nostoc	Nostoc sp. ATCC 43529
2800419	0	0	0	0	1	0	0	1	0	0	0	4	0	0	0	0	Bacteria	Bacillota	Bacilli	Bacillales	Bacillaceae	Lysinibacillus	Lysinibacillus sp. HST-98
2876669	0	0	0	2	1	0	0	0	2	5	0	0	0	0	1	0	Bacteria	Pseudomonadota	Alphaproteobacteria	Hyphomicrobiales	Phyllobacteriaceae	Mesorhizobium	Mesorhizobium sp. B263B2A
2600596	16	0	10	2	3	0	0	0	44	16	19	12	12	8	2	3	Bacteria	Pseudomonadota	Betaproteobacteria	Nitrosomonadales	Gallionellaceae	Sideroxydans	Sideroxydans sp. CL21
2873927	1	6	5	4	1	2	5	2	4	2	2	6	1	10	5	8	Bacteria	Bacillota	Bacilli	Bacillales	Paenibacillaceae	Paenibacillus	Paenibacillus caui
2605638	3	3	1	2	2	1	7	4	27	3	10	8	9	11	3	5	Bacteria	Pseudomonadota	Alphaproteobacteria	Hyphomicrobiales	Nitrobacteraceae	Bradyrhizobium	Bradyrhizobium hipponense
[truncated: 43,286 more rows]

## Sheet: S7
	read count (0.8-50µm fraction)								read count (0.2-0.8µm fraction)								taxonomy
taxoid	P01	P02	P03	EP03	A01	A15	A02	A03	P01	P02	P03	EP03	A01	A15	A02	A03	superkindom	phylum	class	order	family	genus	species
3099	9	1	0	0	2	10	2	0	0	0	0	0	0	6	1	1	Eukaryota	Chlorophyta	Chlorophyceae	Sphaeropleales	Neochloridaceae	Neochloris	Neochloris aquatica
1034303	1	0	0	0	1	0	0	2	0	1	2	1	0	0	0	3	Eukaryota	Ascomycota	Eurotiomycetes	Eurotiales	Aspergillaceae	Aspergillus	Aspergillus sergii
86546	0	0	0	2	1	0	0	0	0	0	0	0	0	0	0	1	Eukaryota	Ascomycota	Sordariomycetes	Hypocreales	Nectriaceae	Fusarium	Fusarium graminum
1143193	0	0	1	0	1	3	0	8	0	0	0	0	0	0	0	0	Eukaryota	Ascomycota	Sordariomycetes	Magnaporthales	Pyriculariaceae	Pyricularia	Pyricularia oryzae
202689	0	5	0	0	1	1	0	2	0	0	0	0	0	0	0	0	Eukaryota	Euglenozoa	Kinetoplastea	Eubodonida	Bodonidae	Bodo	Bodo cf. uncinatus
257860	3	0	1	0	1	0	4	7	0	0	0	0	0	3	0	3	Eukaryota	Rhodophyta	Florideophyceae	Ceramiales	Rhodomelaceae	Polysiphonia	Polysiphonia scopulorum
306902	0	0	2	0	1	2	1	0	0	0	0	0	0	0	0	0	Eukaryota	Ascomycota	Pichiomycetes	Serinales	Metschnikowiaceae	Clavispora	Clavispora lusitaniae
2838803	0	0	1	0	1	0	0	0	0	0	0	0	0	0	0	0	Eukaryota	Ascomycota	Sordariomycetes	Glomerellales	Glomerellaceae	Colletotrichum	Colletotrichum sp. SAR 10_98
418912	0	0	0	0	2	0	0	0	0	0	0	0	0	0	0	0	Eukaryota	Haptophyta				Jomonlithus	Jomonlithus littoralis
91197	109	1	0	1	1	0	2	0	2	0	0	0	0	0	0	0	Eukaryota	Chlorophyta	Chlorophyceae	Sphaeropleales	Scenedesmaceae	Pectinodesmus	Pectinodesmus pectinatus
206548	0	0	0	0	1	1	2	1	0	0	0	0	1	0	2	3	Eukaryota	Rhodophyta	Florideophyceae	Gracilariales	Gracilariaceae	Gracilaria	Gracilaria cliftonii
36659	0	1	0	2	1	2	0	2	0	0	0	0	0	0	0	0	Eukaryota	Basidiomycota	Agaricomycetes	Agaricales	Pluteaceae	Volvariella	Volvariella volvacea
111617	2	4	4	3	1	5	2	4	0	0	3	0	0	0	0	0	Eukaryota	Chlorophyta	Ulvophyceae	Ulvales	Ulvaceae	Ulva	Ulva fasciata
304322	0	2	0	0	1	0	0	2	0	0	0	0	0	0	0	0	Eukaryota		Dinophyceae	Suessiales	Symbiodiniaceae	Symbiodinium	Symbiodinium sp. clade B
160281	0	2	4	0	1	1	7	0	0	1	2	1	0	16	2	16	Eukaryota	Ascomycota	Sordariomycetes	Hypocreales	Bionectriaceae	Clonostachys	Clonostachys solani
247652	1	0	1	0	2	4	2	0	0	0	2	0	0	1	0	0	Eukaryota	Ascomycota	Sordariomycetes	Hypocreales	Clavicipitaceae	Claviceps	Claviceps cyperi
2169676	0	0	0	0	1	1	0	2	0	0	0	0	0	0	0	0	Eukaryota	Blastocladiomycota	Blastocladiomycetes	Blastocladiales	Blastocladiaceae	Blastocladiella	Blastocladiella sp.
426639	0	1	0	0	3	0	0	0	0	0	0	0	0	0	0	0	Eukaryota	Bacillariophyta	Fragilariophyceae	Fragilariales	Fragilariaceae	Diatoma	Diatoma tenuis
856822	0	0	0	1	1	0	0	2	1	0	0	0	1	0	0	3	Eukaryota	Ascomycota	Eurotiomycetes	Chaetothyriales	Herpotrichiellaceae	Fonsecaea	Fonsecaea nubica
1841646	0	0	0	0	1	0	0	0	0	0	0	0	0	0	0	0	Eukaryota		Chrysophyceae	Chromulinales	Chromulinaceae	Spumella	Spumella lacusvadosi
225041	7	2	0	0	1	1	2	1	0	0	0	0	0	0	0	0	Eukaryota	Chlorophyta	Chlorophyceae	Chlamydomonadales	Chlamydomonadaceae	Chlamydomonas	Chlamydomonas chlamydogama
2175906	0	0	5	0	1	2	0	3	0	0	0	0	2	0	0	0	Eukaryota	Ascomycota	Sordariomycetes	Glomerellales	Glomerellaceae	Colletotrichum	Colletotrichum plurivorum
2663907	0	2	0	0	1	0	0	2	1	0	0	0	0	0	0	0	Eukaryota	Zoopagomycota	Kickxellomycetes	Kickxellales	Kickxellaceae	Coemansia	Coemansia thaxteri
47287	0	0	1	0	1	0	0	2	0	0	0	0	0	0	0	0	Eukaryota	Chlorophyta	Chlorophyceae	Chlamydomonadales	Volvocaceae	Volvox	Volvox aureus
2249731	1	0	0	1	2	2	2	2	0	0	0	1	0	0	1	0	Eukaryota	Chlorophyta	Ulvophyceae	Scotinosphaerales	Scotinosphaeraceae	Scotinosphaera	Scotinosphaera sp. NIES-154
5601	16	1	2	6	1	9	1	4	3	0	0	0	0	0	1	4	Eukaryota	Ascomycota	Eurotiomycetes	Chaetothyriales	Herpotrichiellaceae	Phialophora	Phialophora americana
671987	2	7	2	0	2	6	7	7	0	0	0	0	3	2	1	1	Eukaryota	Ascomycota	Dothideomycetes	Pleosporales	Pleosporaceae	Exserohilum	Exserohilum turcicum
381667	3	0	0	0	1	0	0	1	0	1	0	0	0	0	1	0	Eukaryota		Phaeophyceae	Dictyotales	Dictyotaceae	Dictyota	Dictyota acutiloba
1486650	0	0	4	0	1	0	0	0	0	0	2	0	0	0	0	0	Eukaryota	Rhodophyta	Florideophyceae	Batrachospermales	Batrachospermaceae	Sheathia	Sheathia exigua
148947	3	0	1	1	1	2	0	1	1	1	0	2	0	4	0	1	Eukaryota	Chlorophyta	Ulvophyceae	Bryopsidales	Caulerpaceae	Caulerpa	Caulerpa lentillifera
860646	2	3	3	0	1	2	0	4	0	0	0	0	1	0	0	0	Eukaryota	Rhodophyta	Florideophyceae	Ceramiales	Rhodomelaceae	Tolypiocladia	Tolypiocladia glomerulata
2601501	0	4	1	1	1	3	2	5	1	5	2	0	0	1	0	0	Eukaryota	Basidiomycota	Agaricomycetes	Cantharellales	Ceratobasidiaceae	Ceratobasidium	Ceratobasidium sp. UAMH 11750
1261422	0	0	0	0	1	1	1	0	0	0	0	0	0	0	0	0	Eukaryota		Synurophyceae	Synurales	Mallomonadaceae	Mallomonas	Mallomonas kalinae
5660	1	10	2	1	1	5	0	0	0	0	0	0	0	0	1	0	Eukaryota	Euglenozoa	Kinetoplastea	Trypanosomatida	Trypanosomatidae	Leishmania	Leishmania braziliensis
753678	0	1	1	3	2	6	2	3	0	0	0	0	0	3	0	0	Eukaryota	Rhodophyta	Compsopogonophyceae	Erythropeltidales	Erythrotrichiaceae	Erythrotrichia	Erythrotrichia foliiformis
207917	0	0	0	0	1	0	0	0	0	0	0	0	0	0	0	0	Eukaryota	Rhodophyta	Florideophyceae	Ceramiales	Ceramiaceae	Ptilota	Ptilota gunneri
347515	3	19	2	3	1	3	2	2	0	1	1	0	0	1	0	0	Eukaryota	Euglenozoa	Kinetoplastea	Trypanosomatida	Trypanosomatidae	Leishmania	Leishmania major
2663919	0	3	0	1	1	0	0	0	0	0	0	0	0	0	0	0	Eukaryota	Zoopagomycota	Kickxellomycetes	Kickxellales	Kickxellaceae	Coemansia	Coemansia linderi
196109	5	4	4	6	1	6	3	3	2	3	0	0	0	1	0	0	Eukaryota	Ascomycota	Sordariomycetes	Xylariales	Microdochiaceae	Microdochium	Microdochium bolleyi
464287	2	0	1	0	1	0	0	1	1	0	0	0	1	0	0	0	Eukaryota	Chlorophyta	Trebouxiophyceae	Chlorellales	Oocystaceae	Pseudococcomyxa	Pseudococcomyxa simplex
2830919	0	0	0	0	1	0	0	0	0	0	0	0	0	0	0	0	Eukaryota	Bacillariophyta	Bacillariophyceae	Naviculales	Sellaphoraceae	Microcostatus	Microcostatus sp.
882309	0	0	0	0	1	0	0	0	0	0	0	0	0	0	0	0	Eukaryota	Haptophyta					Haptophyceae sp. 3902-B4
1314778	2	2	0	0	1	1	0	1	1	2	7	3	2	4	0	3	Eukaryota	Basidiomycota	Agaricomycetes	Polyporales	Polyporaceae	Polyporus	Polyporus arcularius
660029	1	1	0	0	1	0	0	0	1	0	1	0	0	0	0	0	Eukaryota	Ascomycota	Sordariomycetes	Hypocreales	Nectriaceae	Fusarium	Fusarium oxysporum
34488	0	0	2	3	1	1	0	0	0	0	0	0	0	0	2	0	Eukaryota	Zoopagomycota	Entomophthoromycetes	Entomophthorales	Ancylistaceae	Conidiobolus	Conidiobolus coronatus
1186058	6	3	40	39	1	2	0	2	0	0	0	2	0	0	0	1	Eukaryota	Basidiomycota	Tremellomycetes	Trichosporonales	Trichosporonaceae	Trichosporon	Trichosporon asahii
340022	1	3	0	0	1	3	1	1	0	0	0	0	0	0	0	0	Eukaryota	Bacillariophyta	Coscinodiscophyceae	Thalassiosirales	Thalassiosiraceae	Thalassiosira	Thalassiosira minima
2175907	0	0	0	1	1	1	0	1	0	1	1	0	0	0	0	2	Eukaryota	Ascomycota	Sordariomycetes	Glomerellales	Glomerellaceae	Colletotrichum	Colletotrichum sojae
303699	5	1	0	0	1	3	2	4	0	0	0	0	0	0	0	0	Eukaryota	Ascomycota	Eurotiomycetes	Eurotiales	Aspergillaceae	Penicillium	Penicillium macrosclerotiorum
1912983	3	0	1	2	2	6	2	1	0	3	3	3	0	0	1	2	Eukaryota	Microsporidia				Nematocida	Nematocida minor
361140	2	1	2	1	4	2	1	3	0	0	1	1	2	1	0	0	Eukaryota	Evosea	Eumycetozoa	Acytosteliales	Acytosteliaceae	Rostrostelium	Rostrostelium ellipticum
265565	0	0	1	0	1	0	0	0	0	0	0	0	1	0	0	0	Eukaryota	Bacillariophyta	Coscinodiscophyceae	Melosirales	Stephanopyxidaceae	Stephanopyxis	Stephanopyxis palmeriana
38249	1	4	1	0	1	0	3	1	0	0	0	0	0	0	0	0	Eukaryota	Euglenozoa	Kinetoplastea	Trypanosomatida	Trypanosomatidae	Trypanosoma	Trypanosoma carassii
1427957	0	0	0	0	1	0	0	0	0	0	0	0	2	0	0	0	Eukaryota	Euglenozoa	Kinetoplastea	Trypanosomatida	Trypanosomatidae	Trypanosoma	Trypanosoma ralphi
66792	0	0	0	1	1	2	0	3	0	0	0	0	0	0	0	0	Eukaryota		Dinophyceae	Gonyaulacales	Pyrocystaceae	Pyrocystis	Pyrocystis noctiluca
282355	0	0	1	0	1	0	0	5	0	0	0	0	0	0	0	0	Eukaryota	Rhodophyta	Florideophyceae	Gigartinales	Choreocolacaceae	Harveyella	Harveyella mirabilis
117010	15	7	2	3	1	4	1	5	21	2	4	2	2	0	5	0	Eukaryota	Basidiomycota	Agaricomycetes	Agaricales	Lyophyllaceae	Tricholomella	Tricholomella constricta
1001832	7	0	0	0	1	1	1	0	0	0	1	0	0	0	0	0	Eukaryota	Ascomycota	Sordariomycetes	Xylariales	Hypoxylaceae	Daldinia	Daldinia sp. EC12
1527026	5	5	16	6	2	3	1	4	1	2	6	0	1	1	1	1	Eukaryota		Bigyra	Placidida		Suigetsumonas	Suigetsumonas clinomigrationis
2919	4	2	3	0	2	7	6	14	0	2	0	0	0	1	0	0	Eukaryota		Dinophyceae	Peridiniales	Heterocapsaceae	Heterocapsa	Heterocapsa illdefina
108458	5	1	1	0	1	0	1	7	0	0	0	0	0	0	0	1	Eukaryota	Chlorophyta	Chlorophyceae	Chlamydomonadales	Chlamydomonadaceae	Chlamydomonas	Chlamydomonas sp. HS-5
2804710	7	0	3	0	1	2	1	0	2	1	6	1	0	5	1	0	Eukaryota	Microsporidia			Metchnikovellidae	Metchnikovella	Metchnikovella dogieli
658858	4	1	1	0	1	1	0	2	0	1	0	0	0	4	0	0	Eukaryota	Fornicata		Diplomonadida	Hexamitidae	Giardia	Giardia intestinalis
1077348	8	6	1	2	1	11	4	9	1	0	0	2	3	2	3	3	Eukaryota	Basidiomycota	Agaricomycetes	Polyporales	Polyporaceae	Ganoderma	Ganoderma sinense
257052	2	0	0	0	1	1	0	0	0	0	6	0	0	1	0	0	Eukaryota		Chrysophyceae	Chromulinales	Chromulinaceae	Spumella	Spumella uniguttata
1028796	0	3	4	2	1	1	1	0	1	13	2	8	0	0	2	0	Eukaryota		Choanoflagellata	Craspedida	Salpingoecidae	Codosiga	Codosiga botrytis
482170	0	0	2	2	1	0	0	0	0	0	0	0	0	0	0	0	Eukaryota		Cryptophyceae	Pyrenomonadales	Pyrenomonadaceae	Rhodomonas	Rhodomonas sp. CCMP1170
1561709	0	0	1	0	1	0	1	2	0	0	0	0	0	0	0	0	Eukaryota	Bacillariophyta	Bacillariophyceae	Bacillariales	Bacillariaceae	Hantzschia	Hantzschia spectabilis
41887	0	0	0	0	2	0	0	0	0	0	0	0	0	0	0	0	Eukaryota	Chlorophyta	Chlorodendrophyceae	Chlorodendrales	Chlorodendraceae	Tetraselmis	Tetraselmis aff. maculata
1445577	3	0	1	0	1	0	0	0	0	0	0	0	0	0	0	0	Eukaryota	Ascomycota	Sordariomycetes	Glomerellales	Glomerellaceae	Colletotrichum	Colletotrichum fioriniae
1003024	0	0	0	0	3	0	0	0	0	0	0	0	1	0	0	0	Eukaryota	Bacillariophyta	Bacillariophyceae	Naviculales	Naviculaceae	Caloneis	Caloneis lewisii
2614580	0	5	1	2	1	3	0	2	0	0	0	0	0	0	3	0	Eukaryota	Ascomycota	Sordariomycetes	Xylariales	Xylariaceae	Nemania	Nemania sp. NC0429
38033	16	4	1	5	1	4	3	10	0	0	8	0	0	0	0	2	Eukaryota	Ascomycota	Sordariomycetes	Sordariales	Chaetomiaceae	Chaetomium	Chaetomium globosum
1658174	0	0	0	0	1	0	1	1	0	1	0	0	0	0	0	0	Eukaryota	Ascomycota	Eurotiomycetes	Onygenales	Ajellomycetaceae	Blastomyces	Blastomyces percursus
97479	2	0	7	0	1	2	1	2	0	1	0	1	0	0	0	0	Eukaryota	Ascomycota	Dothideomycetes	Pleosporales	Pleosporaceae	Pyrenophora	Pyrenophora teres
742318	0	0	0	0	1	0	0	0	0	0	0	0	0	0	0	0	Eukaryota	Ascomycota	Dothideomycetes	Pleosporales	Aigialaceae	Aigialus	Aigialus rhizophorae
196907	0	0	3	0	1	0	0	0	0	0	0	0	0	0	0	0	Eukaryota	Ascomycota	Eurotiomycetes	Eurotiales	Aspergillaceae	Evansstolkia	Evansstolkia leycettana
293275	0	0	0	0	2	0	0	0	0	0	0	0	0	0	0	0	Eukaryota		Dinophyceae	Suessiales	Symbiodiniaceae	Cladocopium	Cladocopium sp. clade C
693435	0	0	0	0	1	0	0	1	0	0	0	0	0	0	0	0	Eukaryota	Ciliophora	Spirotrichea	Urostylida	Holostichidae	Anteholosticha	Anteholosticha parawarreni
2773459	4	2	5	2	1	0	0	4	6	0	0	1	1	0	2	1	Eukaryota	Ascomycota	Sordariomycetes	Hypocreales	Nectriaceae	Fusarium	Fusarium sp. DS 682
930091	0	3	0	0	1	0	0	0	0	0	0	0	0	0	0	0	Eukaryota	Ascomycota	Dothideomycetes	Pleosporales	Pleosporaceae	Bipolaris	Bipolaris victoriae
137419	0	0	0	0	2	0	4	5	2	0	6	3	0	0	1	0	Eukaryota	Preaxostyla			Trimastigidae	Trimastix	Trimastix marina
1408293	0	0	0	0	1	2	0	0	0	0	0	0	1	0	0	0	Eukaryota	Rhodophyta	Florideophyceae	Gigartinales	Solieriaceae	Kappaphycus	Kappaphycus malesianus
1810906	4	4	1	1	1	4	2	0	3	3	0	2	1	2	3	5	Eukaryota	Ascomycota	Eurotiomycetes	Eurotiales	Aspergillaceae	Aspergillus	Aspergillus carlsbadensis
156996	1	9	6	1	1	3	6	12	0	0	0	0	0	1	0	2	Eukaryota		Phaeophyceae	Dictyotales	Dictyotaceae	Dictyopteris	Dictyopteris divaricata
207919	0	1	4	0	1	0	1	1	0	0	0	1	0	4	1	9	Eukaryota	Rhodophyta	Florideophyceae	Ceramiales	Ceramiaceae	Antithamnionella	Antithamnionella ternifolia
881575	0	0	0	0	1	0	0	0	0	0	0	0	0	0	0	0	Eukaryota	Rhodophyta	Florideophyceae	Ceramiales	Delesseriaceae	Phycodrys	Phycodrys antarctica
1896769	2	0	0	0	1	1	0	5	0	1	0	1	0	0	0	0	Eukaryota	Rhodophyta	Florideophyceae	Ceramiales	Ceramiaceae	Campylaephora	Campylaephora sungminbooi
334868	0	2	1	3	3	1	0	0	0	0	0	1	0	0	0	0	Eukaryota		Choanoflagellata	Craspedida	Salpingoecidae	Salpingoeca	Salpingoeca amphoridium
172978	0	0	0	0	1	0	0	2	0	0	0	0	0	0	0	0	Eukaryota	Rhodophyta	Florideophyceae	Gracilariales	Gracilariaceae	Gracilariopsis	Gracilariopsis heteroclada
1561947	9	10	15	8	2	4	4	6	2	0	0	0	0	0	2	1	Eukaryota	Ascomycota	Eurotiomycetes	Eurotiales	Aspergillaceae	Penicillium	Penicillium longicatenatum
92984	0	0	1	0	1	0	0	0	0	0	0	0	0	0	0	0	Eukaryota	Oomycota		Saprolegniales	Saprolegniaceae	Leptolegnia	Leptolegnia chapmanii
1649283	1	3	3	1	1	3	3	6	0	0	0	0	0	0	0	0	Eukaryota		Dinophyceae	Syndiniales	Syndiniaceae	Hematodinium	Hematodinium sp. SG-2015
1131581	3	13	4	3	1	6	4	1	4	4	4	2	4	11	2	2	Eukaryota	Ascomycota	Eurotiomycetes	Eurotiales	Aspergillaceae	Penicillium	Penicillium argentinense
153269	0	0	0	0	1	0	0	0	0	0	1	0	0	0	0	0	Eukaryota	Apicomplexa	Aconoidasida	Piroplasmida	Babesiidae	Babesia	Babesia sp. WA1
691962	1	0	0	0	1	0	0	0	0	0	0	0	0	0	0	0	Eukaryota	Rhodophyta	Bangiophyceae	Bangiales	Bangiaceae	Pyropia	Pyropia elongata
2831089	0	0	0	0	1	0	0	0	0	0	0	1	0	0	0	0	Eukaryota	Chlorophyta	Chlorophyceae	Oedogoniales	Oedogoniaceae	Oedogonium	Oedogonium dentireticulatum
5661	4	12	3	3	2	6	3	5	3	8	35	17	0	1	1	3	Eukaryota	Euglenozoa	Kinetoplastea	Trypanosomatida	Trypanosomatidae	Leishmania	Leishmania donovani
2699131	0	0	0	0	1	0	0	0	0	0	0	0	0	0	0	0	Eukaryota	Rhodophyta	Florideophyceae	Gelidiales	Pterocladiaceae	Pterocladiella	Pterocladiella musciformis
225587	0	0	0	0	1	0	0	0	0	0	0	0	0	0	0	0	Eukaryota	Euglenozoa	Euglenida	Eutreptiales		Eutreptiella	Eutreptiella sp. MBIC11104
1191503	8	1	0	0	2	0	0	5	1	0	4	0	0	1	0	0	Eukaryota	Chlorophyta	Chlorophyceae	Chlamydomonadales		Ettlia	Ettlia sp. YC001
1220926	2	2	2	4	2	1	6	1	0	0	0	0	0	2	0	0	Eukaryota	Mucoromycota	Mucoromycetes	Mucorales	Mucoraceae	Mucor	Mucor circinelloides
882277	0	0	0	0	1	0	2	0	0	0	0	0	0	0	0	0	Eukaryota	Haptophyta					Haptophyceae sp. 3901-A8
112059	0	1	1	0	1	0	0	0	0	0	0	0	0	0	0	0	Eukaryota		Phaeophyceae	Ectocarpales	Scytosiphonaceae	Nemoderma	Nemoderma tingitanum
1896182	0	1	0	0	1	0	0	0	0	0	0	0	0	0	0	0	Eukaryota	Mucoromycota	Mortierellomycetes	Mortierellales	Mortierellaceae	Mortierella	Mortierella sp. AD031
5082	0	5	0	3	2	4	2	2	0	0	0	1	0	0	0	0	Eukaryota	Ascomycota	Eurotiomycetes	Eurotiales	Aspergillaceae	Penicillium	Penicillium roqueforti
48970	6	8	2	1	6	1	7	5	7	12	0	2	1	5	0	2	Eukaryota	Rhodophyta	Florideophyceae	Sporolithales	Sporolithaceae	Sporolithon	Sporolithon durum
1485227	2	4	6	2	1	6	3	6	0	0	0	0	0	1	1	2	Eukaryota	Ascomycota	Leotiomycetes	Helotiales	Leptodontidiaceae	Leptodontidium	Leptodontidium sp. 2 PMI_412
159503	2	0	3	2	3	3	0	4	1	0	1	0	0	0	0	1	Eukaryota	Rhodophyta	Florideophyceae	Ceramiales	Ceramiaceae	Centroceras	Centroceras clavulatum
2662032	0	1	2	1	1	5	0	4	0	0	0	0	0	0	0	0	Eukaryota	Rhodophyta	Florideophyceae	Batrachospermales	Batrachospermaceae	Montagnia	Montagnia macrospora
1085968	0	0	0	0	1	0	0	0	0	0	0	0	0	0	0	0	Eukaryota	Chlorophyta	Trebouxiophyceae			Elliptochloris	Elliptochloris antarctica
1151754	3	3	2	2	1	4	1	9	0	0	0	2	0	0	0	0	Eukaryota	Basidiomycota	Ustilaginomycetes	Ustilaginales	Ustilaginaceae	Moesziomyces	Moesziomyces antarcticus
160623	2	7	1	1	1	4	2	9	0	0	0	0	0	0	0	0	Eukaryota		Dinophyceae	Gonyaulacales	Gonyaulacaceae	Adenoides	Adenoides eludens
1137211	0	0	0	0	1	0	0	0	0	0	0	0	0	0	0	0	Eukaryota	Ascomycota	Eurotiomycetes	Eurotiales	Aspergillaceae	Aspergillus	Aspergillus luchuensis
5315	0	0	0	0	2	0	0	0	0	1	0	0	0	0	0	0	Eukaryota	Basidiomycota	Agaricomycetes	Polyporales	Polyporaceae	Ganoderma	Ganoderma lucidum
1903189	3	0	3	4	1	1	2	5	0	5	0	2	0	3	6	4	Eukaryota	Ascomycota	Lecanoromycetes	Lecanorales	Parmeliaceae	Alectoria	Alectoria fallacina
1732443	0	0	0	2	2	0	0	0	0	0	0	0	0	0	0	0	Eukaryota	Euglenozoa	Euglenida	Petalomonadida	Scytomonadidae	Scytomonas	Scytomonas saepesedens
650164	3	5	4	3	2	16	10	12	0	3	1	1	1	10	2	1	Eukaryota	Basidiomycota	Agaricomycetes	Polyporales	Phanerochaetaceae	Phanerochaete	Phanerochaete carnosa
2600206	0	4	27	4	1	2	2	1	0	0	1	1	2	3	6	4	Eukaryota	Basidiomycota	Agaricomycetes	Cantharellales	Ceratobasidiaceae	Ceratobasidium	Ceratobasidium sp. 423
753680	0	1	2	1	1	0	1	6	0	0	0	1	0	3	0	0	Eukaryota	Rhodophyta	Compsopogonophyceae	Erythropeltidales	Erythrotrichiaceae	Porphyrostromium	Porphyrostromium boryanum
432551	11	1	0	0	1	0	0	0	12	0	0	0	0	0	0	0	Eukaryota	Bacillariophyta	Bacillariophyceae	Naviculales	Neidiaceae	Neidium	Neidium affine
1148060	5	2	1	1	1	0	0	4	0	0	2	0	1	0	0	1	Eukaryota	Chlorophyta	Chlorophyceae	Chlamydomonadales	Chlorococcaceae	Borodinellopsis	Borodinellopsis texensis
152704	0	0	5	7	2	0	1	0	0	0	0	0	0	0	0	0	Eukaryota						uncultured stramenopile
2211647	4	6	1	1	4	4	3	7	0	0	2	0	0	1	0	0	Eukaryota	Ascomycota	Sordariomycetes	Xylariales		Monosporascus	Monosporascus sp. GIB2
578461	9	7	4	2	1	4	2	5	2	0	7	8	0	5	2	3	Eukaryota	Microsporidia			Nosematidae	Nosema	Nosema bombycis
413587	0	0	0	0	1	3	2	1	0	0	0	0	0	0	0	0	Eukaryota	Preaxostyla		Oxymonadida	Saccinobaculidae	Saccinobaculus	Saccinobaculus environmental sample
882252	0	0	0	0	1	0	0	1	0	0	0	0	0	0	0	0	Eukaryota	Haptophyta					Haptophyceae sp. 01-G12
1460663	3	6	1	1	2	6	1	4	0	0	0	1	0	18	8	4	Eukaryota	Ascomycota	Dothideomycetes	Pleosporales	Didymosphaeriaceae	Paraphaeosphaeria	Paraphaeosphaeria sporulosa
2184484	1	1	0	1	1	0	0	0	0	0	0	0	0	0	0	0	Eukaryota	Chlorophyta	Chlorophyceae	Sphaeropleales	Hydrodictyaceae	Pseudopediastrum	Pseudopediastrum sp. CL0201VA
265534	0	0	0	0	1	0	0	0	0	0	0	0	0	0	0	0	Eukaryota	Bacillariophyta	Fragilariophyceae	Fragilariales	Fragilariaceae	Synedra	Synedra hyperborea
136499	0	1	1	0	1	2	0	0	0	0	2	0	2	0	0	0	Eukaryota	Evosea	Variosea			Phalansterium	Phalansterium solitarium
2810150	2	5	4	1	1	6	0	6	0	0	0	0	0	0	0	5	Eukaryota		Bigyra	Placidida		Suigetsumonas	Suigetsumonas keniensis
161377	0	1	0	0	1	0	0	0	0	0	0	0	0	0	0	0	Eukaryota	Rhodophyta	Florideophyceae	Ceramiales	Rhodomelaceae	Bostrychia	Bostrychia calliptera
183478	0	1	5	0	1	8	2	0	2	0	6	1	0	0	0	2	Eukaryota	Ascomycota	Dothideomycetes	Pleosporales	Pleosporaceae	Stemphylium	Stemphylium lycopersici
930089	0	0	0	2	1	0	1	0	0	0	0	0	0	0	0	0	Eukaryota	Ascomycota	Dothideomycetes	Pleosporales	Pleosporaceae	Bipolaris	Bipolaris zeicola
2510777	0	0	0	0	1	0	0	2	0	0	0	0	0	0	0	0	Eukaryota	Rhodophyta	Florideophyceae	Gracilariales	Gracilariaceae	Agarophyton	Agarophyton chilense
60925	0	0	0	0	1	1	0	0	0	0	0	0	0	0	0	0	Eukaryota	Rhodophyta	Bangiophyceae	Bangiales	Bangiaceae	Pyropia	Pyropia pulchra
272952	0	0	1	2	2	0	2	0	0	0	0	0	0	0	0	0	Eukaryota	Oomycota		Peronosporales	Peronosporaceae	Hyaloperonospora	Hyaloperonospora arabidopsidis
2725400	0	1	0	0	1	1	0	0	0	0	0	0	0	0	0	0	Eukaryota		Pelagophyceae	Sarcinochrysidales	Sarcinochrysidaceae	Glomerochrysis	Glomerochrysis psammophila
189642	0	2	0	0	1	3	1	2	0	0	0	0	0	0	0	0	Eukaryota	Rhodophyta	Florideophyceae	Ceramiales	Wrangeliaceae	Plumaria	Plumaria plumosa
1435070	0	1	1	0	2	0	0	0	0	0	3	7	1	1	0	0	Eukaryota	Ascomycota	Sordariomycetes	Hypocreales	Nectriaceae	Fusarium	Fusarium piperis
167235	6	1	1	0	3	0	1	1	0	0	0	0	0	0	0	0	Eukaryota	Chlorophyta	Trebouxiophyceae				uncultured Trebouxiophyceae
2544991	0	0	0	0	2	0	0	3	0	0	0	0	1	0	0	1	Eukaryota	Apicomplexa	Aconoidasida	Nephromycida		Nephromyces	Nephromyces sp. ex Molgula occidentalis
36056	1	2	0	3	1	9	1	4	0	1	0	0	0	0	0	0	Eukaryota	Basidiomycota	Agaricomycetes	Boletales	Boletaceae	Boletus	Boletus edulis
568390	1	2	1	0	1	0	0	0	0	0	0	0	0	0	0	0	Eukaryota						Leukarachnion sp. ATCC PRA-24
111463	3	2	1	5	1	7	0	4	0	4	6	3	5	3	4	1	Eukaryota	Ascomycota	Sordariomycetes	Hypocreales	Ophiocordycipitaceae	Hirsutella	Hirsutella rhossiliensis
301713	0	0	2	0	1	0	3	3	2	0	0	0	1	1	0	3	Eukaryota	Ascomycota	Dothideomycetes	Pleosporales	Leptosphaeriaceae	Plenodomus	Plenodomus lindquistii
63821	4	1	2	1	1	1	0	0	0	0	0	0	0	0	0	0	Eukaryota	Ascomycota	Eurotiomycetes	Eurotiales	Aspergillaceae	Penicillium	Penicillium daleae
708197	1	0	0	0	1	0	0	0	0	0	0	0	0	0	0	0	Eukaryota	Ascomycota	Sordariomycetes	Glomerellales	Glomerellaceae	Colletotrichum	Colletotrichum tofieldiae
418950	0	0	0	0	1	0	1	0	0	0	0	0	0	0	0	0	Eukaryota	Haptophyta		Coccolithales	Calcidiscaceae	Umbilicosphaera	Umbilicosphaera hulburtiana
163096	11	2	0	0	1	4	2	1	0	0	0	0	0	0	1	1	Eukaryota	Chlorophyta	Trebouxiophyceae			Pleurastrosarcina	Pleurastrosarcina brevispinosa
87229	0	0	0	3	1	0	2	3	0	0	1	2	0	0	0	0	Eukaryota	Ascomycota	Leotiomycetes	Helotiales	Sclerotiniaceae	Botrytis	Botrytis porri
2854	0	0	0	0	3	0	0	0	0	0	0	0	0	0	0	0	Eukaryota	Bacillariophyta	Bacillariophyceae	Bacillariales	Bacillariaceae	Cylindrotheca	Cylindrotheca sp.
2078593	0	4	1	0	1	5	2	0	0	0	1	3	0	0	0	0	Eukaryota	Ascomycota	Sordariomycetes	Glomerellales	Glomerellaceae	Colletotrichum	Colletotrichum shisoi
139907	3	3	0	1	1	4	2	0	0	0	0	0	0	2	2	0	Eukaryota	Rhodophyta	Stylonematophyceae	Stylonematales	Stylonemataceae	Chroodactylon	Chroodactylon ornatum
178872	4	0	2	2	1	4	0	3	1	2	1	0	1	2	1	0	Eukaryota	Basidiomycota	Agaricomycetes	Boletales	Pisolithaceae	Pisolithus	Pisolithus microcarpus
1907521	9	4	1	2	1	5	3	1	8	3	0	0	0	0	0	0	Eukaryota	Basidiomycota	Agaricomycetes	Russulales	Russulaceae	Lactarius	Lactarius psammicola
2663899	2	2	3	1	1	3	1	2	0	0	0	0	0	0	0	1	Eukaryota	Zoopagomycota	Kickxellomycetes	Kickxellales	Kickxellaceae	Coemansia	Coemansia sp. RSA 1972
2663879	0	1	0	0	1	2	0	1	1	0	0	0	0	0	0	0	Eukaryota	Zoopagomycota	Kickxellomycetes	Kickxellales	Kickxellaceae	Coemansia	Coemansia sp. RSA 2424
429571	1	2	2	1	1	3	0	0	0	0	3	0	0	0	0	0	Eukaryota		Bigyra	Opalinata	Blastocystidae	Blastocystis	Blastocystis sp. subtype 8
35171	0	4	1	1	1	1	4	10	0	0	0	0	0	0	0	0	Eukaryota	Rhodophyta	Florideophyceae	Gelidiales	Gelidiaceae	Gelidium	Gelidium vagum
35110	6	1	0	0	1	0	0	2	0	0	0	0	0	0	2	0	Eukaryota	Ciliophora	Litostomatea	Haptorida	Spathidiidae	Spathidium	Spathidium sp.
210589	0	3	1	0	1	0	2	0	0	0	0	0	0	0	0	0	Eukaryota	Bacillariophyta	Mediophyceae	Triceratiales	Triceratiaceae	Lampriscus	Lampriscus kittonii
2006982	0	1	0	4	1	0	1	3	0	1	4	0	0	0	0	0	Eukaryota	Rhodophyta	Florideophyceae	Ceramiales	Rhodomelaceae	Periphykon	Periphykon beckeri
65070	1	0	0	0	1	2	0	2	0	0	0	0	0	0	0	3	Eukaryota	Oomycota		Pythiales	Pythiaceae	Pythium	Pythium aphanidermatum
68775	5	2	3	4	1	8	2	10	0	3	4	2	0	3	0	3	Eukaryota	Basidiomycota	Agaricomycetes	Agaricales	Nidulariaceae	Crucibulum	Crucibulum laeve
590114	0	0	0	0	2	0	0	0	0	0	0	0	0	0	0	0	Eukaryota		Phaeophyceae	Fucales	Sargassaceae	Ericaria	Ericaria crinita
1037967	3	9	1	0	2	1	0	0	0	0	0	0	1	0	0	0	Eukaryota	Euglenozoa	Kinetoplastea	Neobodonida		Azumiobodo	Azumiobodo hoyamushi
407207	0	0	0	0	2	0	1	0	0	0	0	0	0	0	0	0	Eukaryota		Dinophyceae	Peridiniales	Peridiniaceae	Peridinium	Peridinium limbatum
1904889	1	1	3	2	1	4	7	5	0	0	0	0	0	0	1	0	Eukaryota	Apicomplexa			Haemogregarinidae	Haemogregarina	Haemogregarina sp.
293382	0	0	0	0	1	0	0	0	0	0	0	0	0	0	0	0	Eukaryota	Ascomycota	Eurotiomycetes	Eurotiales	Aspergillaceae	Penicillium	Penicillium thymicola
407209	3	3	1	3	3	6	2	0	1	0	1	0	0	0	0	1	Eukaryota	Cercozoa	Imbricatea	Thaumatomonadida	Thaumatomastigidae	Thaumatomonas	Thaumatomonas sp. TMT002
38368	0	2	0	0	3	0	2	7	0	0	0	0	1	1	1	1	Eukaryota	Rhodophyta	Florideophyceae	Nemastomatales	Schizymeniaceae	Schizymenia	Schizymenia dubyi
167768	13	2	0	0	3	2	1	0	0	0	0	0	0	0	0	0	Eukaryota	Chlorophyta	Chlorophyceae	Chlamydomonadales	Characiochloridaceae	Characiochloris	Characiochloris acuminata
1810919	0	10	4	0	2	4	4	7	1	3	2	0	3	3	4	3	Eukaryota	Ascomycota	Eurotiomycetes	Eurotiales	Aspergillaceae	Aspergillus	Aspergillus mulundensis
2006976	0	4	1	1	1	1	1	0	0	1	0	1	0	0	0	0	Eukaryota	Rhodophyta	Florideophyceae	Ceramiales	Rhodomelaceae	Thaumatella	Thaumatella adunca
163318	6	0	0	0	1	17	3	7	0	0	0	0	0	2	0	1	Eukaryota	Chlorophyta	Chlorophyceae		Microsporaceae	Microspora	Microspora sp. UTEX LB472
142113	3	1	0	0	2	2	0	3	0	0	0	0	2	0	0	0	Eukaryota		Dinophyceae	Peridiniales	Peridiniaceae	Peridinium	Peridinium willei
140095	12	0	0	2	1	0	6	3	0	1	0	0	0	0	2	0	Eukaryota	Chlorophyta	Chlorophyceae	Chlamydomonadales	Dunaliellaceae	Dunaliella	Dunaliella viridis
2704661	7	10	1	0	1	3	3	1	0	1	0	0	0	0	0	0	Eukaryota	Chlorophyta	Trebouxiophyceae	Watanabeales		Polulichloris	Polulichloris maxima
127542	0	0	0	1	1	0	0	0	0	0	0	0	0	0	0	0	Eukaryota		Phaeophyceae	Fucales	Sargassaceae	Sargassum	Sargassum thunbergii
156630	3	5	0	0	1	2	6	1	0	0	7	0	0	0	0	0	Eukaryota	Ascomycota	Dothideomycetes	Pleosporales	Pleosporaceae	Alternaria	Alternaria arborescens
294746	4	2	5	0	2	4	3	11	0	1	0	1	0	6	8	4	Eukaryota	Ascomycota	Pichiomycetes	Serinales	Debaryomycetaceae	Meyerozyma	Meyerozyma guilliermondii
156999	0	0	0	2	1	0	0	0	0	0	0	0	0	0	0	0	Eukaryota		Phaeophyceae	Dictyotales	Dictyotaceae	Distromium	Distromium decumbens
197863	16	2	0	0	4	1	1	0	0	1	0	0	2	0	0	0	Eukaryota	Ciliophora	Litostomatea	Haptorida	Dileptidae	Dileptus	Dileptus margaritifer
163307	1	0	1	1	1	3	0	0	0	0	0	0	0	0	0	0	Eukaryota	Chlorophyta	Trebouxiophyceae	Chlorellales	Oocystaceae	Eremosphaera	Eremosphaera viridis
310805	4	0	3	1	1	0	2	0	1	0	0	1	0	0	2	0	Eukaryota	Cercozoa		Cercomonadida	Cercomonadidae	Cercomonas	Cercomonas agilis
55726	0	0	0	0	2	0	0	0	0	0	0	0	0	0	0	0	Eukaryota	Ciliophora	Colpodea	Bursariomorphida	Bursariidae	Bursaria	Bursaria truncatella
128442	0	2	0	1	2	2	7	5	3	0	0	0	0	0	5	4	Eukaryota	Ascomycota	Eurotiomycetes	Eurotiales	Trichocomaceae	Talaromyces	Talaromyces pinophilus
1622147	1	0	1	0	2	0	2	0	0	0	0	0	0	0	0	0	Eukaryota	Ascomycota	Leotiomycetes	Thelebolales	Thelebolaceae	Pseudogymnoascus	Pseudogymnoascus sp. WSF 3629
90962	1	0	0	0	1	0	0	1	0	0	0	0	0	0	0	0	Eukaryota	Apicomplexa	Conoidasida	Eucoccidiorida	Cryptosporidiidae	Cryptosporidium	Cryptosporidium sp.
38278	1	2	2	1	1	1	2	0	0	0	0	0	0	0	0	0	Eukaryota	Euglenozoa	Euglenida	Euglenales	Euglenaceae	Euglena	Euglena stellata
216750	0	1	0	0	1	0	0	0	0	0	0	0	0	0	0	0	Eukaryota	Bacillariophyta	Bacillariophyceae		Entomoneidaceae	Entomoneis	Entomoneis cf. alata
5078	5	8	0	1	1	0	0	0	7	0	0	0	0	0	0	0	Eukaryota	Ascomycota	Eurotiomycetes	Eurotiales	Aspergillaceae	Penicillium	Penicillium griseofulvum
133427	0	1	1	0	1	3	0	3	0	0	1	0	0	0	0	0	Eukaryota		Dinophyceae	Gonyaulacales	Protoceratiaceae	Protoceratium	Protoceratium reticulatum
243311	17	3	10	0	1	0	1	2	1	0	0	1	0	4	0	0	Eukaryota	Ciliophora	Spirotrichea	Urostylida	Holostichidae	Holosticha	Holosticha sp. WJC-2003
468837	1	3	1	0	1	4	2	6	1	0	0	0	0	3	1	1	Eukaryota	Ascomycota	Sordariomycetes	Hypocreales	Cordycipitaceae	Lecanicillium	Lecanicillium saksenae
2006978	0	0	0	0	1	0	0	0	0	0	0	0	0	0	0	0	Eukaryota	Rhodophyta	Florideophyceae	Ceramiales	Rhodomelaceae	Polysiphonia	Polysiphonia infestans
151735	0	5	1	0	1	1	0	0	0	0	0	1	0	0	0	0	Eukaryota	Rhodophyta	Florideophyceae	Halymeniales	Halymeniaceae	Grateloupia	Grateloupia asiatica
1003040	9	4	0	0	1	1	3	2	0	0	0	0	0	0	0	0	Eukaryota	Bacillariophyta	Coscinodiscophyceae	Stephanodiscales	Stephanodiscaceae	Cyclostephanos	Cyclostephanos dubius
248742	2	0	0	0	1	0	0	0	0	0	0	0	0	0	0	0	Eukaryota	Chlorophyta	Trebouxiophyceae			Coccomyxa	Coccomyxa subellipsoidea
697908	0	0	0	0	3	0	0	0	0	0	0	0	0	0	0	0	Eukaryota	Bacillariophyta	Bacillariophyceae	Naviculales			Naviculales sp. CCMP2297
63409	0	0	2	1	1	5	3	1	0	0	0	0	0	2	2	0	Eukaryota	Chlorophyta	Ulvophyceae	Ulvales	Ulvaceae	Ulva	Ulva linza
2714763	16	1	2	2	1	0	0	1	2	2	0	0	0	0	0	1	Eukaryota	Ascomycota	Sordariomycetes	Hypocreales	Cordycipitaceae	Akanthomyces	Akanthomyces lecanii
101090	3	0	0	0	1	0	0	0	0	0	0	0	0	0	0	0	Eukaryota	Mucoromycota	Mucoromycetes	Mucorales	Chaetocladiaceae	Chaetocladium	Chaetocladium jonesii
2773716	0	1	3	0	1	2	1	2	0	4	0	0	0	1	0	1	Eukaryota	Ascomycota	Dothideomycetes	Dothideales	Saccotheciaceae	Aureobasidium	Aureobasidium uvarum
69142	0	0	0	0	1	0	0	0	0	0	0	0	0	0	0	0	Eukaryota	Rhodophyta	Florideophyceae	Batrachospermales	Batrachospermaceae	Torularia	Torularia atra
1343669	0	0	2	5	1	0	0	0	0	0	0	0	0	0	0	0	Eukaryota	Bacillariophyta	Coscinodiscophyceae	Chaetocerotales	Chaetocerotaceae	Chaetoceros	Chaetoceros rotosporus
257610	0	0	0	0	2	0	0	0	0	0	0	0	0	0	0	0	Eukaryota	Rhodophyta	Florideophyceae	Plocamiales	Plocamiaceae	Plocamium	Plocamium mertensii
2614575	3	1	0	2	1	1	0	0	0	0	0	0	2	0	0	0	Eukaryota	Ascomycota	Sordariomycetes	Xylariales	Hypoxylaceae	Daldinia	Daldinia sp. FL1419
241526	0	0	0	0	2	0	0	0	0	0	0	0	0	0	0	0	Eukaryota	Ascomycota	Pichiomycetes	Serinales	Debaryomycetaceae	Candida	Candida africana
1442596	1	1	0	0	1	0	0	0	0	0	0	0	0	0	0	0	Eukaryota	Bacillariophyta	Coscinodiscophyceae	Chaetocerotales	Chaetocerotaceae	Bacteriastrum	Bacteriastrum mediterraneum
43261	3	1	0	1	1	3	0	0	0	0	0	0	0	0	0	0	Eukaryota	Chlorophyta	Ulvophyceae	Ulotrichales	Helicodictyaceae	Rhexinema	Rhexinema sarcinoideum
573508	2	2	0	0	1	1	3	3	10	4	4	2	2	4	1	3	Eukaryota	Ascomycota	Eurotiomycetes	Eurotiales	Aspergillaceae	Aspergillus	Aspergillus cristatus
5860	2	3	1	0	1	2	1	7	1	1	0	5	1	1	0	6	Eukaryota	Apicomplexa	Aconoidasida	Haemosporida	Plasmodiidae	Plasmodium	Plasmodium vinckei
1151444	0	0	0	0	1	0	0	0	0	0	0	0	0	0	0	0	Eukaryota	Ascomycota	Dothideomycetes	Botryosphaeriales	Phyllostictaceae	Phyllosticta	Phyllosticta yuccae
36767	21	2	2	0	3	6	3	4	2	1	1	0	0	1	2	3	Eukaryota	Ciliophora	Spirotrichea	Euplotida	Euplotidae	Euplotes	Euplotes focardii
698440	1	2	1	0	2	1	1	0	0	0	1	0	0	2	0	0	Eukaryota	Ascomycota	Leotiomycetes	Helotiales	Drepanopezizaceae	Drepanopeziza	Drepanopeziza brunnea
279518	9	3	2	3	1	26	8	30	33	8	0	0	5	4	1	0	Eukaryota	Basidiomycota	Agaricomycetes	Boletales	Suillaceae	Suillus	Suillus hirtellus
52551	1	1	0	1	1	1	3	9	1	0	0	0	0	0	4	0	Eukaryota		Synurophyceae	Synurales	Mallomonadaceae	Mallomonas	Mallomonas rasilis
1301589	0	0	2	2	3	0	0	0	0	0	0	0	0	0	0	0	Eukaryota	Ascomycota	Lecanoromycetes	Teloschistales	Teloschistaceae	Variospora	Variospora aurantia
1408657	2	0	2	0	2	3	0	9	0	0	1	0	0	1	0	2	Eukaryota	Ascomycota	Pneumocystomycetes	Pneumocystales	Pneumocystaceae	Pneumocystis	Pneumocystis jirovecii
77567	0	0	1	0	1	0	0	0	0	0	0	0	0	0	0	0	Eukaryota	Apicomplexa	Aconoidasida	Haemosporida	Plasmodiidae	Hepatocystis	Hepatocystis sp.
2834492	0	0	0	0	1	1	0	0	0	0	0	0	0	0	0	0	Eukaryota	Chlorophyta	Trebouxiophyceae	Chlorellales	Chlorellaceae	Prototheca	Prototheca sp. PK1
2575637	0	6	3	0	3	2	5	6	0	0	0	0	0	0	0	0	Eukaryota	Rhodophyta	Florideophyceae	Ceramiales	Wrangeliaceae	Bornetia	Bornetia secundiflora
279580	0	0	3	0	2	1	0	2	0	0	1	0	1	0	0	0	Eukaryota	Ciliophora	Oligohymenophorea	Philasterida	Glauconematidae	Miamiensis	Miamiensis avidus
148305	4	8	1	6	1	0	3	3	6	0	0	2	0	3	2	6	Eukaryota	Ascomycota	Sordariomycetes	Magnaporthales	Pyriculariaceae	Pyricularia	Pyricularia grisea
361088	0	0	0	0	1	0	0	0	0	0	0	0	0	0	0	0	Eukaryota	Evosea	Eumycetozoa	Dictyosteliales	Raperosteliaceae	Hagiwaraea	Hagiwaraea rhizopodium
1077397	6	1	1	1	2	9	1	0	1	0	0	3	1	0	0	0	Eukaryota	Rhodophyta	Florideophyceae	Nemaliales	Liagoraceae	Neoizziella	Neoizziella asiatica
2927041	0	0	0	0	1	0	0	0	0	0	0	0	0	0	0	0	Eukaryota	Rhodophyta	Bangiophyceae	Cyanidiales	Cyanidioschyzonaceae		Cyanidioschyzonaceae sp. 2
174685	5	1	2	2	2	1	0	1	0	2	1	3	0	1	1	2	Eukaryota	Microsporidia			Ordosporidae	Ordospora	Ordospora colligata
1979460	0	0	0	0	1	0	0	0	0	0	0	0	0	0	0	0	Eukaryota	Basidiomycota	Agaricomycetes	Polyporales	Polyporaceae	Polyporus	Polyporus cuticulatus
1550894	0	0	0	0	1	0	0	0	0	0	0	0	0	0	0	0	Eukaryota	Ciliophora	Spirotrichea	Sporadotrichida	Oxytrichidae	Urosoma	Urosoma karinae
208452	2	1	2	1	1	2	0	0	0	0	13	1	0	3	2	2	Eukaryota	Apicomplexa	Aconoidasida	Haemosporida	Plasmodiidae	Plasmodium	Plasmodium coatneyi
882190	0	0	0	0	1	0	0	0	0	0	0	0	0	0	0	0	Eukaryota	Bacillariophyta	Bacillariophyceae	Cymbellales	Cymbellaceae	Cymbella	Cymbella tumida
1263415	0	0	3	0	6	4	4	10	0	0	0	1	4	1	0	6	Eukaryota	Ascomycota	Eurotiomycetes	Verrucariales	Verrucariaceae	Endocarpon	Endocarpon pusillum
72548	0	3	1	0	2	3	3	1	0	0	0	0	0	0	0	0	Eukaryota	Haptophyta		Prymnesiales	Prymnesiaceae	Prymnesium	Prymnesium polylepis
5067	4	1	0	0	1	2	0	3	0	0	0	1	0	0	0	0	Eukaryota	Ascomycota	Eurotiomycetes	Eurotiales	Aspergillaceae	Aspergillus	Aspergillus parasiticus
1163406	6	2	3	6	2	2	0	0	0	2	4	10	0	7	1	3	Eukaryota	Ascomycota	Sordariomycetes	Hypocreales	Ophiocordycipitaceae	Tolypocladium	Tolypocladium ophioglossoides
2724434	3	1	0	0	1	0	1	0	0	0	0	0	0	0	0	0	Eukaryota		Phaeophyceae	Laminariales	Laminariaceae	Hedophyllum	Hedophyllum nigripes
766039	1	1	0	0	1	7	1	2	0	0	0	2	0	2	1	0	Eukaryota	Ascomycota	Dothideomycetes	Mycosphaerellales	Teratosphaeriaceae	Acidomyces	Acidomyces sp. 'richmondensis'
1714343	0	0	0	0	1	0	0	0	0	0	0	0	0	0	0	0	Eukaryota	Ascomycota	Sordariomycetes	Xylariales	Diatrypaceae	Cryptosphaeria	Cryptosphaeria multicontinentalis
416450	1	1	3	0	2	1	0	2	0	0	1	0	0	2	0	0	Eukaryota	Ascomycota	Eurotiomycetes	Eurotiales	Aspergillaceae	Penicillium	Penicillium antarcticum
217483	1	1	1	7	2	6	3	6	0	0	0	0	0	0	0	5	Eukaryota	Rhodophyta	Florideophyceae	Gigartinales	Kallymeniaceae	Leiomenia	Leiomenia cribrosa
42747	0	1	0	0	1	0	0	1	0	0	0	0	0	0	0	0	Eukaryota	Ascomycota	Sordariomycetes	Hypocreales	Nectriaceae	Fusarium	Fusarium heterosporum
103365	1	0	1	0	1	1	1	2	0	0	0	0	0	0	0	0	Eukaryota	Chlorophyta	Chlorophyceae	Chlamydomonadales	Chlamydomonadaceae	Chlamydomonas	Chlamydomonas sp. W80
420555	0	0	0	0	1	1	1	0	0	0	0	0	0	0	0	0	Eukaryota		Chrysophyceae	Chromulinales	Chromulinaceae	Ochromonas	Ochromonas sp. CCMP1278
571087	1	6	8	2	4	13	6	9	3	0	1	0	1	11	3	4	Eukaryota	Basidiomycota	Agaricomycetes	Polyporales	Polyporaceae	Trametes	Trametes punicea
326628	0	0	0	0	1	0	0	0	0	0	0	0	0	0	0	0	Eukaryota	Ascomycota	Sordariomycetes	Xylariales	Hypoxylaceae	Annulohypoxylon	Annulohypoxylon stygium
426428	0	1	0	0	2	0	1	0	0	0	0	0	0	0	1	1	Eukaryota	Ascomycota	Sordariomycetes	Hypocreales	Nectriaceae	Fusarium	Fusarium oxysporum
2116076	0	0	0	0	1	0	1	0	0	0	0	0	0	0	0	0	Eukaryota	Rhodophyta	Florideophyceae	Rhodymeniales	Champiaceae	Champia	Champia sp.
884089	1	0	1	0	3	0	2	3	0	0	0	1	0	0	0	0	Eukaryota	Rhodophyta	Florideophyceae	Ceramiales	Rhodomelaceae	Pterosiphonia	Pterosiphonia complanata
418784	1	1	0	0	2	1	3	4	0	0	0	0	0	2	3	7	Eukaryota	Ascomycota	Pichiomycetes	Serinales	Metschnikowiaceae	Candidozyma	Candidozyma pseudohaemuli
420551	0	0	0	0	2	0	0	0	0	0	0	0	0	0	0	0	Eukaryota		Chrysophyceae	Chromulinales	Chromulinaceae	Ochromonas	Ochromonas sp. AC514
300247	0	0	0	0	1	0	0	0	0	0	0	0	0	0	0	0	Eukaryota	Ascomycota	Dothideomycetes	Pleosporales	Cyclothyriellaceae	Cyclothyriella	Cyclothyriella rubronotata
64657	0	0	0	0	2	0	0	0	0	0	0	0	0	0	0	0	Eukaryota	Basidiomycota	Tremellomycetes	Tremellales	Tremellaceae	Tremella	Tremella fuciformis
515478	0	0	0	0	1	0	0	0	0	0	0	0	0	0	0	0	Eukaryota	Bacillariophyta	Fragilariophyceae	Striatellales	Striatellaceae	Hyalosira	Hyalosira tropicalis
698441	2	1	3	2	1	0	1	0	0	1	0	0	0	0	0	0	Eukaryota	Ascomycota	Leotiomycetes	Helotiales	Drepanopezizaceae	Drepanopeziza	Drepanopeziza brunnea
1089451	0	0	0	0	1	0	0	0	0	0	0	0	0	0	0	0	Eukaryota	Ascomycota	Sordariomycetes	Hypocreales	Nectriaceae	Fusarium	Fusarium odoratissimum
1450539	9	0	1	2	2	0	3	8	3	0	0	0	0	1	0	0	Eukaryota	Ascomycota	Eurotiomycetes	Eurotiales	Aspergillaceae	Aspergillus	Aspergillus saccharolyticus
700708	0	0	0	0	1	0	0	0	0	0	0	0	0	0	0	0	Eukaryota	Rhodophyta	Florideophyceae	Palmariales	Meiodiscaceae	Meiodiscus	Meiodiscus concrescens
2742144	2	0	4	1	1	1	0	0	0	0	0	0	0	0	0	0	Eukaryota	Ciliophora	Spirotrichea	Tintinnida	Tintinnidae	Eutintinnus	Eutintinnus rectus
4922	1	6	1	0	1	0	1	0	0	2	0	0	0	1	3	0	Eukaryota	Ascomycota	Pichiomycetes	Pichiales	Pichiaceae	Komagataella	Komagataella pastoris
2614607	2	0	0	0	1	0	0	1	0	0	0	0	1	0	0	0	Eukaryota	Ascomycota	Sordariomycetes	Xylariales	Hypoxylaceae	Hypoxylon	Hypoxylon sp. NC0597
52679	10	0	1	1	1	0	0	0	0	0	0	0	0	0	2	0	Eukaryota	Chlorophyta	Chlorophyceae	Sphaeropleales	Cylindrocapsaceae	Cylindrocapsa	Cylindrocapsa geminella
311320	1	0	0	0	1	0	0	0	0	0	0	0	0	0	0	0	Eukaryota	Ciliophora	Spirotrichea	Kiitrichida	Kiitrichidae	Kiitricha	Kiitricha marina
943167	0	0	0	0	1	0	0	0	0	0	0	0	0	0	0	0	Eukaryota	Apicomplexa	Conoidasida	Eucoccidiorida	Sarcocystidae	Toxoplasma	Toxoplasma gondii
3027999	4	1	1	3	1	3	10	1	0	0	2	0	0	0	0	0	Eukaryota	Rhodophyta	Bangiophyceae	Cyanidiales	Cyanidiaceae	Cyanidium	Cyanidium sp. THAL103
915349	2	4	0	1	1	2	0	4	0	0	0	0	1	0	0	0	Eukaryota	Bacillariophyta	Fragilariophyceae	Fragilariales	Fragilariaceae	Koernerella	Koernerella recticostata
1325616	10	3	3	2	2	3	0	5	0	0	4	0	0	2	2	13	Eukaryota	Basidiomycota	Agaricomycetes	Boletales	Boletaceae	Butyriboletus	Butyriboletus roseoflavus
1631665	0	0	3	0	1	0	0	1	0	0	0	0	0	1	1	0	Eukaryota	Oomycota		Albuginales	Albuginaceae	Albugo	Albugo lepigoni
1104407	0	3	2	1	1	2	3	11	0	0	0	0	0	0	0	0	Eukaryota		Eustigmatophyceae	Eustigmatales	Chlorobotryaceae	Vischeria	Vischeria stellata
1896190	0	1	0	0	1	1	0	2	0	0	0	0	0	0	0	1	Eukaryota	Mucoromycota	Mortierellomycetes	Mortierellales	Mortierellaceae	Mortierella	Mortierella sp. GBA43
526243	0	1	2	0	2	1	0	2	0	0	1	1	0	0	0	1	Eukaryota	Basidiomycota	Agaricomycetes	Polyporales	Polyporaceae	Trametes	Trametes meyenii
1925428	0	0	0	0	1	0	0	0	0	0	0	0	0	0	0	0	Eukaryota	Basidiomycota	Cystobasidiomycetes	Cystobasidiales	Cystobasidiaceae	Cystobasidium	Cystobasidium sp.
1775924	4	7	18	10	1	2	3	0	3	4	26	2	0	3	3	1	Eukaryota	Ascomycota	Pichiomycetes	Serinales	Debaryomycetaceae	Candida	Candida margitis
433381	0	1	0	0	1	0	0	0	0	0	0	0	0	0	0	0	Eukaryota	Bacillariophyta	Bacillariophyceae	Naviculales	Sellaphoraceae	Sellaphora	Sellaphora cf. minima
1886493	0	0	0	0	2	0	0	0	0	0	0	1	0	0	0	0	Eukaryota	Basidiomycota	Agaricomycetes	Russulales	Russulaceae	Lactarius	Lactarius sp. (in: basidiomycete fungi)
1132390	10	0	0	9	1	0	0	0	0	0	0	0	0	0	0	0	Eukaryota	Basidiomycota	Agaricomycetes	Agaricales	Psathyrellaceae	Coprinopsis	Coprinopsis cinerea
185431	0	1	0	1	2	0	0	1	0	0	0	0	0	2	0	1	Eukaryota	Euglenozoa	Kinetoplastea	Trypanosomatida	Trypanosomatidae	Trypanosoma	Trypanosoma brucei
1866962	0	1	1	3	2	28	2	12	0	0	0	0	1	16	5	6	Eukaryota	Rhodophyta	Florideophyceae	Gigartinales	Hypneaceae	Hypnea	Hypnea brasiliensis
40531	8	0	0	0	2	0	1	1	0	0	0	1	0	0	0	0	Eukaryota	Chlorophyta	Chlorophyceae	Chlamydomonadales	Chlamydomonadaceae	Hyalomonas	Hyalomonas oviformis
31383	1	7	2	1	1	3	2	0	0	0	0	0	0	1	0	2	Eukaryota	Rhodophyta	Florideophyceae	Ceramiales	Ceramiaceae	Spermothamnion	Spermothamnion repens
759273	0	0	0	0	3	0	0	1	0	0	0	0	0	0	0	0	Eukaryota	Ascomycota	Sordariomycetes	Glomerellales	Glomerellaceae	Colletotrichum	Colletotrichum higginsianum
178876	4	2	3	0	1	1	2	1	0	0	0	0	0	0	0	0	Eukaryota	Basidiomycota	Tremellomycetes	Tremellales	Cryptococcaceae	Cryptococcus	Cryptococcus neoformans
2020011	0	0	0	0	1	0	0	0	0	0	0	0	0	0	0	0	Eukaryota	Oomycota		Peronosporales	Pontismataceae	Sirolpidium	[Olpidiopsis] porphyrae var. scotiae (nom. inval.)
1349383	3	4	1	0	1	7	1	1	0	0	0	0	0	0	0	0	Eukaryota	Ascomycota	Sordariomycetes	Hypocreales	Bionectriaceae	Clonostachys	Clonostachys rosea
189445	0	0	0	0	3	0	1	1	0	0	2	0	2	0	0	0	Eukaryota	Chlorophyta	Ulvophyceae	Bryopsidales	Halimedaceae	Glaukea	Glaukea argentea
48568	0	3	5	1	2	2	9	8	0	0	0	0	2	0	2	0	Eukaryota	Basidiomycota	Agaricomycetes	Boletales	Suillaceae	Suillus	Suillus cothurnatus
1622148	2	4	2	0	1	3	3	1	2	0	1	0	0	0	1	0	Eukaryota	Ascomycota	Leotiomycetes	Thelebolales	Thelebolaceae	Pseudogymnoascus	Pseudogymnoascus sp. 03VT05
524167	0	0	0	0	1	0	0	0	0	0	0	0	0	0	0	0	Eukaryota	Rhodophyta	Florideophyceae	Ceramiales	Rhodomelaceae	Polysiphonia	Polysiphonia atlantica
261529	0	0	0	0	1	5	1	4	0	0	0	0	0	4	1	1	Eukaryota	Rhodophyta	Florideophyceae	Thoreales	Thoreaceae	Thorea	Thorea riekei
2492752	0	0	0	0	1	0	0	0	1	0	0	0	0	0	0	0	Eukaryota	Rhodophyta	Florideophyceae	Hapalidiales			Hapalidiales sp. ZS_Twist-2019
323453	0	0	4	0	2	0	0	1	0	0	1	0	0	0	0	0	Eukaryota	Cercozoa		Cercomonadida	Heteromitidae	Heteromita	Heteromita sp. PRA-74
157594	0	0	0	0	1	0	0	1	0	0	0	0	0	0	0	0	Eukaryota	Ascomycota	Leotiomycetes	Erysiphales	Erysiphaceae	Erysiphe	Erysiphe alphitoides
2684611	0	1	0	0	2	0	0	0	0	0	0	1	0	0	0	0	Eukaryota	Ascomycota	Sordariomycetes	Hypocreales	Ophiocordycipitaceae	Ophiocordyceps	Ophiocordyceps kobayasii
2364088	0	1	3	4	2	1	0	1	0	0	0	0	0	5	1	0	Eukaryota	Chlorophyta	Ulvophyceae	Bryopsidales	Derbesiaceae	Pedobesia	Pedobesia claviformis
2779	7	0	0	0	2	1	0	0	1	15	4	1	6	0	0	0	Eukaryota	Rhodophyta	Florideophyceae	Gracilariales	Gracilariaceae	Gracilaria	Gracilaria tikvahiae
3072	2	2	0	0	2	0	0	0	0	0	0	1	0	0	0	2	Eukaryota	Chlorophyta	Trebouxiophyceae	Chlorellales	Chlorellaceae	Pseudochlorella	Pseudochlorella pringsheimii
1123965	0	0	0	0	1	0	0	0	0	0	0	0	0	0	0	0	Eukaryota	Ciliophora	Spirotrichea	Urostylida	Holostichidae	Anteholosticha	Anteholosticha pulchra
326626	0	0	0	2	1	0	0	0	0	0	0	0	0	0	0	0	Eukaryota	Ascomycota	Sordariomycetes	Xylariales	Hypoxylaceae	Annulohypoxylon	Annulohypoxylon nitens
2781579	0	0	0	0	2	0	0	0	0	0	0	0	0	0	0	0	Eukaryota	Chlorophyta	Trebouxiophyceae	Chlorellales	Oocystaceae	Reticulocystis	Reticulocystis yunnanensis
390142	6	1	1	1	3	1	0	4	3	1	0	0	0	0	1	0	Eukaryota	Ciliophora	Spirotrichea	Urostylida	Pseudokeronopsidae	Pseudokeronopsis	Pseudokeronopsis rubra
382371	5	0	0	0	1	0	0	0	0	0	0	0	0	0	0	0	Eukaryota	Bacillariophyta	Coscinodiscophyceae	Thalassiosirales	Thalassiosiraceae	Thalassiosira	Thalassiosira gessneri
110510	1	2	2	6	4	3	7	0	0	0	5	0	0	2	0	0	Eukaryota	Rhodophyta	Compsopogonophyceae	Rhodochaetales	Rhodochaetaceae	Rhodochaete	Rhodochaete parvula
231751	6	3	4	2	1	2	6	7	0	0	0	0	0	0	0	0	Eukaryota	Rhodophyta	Florideophyceae	Corallinales	Porolithaceae	Porolithon	Porolithon onkodes
453070	0	0	1	2	2	0	0	0	0	0	0	0	0	0	0	0	Eukaryota	Chlorophyta	Ulvophyceae	Bryopsidales	Halimedaceae	Pseudocodium	Pseudocodium devriesii
1853026	0	0	0	0	1	0	0	0	0	0	0	0	0	0	0	0	Eukaryota		Phaeophyceae	Dictyotales	Dictyotaceae	Lobophora	Lobophora sp. 69
1524159	4	2	2	3	1	0	2	0	0	0	0	0	0	0	0	0	Eukaryota		Bigyra	Thraustochytrida	Thraustochytriaceae	Thraustochytrium	Thraustochytrium aff. aureum SEK 621
984270	0	0	0	0	1	0	0	0	0	0	0	0	0	0	0	2	Eukaryota		Synurophyceae	Synurales	Mallomonadaceae	Mallomonas	Mallomonas punctifera
5364	2	9	4	2	5	11	8	7	2	1	0	3	4	2	7	2	Eukaryota	Basidiomycota	Agaricomycetes	Gloeophyllales	Gloeophyllaceae	Heliocybe	Heliocybe sulcata
418945	0	0	0	0	2	2	8	4	0	0	0	0	0	1	0	2	Eukaryota	Haptophyta		Syracosphaerales	Syracosphaeraceae	Coronosphaera	Coronosphaera mediterranea
641229	0	0	0	0	1	0	1	0	0	0	0	0	0	0	0	0	Eukaryota	Ciliophora	Spirotrichea		Tontoniidae	Pseudotontonia	Pseudotontonia simplicidens
1691974	1	2	0	0	1	7	0	0	0	0	0	0	0	0	0	0	Eukaryota		Dinophyceae	Peridiniales	Peridiniaceae	Scrippsiella	Scrippsiella aff. acuminata
2614585	1	2	2	0	1	4	4	0	0	0	0	0	0	5	2	4	Eukaryota	Ascomycota	Sordariomycetes	Xylariales	Hypoxylaceae	Hypoxylon	Hypoxylon sp. FL0890
1442574	0	0	1	0	3	0	0	3	0	0	0	0	0	1	0	1	Eukaryota	Chlorophyta	Mamiellophyceae	Mamiellales	Mamiellaceae	Micromonas	Micromonas sp. CCMP2099
2486360	0	0	0	0	1	0	0	0	0	0	0	0	0	0	0	0	Eukaryota	Ascomycota	Eurotiomycetes	Chaetothyriales	Herpotrichiellaceae	Exophiala	Exophiala viscosa
135474	0	0	3	0	3	0	0	0	0	0	0	0	0	0	0	4	Eukaryota	Oomycota		Lagenidiales	Haliphthoraceae	Haliphthoros	Haliphthoros philippinensis
1978530	0	0	1	3	2	2	1	3	0	0	0	0	0	0	0	3	Eukaryota	Ciliophora	Heterotrichea	Heterotrichida	Spirostomidae	Gruberia	Gruberia lanceolata
468933	51	35	3	2	1	0	6	10	0	0	1	0	0	1	0	0	Eukaryota	Rhodophyta	Stylonematophyceae	Stylonematales	Stylonemataceae	Goniotrichopsis	Goniotrichopsis reniformis
2559229	0	0	0	0	1	0	0	0	0	0	0	0	0	0	0	0	Eukaryota	Ascomycota	Sordariomycetes	Hypocreales	Clavicipitaceae	Claviceps	Claviceps sp. Clav50 group G5
59557	5	4	4	3	1	2	4	4	3	3	3	0	0	0	0	0	Eukaryota	Ascomycota	Pezizomycetes	Pezizales	Tuberaceae	Tuber	Tuber aestivum
1441469	6	5	4	1	5	6	2	2	20	0	3	1	2	5	3	5	Eukaryota	Ascomycota	Eurotiomycetes	Eurotiales	Trichocomaceae	Talaromyces	Talaromyces atroroseus
429459	0	1	1	0	1	9	6	6	0	0	0	0	1	0	0	0	Eukaryota		Cryptophyceae				Cryptophyceae sp. SL64/78sp
2974961	0	0	1	0	1	0	0	0	0	0	0	0	0	0	0	0	Eukaryota	Bacillariophyta	Mediophyceae	Triceratiales	Triceratiaceae	Triceratium	Triceratium robertsianum
226126	0	0	1	1	1	0	1	0	0	1	0	0	0	2	0	0	Eukaryota	Ascomycota	Saccharomycetes	Saccharomycetales	Saccharomycetaceae	Saccharomyces	Saccharomyces mikatae
573826	0	0	2	4	1	4	4	3	2	0	0	6	1	1	1	1	Eukaryota	Ascomycota	Pichiomycetes	Serinales	Debaryomycetaceae	Candida	Candida dubliniensis
2614609	3	12	3	4	2	8	2	2	3	2	8	5	1	1	0	0	Eukaryota	Ascomycota	Sordariomycetes				Xylariomycetidae sp. FL2044
483514	5	9	4	2	7	4	3	11	0	1	1	0	0	10	7	9	Eukaryota	Ascomycota	Schizosaccharomycetes	Schizosaccharomycetales	Schizosaccharomycetaceae	Schizosaccharomyces	Schizosaccharomyces octosporus
1689869	8	14	6	1	4	1	8	0	0	0	0	0	0	0	0	0	Eukaryota		Bigyra	Thraustochytrida	Thraustochytriaceae	Parietichytrium	Parietichytrium sp.
131094	2	1	3	2	1	0	1	5	0	0	0	0	0	0	0	1	Eukaryota	Rhodophyta	Florideophyceae	Ceramiales	Delesseriaceae	Cryptopleura	Cryptopleura ramosa
2059318	0	0	0	0	1	0	0	0	0	0	0	0	0	0	0	0	Eukaryota	Ascomycota	Eurotiomycetes	Onygenales	Ajellomycetaceae	Histoplasma	Histoplasma mississippiense (nom. inval.)
2773715	3	5	0	1	2	0	1	0	0	5	2	0	0	0	0	0	Eukaryota	Ascomycota	Dothideomycetes	Dothideales	Saccotheciaceae	Aureobasidium	Aureobasidium vineae
398673	3	3	2	1	2	7	0	14	0	0	1	1	0	4	0	8	Eukaryota	Ascomycota	Sordariomycetes	Hypocreales	Hypocreaceae	Trichoderma	Trichoderma gamsii
1659424	0	0	0	0	2	1	0	0	0	0	0	0	0	1	1	0	Eukaryota	Chlorophyta	Mamiellophyceae	Mamiellales	Mamiellaceae	Micromonas	Micromonas sp. CCMP1646
1388883	0	0	1	0	1	0	0	0	0	0	0	0	0	0	0	0	Eukaryota	Bacillariophyta	Bacillariophyceae	Bacillariales	Bacillariaceae	Pseudo-nitzschia	Pseudo-nitzschia batesiana
104179	0	0	3	0	1	0	0	0	0	0	0	0	0	0	0	0	Eukaryota		Dinophyceae	Suessiales	Symbiodiniaceae	Symbiodinium	Symbiodinium kawagutii
2051848	2	5	4	2	3	0	0	5	1	12	3	3	1	2	0	1	Eukaryota		Cryptophyceae	Cryptomonadales	Cryptomonadaceae	Cryptomonas	Cryptomonas sp. CCAC 1634B
29182	0	0	0	0	1	0	0	0	0	0	0	0	0	0	0	0	Eukaryota	Foraminifera		Miliolida	Miliolidae	Affinetrina	Affinetrina eburnea
697910	1	0	0	2	2	0	1	0	0	0	4	0	0	0	0	0	Eukaryota	Bacillariophyta	Bacillariophyceae	Bacillariales	Bacillariaceae	Pseudo-nitzschia	Pseudo-nitzschia arenysensis
2093987	0	0	0	0	2	0	0	0	0	0	0	0	0	0	0	0	Eukaryota	Bacillariophyta	Coscinodiscophyceae	Chaetocerotales	Chaetocerotaceae	Chaetoceros	Chaetoceros contortus
2022663	0	0	0	0	1	0	0	0	0	0	0	0	0	0	0	0	Eukaryota	Oomycota		Peronosporales	Peronosporaceae	Phytophthora	Phytophthora sp. SKS-2017
150359	0	0	0	0	1	0	0	0	0	0	0	0	0	0	0	0	Eukaryota	Ascomycota	Sordariomycetes	Hypocreales	Cordycipitaceae	Niveomyces	Niveomyces insectorum
2663877	0	0	0	0	1	0	0	0	0	0	0	0	0	0	0	0	Eukaryota	Zoopagomycota	Kickxellomycetes	Kickxellales	Kickxellaceae	Coemansia	Coemansia sp. RSA 1286
5692	2	5	4	0	2	1	0	0	0	3	2	0	0	3	0	0	Eukaryota	Euglenozoa	Kinetoplastea	Trypanosomatida	Trypanosomatidae	Trypanosoma	Trypanosoma congolense
2663364	1	3	2	2	1	3	3	1	1	1	0	1	0	0	0	1	Eukaryota	Ascomycota	Sordariomycetes	Xylariales	Hypoxylaceae	Hypoxylon	Hypoxylon sp. FL1150
118371	0	0	0	0	2	0	0	0	0	0	0	0	0	0	0	0	Eukaryota	Rhodophyta	Florideophyceae	Halymeniales	Halymeniaceae	Grateloupia	Grateloupia elliptica
357750	4	1	1	4	1	13	2	2	1	4	7	9	2	7	2	5	Eukaryota	Ascomycota	Dothideomycetes	Mycosphaerellales	Mycosphaerellaceae	Cercospora	Cercospora berteroae
29875	1	7	7	3	2	2	4	3	1	1	6	0	0	3	0	0	Eukaryota	Ascomycota	Sordariomycetes	Hypocreales	Hypocreaceae	Trichoderma	Trichoderma virens
2873519	1	2	1	5	2	3	4	5	0	0	0	0	0	0	0	0	Eukaryota	Rhodophyta	Florideophyceae	Gracilariales	Gracilariaceae	Gracilaria	Gracilaria urvillei
1574463	0	1	3	3	3	0	0	0	0	0	0	1	1	0	0	0	Eukaryota	Bacillariophyta	Bacillariophyceae	Cymbellales	Cymbellaceae	Cymbopleura	Cymbopleura sp. TN-2014
1436886	0	0	0	0	1	1	0	0	0	0	0	0	0	0	0	0	Eukaryota	Ascomycota	Leotiomycetes	Helotiales	Rutstroemiaceae	Clarireedia	Clarireedia homoeocarpa
3083	6	3	0	0	5	3	1	2	0	0	0	0	4	0	0	0	Eukaryota	Chlorophyta	Trebouxiophyceae	Prasiolales	Prasiolaceae	Edaphochlorella	Edaphochlorella mirabilis
1077399	0	1	3	1	1	0	1	2	0	0	2	0	0	2	0	0	Eukaryota	Rhodophyta	Florideophyceae	Nemaliales	Liagoraceae	Dermonema	Dermonema virens
2558455	0	0	17	11	3	1	5	4	2	0	3	5	0	5	6	0	Eukaryota		Dinophyceae	Suessiales	Symbiodiniaceae	Cladocopium	Cladocopium sp. clade C
1923966	3	6	1	0	2	0	6	12	0	0	0	0	0	0	0	0	Eukaryota	Bacillariophyta	Bacillariophyceae	Naviculales	Naviculaceae	Navicula	Navicula sp.
1003137	1	0	0	0	1	2	2	11	0	0	1	0	1	0	0	0	Eukaryota	Bacillariophyta	Mediophyceae	Biddulphiales	Biddulphiaceae	Terpsinoe	Terpsinoe musica
2724893	0	0	0	0	1	3	0	0	0	0	0	0	0	0	0	0	Eukaryota	Bacillariophyta	Bacillariophyceae				Bacillariophyceae sp. GWS021863
235384	0	0	0	0	2	0	0	0	0	0	0	0	0	0	0	0	Eukaryota	Ascomycota	Sordariomycetes	Hypocreales	Ophiocordycipitaceae	Ophiocordyceps	Ophiocordyceps caloceroides
5044	0	0	0	0	2	0	2	1	0	0	0	1	0	0	0	0	Eukaryota	Ascomycota	Sordariomycetes	Hypocreales	Bionectriaceae	Hapsidospora	Hapsidospora chrysogena
1003336	1	3	1	2	2	0	2	3	3	0	1	2	0	0	0	0	Eukaryota	Euglenozoa	Kinetoplastea	Trypanosomatida	Trypanosomatidae	Strigomonas	Strigomonas galati
2070413	1	1	0	0	1	0	0	0	0	0	0	0	0	2	0	0	Eukaryota	Ascomycota	Leotiomycetes	Helotiales	Rutstroemiaceae	Rutstroemia	Rutstroemia sp. NJR-2017a BVV2
1081105	1	3	4	0	1	5	2	18	0	0	0	0	0	0	0	0	Eukaryota	Ascomycota	Sordariomycetes	Hypocreales	Clavicipitaceae	Metarhizium	Metarhizium rileyi
1799119	0	0	0	0	1	0	0	0	0	0	0	0	0	0	0	0	Eukaryota	Ascomycota	Sordariomycetes				Xylariomycetidae sp. ARIZ FL2152
1076344	2	0	2	0	1	0	0	0	1	0	1	0	1	1	0	0	Eukaryota	Fornicata		Diplomonadida	Hexamitidae	Trepomonas	Trepomonas sp. PC1
1355161	0	0	0	0	1	0	0	1	0	0	0	0	0	0	0	0	Eukaryota	Ascomycota	Saccharomycetes	Saccharomycetales	Saccharomycetaceae	Zygosaccharomyces	Zygosaccharomyces bailii
2838802	0	0	0	0	1	7	0	0	0	0	0	0	0	0	0	0	Eukaryota	Ascomycota	Sordariomycetes	Glomerellales	Glomerellaceae	Colletotrichum	Colletotrichum sp. SAR 10_96
2049346	0	0	2	1	1	0	0	3	1	3	0	0	0	0	0	0	Eukaryota	Preaxostyla		Oxymonadida		Blattamonas	Blattamonas nauphoetae
3105	6	4	2	4	1	0	0	0	0	0	0	0	0	0	0	0	Eukaryota	Chlorophyta	Chlorophyceae	Sphaeropleales	Hydrodictyaceae	Pediastrum	Pediastrum duplex
35163	4	2	0	0	2	0	2	1	0	0	0	0	0	5	0	0	Eukaryota	Rhodophyta	Florideophyceae	Ceramiales	Rhodomelaceae	Rhodomela	Rhodomela confervoides
530540	0	4	12	4	2	2	0	2	0	0	0	0	0	0	0	0	Eukaryota		Choanoflagellata	Acanthoecida	Acanthoecidae	Helgoeca	Helgoeca nana
2614584	1	1	2	0	2	0	0	0	0	0	0	0	0	0	0	0	Eukaryota	Ascomycota	Sordariomycetes	Xylariales	Xylariaceae	Xylaria	Xylaria sp. FL0933
40199	0	3	4	1	1	2	0	1	1	1	0	0	0	0	0	0	Eukaryota	Ascomycota	Sordariomycetes	Hypocreales	Nectriaceae	Fusarium	Fusarium avenaceum
979697	11	13	7	4	4	6	1	6	37	4	15	20	2	12	3	5	Eukaryota	Mucoromycota	Mortierellomycetes	Mortierellales	Mortierellaceae	Podila	Podila epicladia
193348	1	0	0	0	4	0	0	0	0	0	0	0	0	0	0	0	Eukaryota	Rhodophyta	Florideophyceae	Ceramiales	Callithamniaceae	Callithamnion	Callithamnion collabens
1445009	3	5	18	23	1	0	0	3	6	4	2	0	0	0	2	3	Eukaryota	Ascomycota	Lecanoromycetes	Teloschistales	Teloschistaceae	Teloschistes	Teloschistes chrysophthalmus
74908	3	4	0	1	2	2	1	2	1	0	0	0	0	1	1	3	Eukaryota	Rhodophyta	Compsopogonophyceae	Compsopogonales	Boldiaceae	Boldia	Boldia erythrosiphon
1509407	2	1	0	0	3	1	0	0	0	0	0	0	0	0	0	0	Eukaryota	Ascomycota	Eurotiomycetes	Eurotiales	Aspergillaceae	Aspergillus	Aspergillus nomiae
105487	8	2	4	3	2	3	0	1	0	0	0	0	1	3	0	4	Eukaryota	Ascomycota	Sordariomycetes	Diaporthales	Cytosporaceae	Cytospora	Cytospora mali
1561707	0	1	0	0	1	0	0	0	0	0	0	0	0	0	0	0	Eukaryota	Bacillariophyta	Bacillariophyceae	Bacillariales	Bacillariaceae	Hantzschia	Hantzschia elongata
2161636	10	0	1	0	2	0	2	1	0	0	0	0	0	0	0	0	Eukaryota	Bacillariophyta	Coscinodiscophyceae	Coscinodiscales	Coscinodiscaceae	Lindavia	Lindavia intermedia
126844	0	0	0	0	1	0	0	0	0	0	0	0	0	0	0	0	Eukaryota	Oomycota		Pythiales	Pythiaceae	Phytopythium	Phytopythium helicoides
1806559	2	0	4	1	4	8	1	2	0	0	0	1	1	0	0	0	Eukaryota	Ascomycota	Sordariomycetes	Hypocreales	Clavicipitaceae	Claviceps	Claviceps lovelessii
403063	0	10	33	15	2	0	0	1	1	0	13	1	0	0	1	0	Eukaryota	Ascomycota	Sordariomycetes	Magnaporthales	Pyriculariaceae	Pyricularia	Pyricularia sp. CBS 133598
1571157	7	5	7	12	5	6	4	13	10	3	6	4	3	14	6	5	Eukaryota	Ascomycota	Sordariomycetes	Coniochaetales	Coniochaetaceae	Coniochaeta	Coniochaeta sp. 2T2.1
48140	5	12	18	8	4	12	16	27	11	5	0	1	0	6	2	0	Eukaryota	Basidiomycota	Agaricomycetes	Polyporales	Phanerochaetaceae	Phanerochaete	Phanerochaete sordida
2498842	2	4	0	2	2	12	7	7	3	0	1	4	0	3	1	1	Eukaryota					Chrysoparadoxa	Chrysoparadoxa australica
1266667	4	1	3	3	2	1	1	4	1	0	1	0	0	0	0	0	Eukaryota	Ascomycota	Saccharomycetes	Saccharomycetales	Saccharomycetaceae	Lachancea	Lachancea meyersii
1136231	0	2	0	0	1	1	0	2	0	0	1	0	0	0	0	0	Eukaryota	Ascomycota	Pichiomycetes	Serinales	Debaryomycetaceae	Candida	Candida orthopsilosis
85094	0	0	1	1	2	2	0	0	0	0	0	0	0	0	0	0	Eukaryota	Bacillariophyta	Bacillariophyceae	Bacillariales	Bacillariaceae	Nitzschia	Nitzschia frustulum
38492	0	0	0	0	2	2	1	1	0	0	0	0	0	0	0	0	Eukaryota	Ascomycota	Leotiomycetes	Helotiales	Sclerotiniaceae	Stromatinia	Stromatinia cepivora
1081104	10	20	26	21	5	16	1	1	2	13	6	7	2	0	0	0	Eukaryota	Ascomycota	Sordariomycetes	Hypocreales	Cordycipitaceae	Cordyceps	Cordyceps fumosorosea
717847	0	0	1	0	2	1	0	0	3	0	0	0	0	1	0	0	Eukaryota	Cercozoa					Cercozoa sp. YPF610
796604	7	2	3	2	4	5	1	4	0	0	0	0	0	0	0	0	Eukaryota	Basidiomycota	Microbotryomycetes	Microbotryales	Microbotryaceae	Microbotryum	Microbotryum silenes-dioicae
1605170	3	1	0	1	2	0	1	2	0	1	0	2	0	0	0	0	Eukaryota	Chlorophyta	Ulvophyceae	Ulvales	Ulvaceae	Ulva	Ulva partita
1715255	4	1	0	1	1	2	0	0	0	0	0	0	0	0	0	0	Eukaryota	Ascomycota	Sordariomycetes	Xylariales	Xylariaceae	Xylaria	Xylaria sp.
578460	3	0	0	0	2	0	0	0	0	0	0	0	0	0	0	0	Eukaryota	Microsporidia			Nosematidae	Vairimorpha	Vairimorpha ceranae
1247836	2	0	1	0	1	0	0	0	2	6	6	3	0	0	0	1	Eukaryota	Ascomycota	Dipodascomycetes	Dipodascales	Trichomonascaceae	Starmerella	Starmerella bacillaris
2007176	2	0	0	2	2	2	3	5	1	0	2	0	2	1	0	5	Eukaryota	Rhodophyta	Florideophyceae	Ceramiales	Dasyaceae	Dipterocladia	Dipterocladia arabiensis
420245	3	9	0	0	2	5	3	5	0	0	0	1	0	0	0	0	Eukaryota	Euglenozoa	Kinetoplastea	Trypanosomatida	Trypanosomatidae	Leishmania	Leishmania braziliensis
200607	0	0	0	0	1	0	0	0	0	0	0	0	0	0	0	0	Eukaryota	Ciliophora	Spirotrichea	Sporadotrichida	Oxytrichidae	Stylonychia	Stylonychia pustulata
2905937	9	4	2	0	1	4	0	9	5	1	0	2	1	0	0	3	Eukaryota	Ascomycota	Lecanoromycetes	Teloschistales	Teloschistaceae	Caloplaca	Caloplaca ligustica
463046	7	3	5	1	4	1	1	1	0	2	0	4	0	1	0	1	Eukaryota	Heterolobosea			Gruberellidae	Stachyamoeba	Stachyamoeba lipophora
87647	0	1	0	0	1	0	0	0	0	0	0	0	0	0	0	0	Eukaryota	Rhodophyta	Florideophyceae	Hildenbrandiales	Hildenbrandiaceae	Hildenbrandia	Hildenbrandia sp.
5632	3	1	3	3	1	1	1	1	2	0	3	2	0	0	0	3	Eukaryota	Basidiomycota	Agaricomycetes	Polyporales	Polyporaceae	Lenzites	Lenzites betulinus
1328300	0	1	2	3	3	4	1	1	1	0	0	0	0	1	1	0	Eukaryota	Ascomycota	Sordariomycetes	Hypocreales	Nectriaceae	Fusarium	Fusarium keratoplasticum
983964	1	0	3	1	2	1	0	3	0	0	0	0	0	0	0	0	Eukaryota	Ascomycota	Sordariomycetes	Hypocreales	Hypocreaceae	Trichoderma	Trichoderma harzianum
2903221	1	0	5	4	1	4	4	7	0	3	0	0	1	4	1	5	Eukaryota	Ascomycota	Lecanoromycetes	Teloschistales	Teloschistaceae	Xanthomendoza	Xanthomendoza cf. fulva
189444	0	0	0	0	2	0	0	0	0	0	0	0	0	0	0	0	Eukaryota	Chlorophyta	Ulvophyceae	Bryopsidales	Halimedaceae	Ventalia	Ventalia orientalis
307758	0	0	4	2	1	2	0	0	0	0	0	0	0	0	0	1	Eukaryota	Basidiomycota	Ustilaginomycetes	Ustilaginales	Ustilaginaceae	Ustilago	Ustilago bromivora
1178016	3	2	3	0	1	3	4	4	1	0	1	2	1	1	1	1	Eukaryota	Microsporidia			Unikaryonidae	Encephalitozoon	Encephalitozoon romaleae
127567	0	0	0	0	2	1	3	5	0	0	0	0	0	0	0	0	Eukaryota	Haptophyta		Prymnesiales		Chrysocampanula	Chrysocampanula spinifera
2761395	7	8	7	3	2	2	7	10	1	2	0	0	0	1	1	0	Eukaryota	Zoopagomycota	Kickxellomycetes	Kickxellales	Kickxellaceae	Coemansia	Coemansia guatemalensis
702382	0	0	0	0	1	0	1	1	0	0	0	0	0	0	0	2	Eukaryota	Ascomycota	Sordariomycetes	Hypocreales	Hypocreaceae	Trichoderma	Trichoderma asperelloides
2978360	3	5	4	1	4	0	4	9	3	0	0	0	0	5	2	3	Eukaryota	Ascomycota	Dothideomycetes	Pleosporales	Didymosphaeriaceae	Kalmusia	Kalmusia sp. IMI 367209
490622	12	1	3	2	3	3	0	3	9	3	1	0	0	0	0	3	Eukaryota	Ascomycota	Sordariomycetes	Hypocreales	Hypocreaceae	Trichoderma	Trichoderma arundinaceum
354080	1	2	6	0	1	8	4	7	0	0	7	0	0	0	2	4	Eukaryota	Ascomycota	Leotiomycetes	Helotiales	Tricladiaceae	Cudoniella	Cudoniella acicularis
254901	3	2	2	1	2	6	1	2	2	1	1	2	1	2	0	4	Eukaryota	Ascomycota	Sordariomycetes	Hypocreales	Clavicipitaceae	Claviceps	Claviceps digitariae
1840512	0	0	0	0	1	0	0	0	0	0	0	0	0	0	0	0	Eukaryota	Bacillariophyta	Mediophyceae	Anaulales	Anaulaceae	Anaulus	Anaulus australis
2494466	0	0	0	0	2	0	1	0	0	0	0	0	0	0	0	0	Eukaryota	Ascomycota	Sordariomycetes	Hypocreales	Nectriaceae	Fusarium	Fusarium irregulare
948595	2	2	2	1	3	7	3	10	0	0	2	5	0	3	5	2	Eukaryota	Microsporidia			Pleistophoridae	Vavraia	Vavraia culicis
1702228	0	0	0	0	3	0	0	0	0	0	0	0	0	0	0	0	Eukaryota	Oomycota				Haptoglossa	Haptoglossa sp. DM2 4/12
265528	0	0	0	0	1	0	2	0	0	0	0	0	0	0	0	0	Eukaryota	Bacillariophyta	Bacillariophyceae	Bacillariales	Bacillariaceae	Nitzschia	Nitzschia thermalis
2939404	7	10	7	1	6	16	6	17	2	1	15	3	1	13	9	7	Eukaryota	Ascomycota		Thelocarpales	Thelocarpaceae	Thelocarpon	Thelocarpon superellum
28985	1	3	4	2	1	6	2	3	2	2	2	1	0	2	1	3	Eukaryota	Ascomycota	Saccharomycetes	Saccharomycetales	Saccharomycetaceae	Kluyveromyces	Kluyveromyces lactis
28014	10	5	11	2	2	5	2	4	0	0	0	0	0	0	0	0	Eukaryota		Choanoflagellata	Acanthoecida	Stephanoecidae	Diaphanoeca	Diaphanoeca grandis
180088	0	0	4	0	1	2	1	3	0	0	0	0	0	0	0	3	Eukaryota	Basidiomycota	Agaricomycetes	Boletales	Rhizopogonaceae	Rhizopogon	Rhizopogon vesiculosus
305493	3	0	0	1	1	2	0	0	0	0	0	0	0	1	2	1	Eukaryota	Rhodophyta	Florideophyceae	Gigartinales	Solieriaceae	Eucheuma	Eucheuma denticulatum
1314777	4	14	7	3	5	5	3	12	0	0	0	4	1	4	4	2	Eukaryota	Basidiomycota	Agaricomycetes	Sistotremastrales	Sistotremastraceae	Sertulicium	Sertulicium niveocremeum
362233	0	0	1	2	2	0	0	0	0	0	0	0	0	0	0	0	Eukaryota	Rhodophyta	Stylonematophyceae	Rufusiales	Rufusiaceae	Rufusia	Rufusia pilicola
172946	0	2	0	0	1	2	1	0	0	0	0	0	0	0	0	0	Eukaryota	Rhodophyta	Florideophyceae	Gracilariales	Gracilariaceae	Gracilaria	Gracilaria ornata
936130	1	0	1	1	2	1	3	1	0	0	0	1	0	0	0	2	Eukaryota	Basidiomycota	Agaricomycetes	Boletales	Pisolithaceae	Pisolithus	Pisolithus orientalis
3054	33	10	1	1	2	17	5	7	10	0	0	0	0	4	0	0	Eukaryota	Chlorophyta	Chlorophyceae	Chlamydomonadales	Chlamydomonadaceae	Chlamydomonas	Chlamydomonas moewusii
2972122	0	1	0	0	1	0	0	0	0	0	0	0	0	3	0	0	Eukaryota	Ascomycota	Eurotiomycetes	Eurotiales	Aspergillaceae	Penicillium	Penicillium majusculum
363903	0	0	4	0	1	1	0	0	0	0	0	0	0	0	0	0	Eukaryota		Bigyra	Thraustochytrida	Thraustochytriaceae		Thraustochytriidae sp. thel2
42258	2	8	4	6	3	3	4	2	3	4	7	7	2	9	5	7	Eukaryota	Ascomycota	Saccharomycetes	Saccharomycetales	Saccharomycetaceae	Zygosaccharomyces	Zygosaccharomyces mellis
6035	6	4	2	3	1	7	5	5	2	0	5	6	0	2	9	0	Eukaryota	Microsporidia			Unikaryonidae	Encephalitozoon	Encephalitozoon cuniculi
2720512	0	0	0	0	1	0	0	0	0	0	0	0	0	0	0	0	Eukaryota	Ascomycota	Eurotiomycetes	Eurotiales	Aspergillaceae	Penicillium	Penicillium sp. str. #12
4754	0	0	0	0	1	0	0	0	0	0	0	0	0	0	0	0	Eukaryota	Ascomycota	Pneumocystomycetes	Pneumocystales	Pneumocystaceae	Pneumocystis	Pneumocystis carinii
178871	17	9	9	1	3	10	0	13	0	0	0	1	0	1	2	0	Eukaryota	Basidiomycota	Agaricomycetes	Boletales	Pisolithaceae	Pisolithus	Pisolithus marmoratus
1983280	0	0	0	0	1	0	0	0	0	0	0	0	0	0	0	0	Eukaryota	Chlorophyta	Chlorophyceae	Chlamydomonadales	Chlamydomonadaceae	Chlamydomonas	Chlamydomonas sp. ICE-MDV
2249417	1	2	5	3	1	2	0	10	2	0	0	0	0	2	0	2	Eukaryota	Ascomycota	Eurotiomycetes	Chaetothyriales			Chaetothyriales sp. CBS 134920
265524	14	0	0	0	1	0	0	0	0	0	0	0	0	0	0	0	Eukaryota	Bacillariophyta	Coscinodiscophyceae	Chaetocerotales	Chaetocerotaceae	Chaetoceros	Chaetoceros calcitrans
173654	11	25	1	4	8	7	5	10	0	0	0	1	0	1	0	1	Eukaryota		Dinophyceae	Syndiniales	Syndiniaceae	Hematodinium	Hematodinium sp.
48563	1	0	5	5	1	5	1	0	0	1	0	2	2	15	9	2	Eukaryota	Basidiomycota	Agaricomycetes	Boletales	Suillaceae	Suillus	Suillus bovinus
2070801	3	1	2	3	2	9	3	8	0	0	1	3	0	2	3	0	Eukaryota	Ascomycota	Eurotiomycetes	Onygenales	Nannizziopsiaceae	Emydomyces	Emydomyces testavorans
2934080	0	0	0	0	1	0	0	0	0	1	0	0	0	0	0	0	Eukaryota	Rhodophyta	Florideophyceae	Corallinales	Corallinaceae	Parvicellularium	Parvicellularium sp. 2
27334	2	1	2	0	1	0	0	3	1	0	0	0	0	2	0	2	Eukaryota	Ascomycota	Eurotiomycetes	Eurotiales	Aspergillaceae	Penicillium	Penicillium expansum
129358	0	0	0	0	1	0	0	1	0	0	0	0	0	0	0	0	Eukaryota	Oomycota		Peronosporales	Peronosporaceae	Phytophthora	Phytophthora phaseoli
63137	7	2	5	1	1	0	2	3	0	0	0	0	0	0	2	2	Eukaryota	Ciliophora	Colpodea	Colpodida	Colpodidae	Colpoda	Colpoda cucullus
656916	0	1	0	0	1	0	0	3	0	0	0	3	0	0	0	0	Eukaryota	Ascomycota	Eurotiomycetes	Eurotiales	Aspergillaceae	Aspergillus	Aspergillus arachidicola
1326770	1	0	1	0	1	2	0	0	0	0	0	0	0	0	0	0	Eukaryota		Cryptophyceae	Pyrenomonadales	Pyrenomonadaceae	Rhodomonas	Rhodomonas sp. CCMP760
1328756	16	8	13	11	2	5	3	9	9	1	4	3	0	2	2	1	Eukaryota	Basidiomycota	Agaricomycetes	Agaricales	Marasmiaceae	Marasmius	Marasmius fiardii
173545	0	0	1	2	1	8	0	0	0	0	0	0	0	2	2	7	Eukaryota	Rhodophyta	Florideophyceae	Ceramiales	Rhodomelaceae	Polysiphonia	Polysiphonia stricta
2066989	4	5	4	2	1	9	6	3	0	1	1	1	0	1	0	0	Eukaryota	Basidiomycota	Agaricomycetes	Agaricales	Strophariaceae	Pholiota	Pholiota molesta
105696	1	3	2	2	4	0	3	9	5	3	0	1	1	1	0	0	Eukaryota	Ascomycota	Dothideomycetes	Pleosporales	Didymellaceae	Epicoccum	Epicoccum nigrum
1129788	0	0	1	0	1	3	0	0	0	0	0	0	0	0	0	0	Eukaryota	Heterolobosea			Psalteriomonadidae	Pseudoharpagon	Pseudoharpagon pertyi
33645	0	2	6	2	3	0	0	5	0	0	0	0	0	0	0	0	Eukaryota	Bacillariophyta	Fragilariophyceae	Fragilariales	Fragilariaceae	Grammonema	Grammonema striatula
1220188	4	1	4	4	2	8	5	2	2	1	1	2	0	0	0	2	Eukaryota	Ascomycota	Eurotiomycetes	Eurotiales	Aspergillaceae	Aspergillus	Aspergillus tanneri
60134	2	0	2	0	1	1	0	2	0	0	0	0	0	0	0	0	Eukaryota	Ascomycota	Eurotiomycetes	Eurotiales	Aspergillaceae	Penicillium	Penicillium viridicatum
3032	0	0	1	1	2	2	0	0	0	0	0	0	0	0	0	0	Eukaryota		Cryptophyceae	Pyrenomonadales	Geminigeraceae	Hanusia	Hanusia phi
238793	0	2	2	0	1	2	0	0	0	0	0	0	0	0	0	0	Eukaryota	Cercozoa	Thecofilosea	Phaeocystida	Aulacanthidae	Aulacantha	Aulacantha scolymantha
1449749	0	5	0	0	4	2	4	1	0	0	0	0	0	2	0	0	Eukaryota	Chlorophyta	Ulvophyceae	Bryopsidales		Poropsis	Poropsis sp. ID1_4
1245745	0	0	0	0	2	4	1	0	0	0	0	0	0	0	0	0	Eukaryota	Ascomycota	Sordariomycetes	Hypocreales	Cordycipitaceae	Beauveria	Beauveria bassiana
1116229	12	4	3	0	5	2	0	1	1	4	0	2	3	0	0	0	Eukaryota	Ascomycota	Leotiomycetes	Helotiales	Helotiaceae	Glarea	Glarea lozoyensis
181653	12	16	2	1	2	3	3	3	0	1	2	0	2	3	4	1	Eukaryota	Ciliophora	Spirotrichea		Strombidiidae	Laboea	Laboea strobila
2094250	0	0	0	3	1	0	0	2	0	0	1	0	0	0	0	0	Eukaryota		Pelagophyceae	Pelagomonadales		Aureoumbra	Aureoumbra geitleri
1188008	0	3	0	4	2	0	1	1	0	0	0	0	0	5	0	0	Eukaryota	Euglenozoa	Euglenida	Euglenales	Euglenaceae	Euglena	Euglena archaeoplastidiata
2007274	2	1	2	0	4	0	0	0	0	0	0	0	0	0	0	2	Eukaryota	Rhodophyta	Florideophyceae	Ceramiales	Rhodomelaceae	Dasyclonium	Dasyclonium flaccidum
2487125	2	10	4	4	2	0	0	6	1	2	0	0	0	0	3	3	Eukaryota	Ascomycota	Leotiomycetes			Scytalidium	Scytalidium sp. 3C
1432660	3	0	2	2	1	0	0	1	0	1	0	0	0	0	0	1	Eukaryota			Colponemida	Colponemidia	Colponema	Colponema edaphicum
27954	1	0	0	0	1	0	0	0	0	0	0	0	0	0	0	0	Eukaryota		Phaeophyceae	Dictyotales	Dictyotaceae	Taonia	Taonia atomaria
1143721	3	0	0	0	3	3	2	2	0	0	0	0	0	0	0	0	Eukaryota	Ciliophora	Plagiopylea	Plagiopylida	Plagiopylidae	Plagiopyla	Plagiopyla sp. QZ-2012
35862	11	4	6	2	4	1	7	4	0	0	0	3	0	1	1	0	Eukaryota	Chlorophyta	Ulvophyceae	Dasycladales	Polyphysaceae	Acetabularia	Acetabularia peniculus
75736	3	10	1	1	1	1	3	1	3	0	3	0	0	4	0	0	Eukaryota	Ascomycota	Dipodascomycetes	Dipodascales	Trichomonascaceae	Starmerella	Starmerella bombicola
69773	1	0	0	0	2	1	1	8	3	0	0	0	0	0	0	0	Eukaryota	Ascomycota	Eurotiomycetes	Eurotiales	Aspergillaceae	Penicillium	Penicillium glabrum
201317	0	0	0	0	2	0	0	0	0	0	0	0	0	0	0	0	Eukaryota	Chlorophyta	Chlorophyceae	Chlamydomonadales	Chlamydomonadaceae	Chlamydomonas	Chlamydomonas pseudogloeogama
5718	3	7	6	2	1	1	2	6	1	2	0	4	0	5	1	0	Eukaryota	Euglenozoa	Kinetoplastea	Trypanosomatida	Trypanosomatidae	Herpetomonas	Herpetomonas muscarum
429447	0	0	1	0	2	6	0	2	0	0	0	0	0	0	0	0	Eukaryota	Haptophyta					Haptophyceae sp. #8
1208366	1	2	1	1	1	0	0	0	3	1	0	0	0	0	1	0	Eukaryota	Ascomycota	Sordariomycetes	Hypocreales	Nectriaceae	Fusarium	Fusarium sarcochroum
723287	11	4	1	7	1	3	0	4	3	2	29	9	3	7	5	1	Eukaryota	Microsporidia			Tubulinosematidae	Anncaliia	Anncaliia algerae
753682	5	7	2	7	1	3	1	1	2	0	11	3	0	0	0	0	Eukaryota	Rhodophyta	Compsopogonophyceae	Erythropeltidales	Erythrotrichiaceae	Pseudoerythrocladia	Pseudoerythrocladia kornmannii
127229	2	1	4	0	1	2	0	1	0	0	0	0	0	0	0	1	Eukaryota	Cercozoa			Massisteriidae	Massisteria	Massisteria marina
4808	5	4	5	8	1	0	1	4	1	1	5	1	0	0	0	0	Eukaryota	Blastocladiomycota	Blastocladiomycetes	Blastocladiales	Blastocladiaceae	Blastocladiella	Blastocladiella emersonii
1671311	0	0	0	0	1	0	0	0	0	0	0	0	0	0	0	0	Eukaryota	Ascomycota	Sordariomycetes	Glomerellales	Glomerellaceae	Colletotrichum	Colletotrichum abscissum
201395	0	0	1	1	1	1	0	0	0	0	0	0	0	0	0	0	Eukaryota		Dinophyceae	Suessiales	Symbiodiniaceae	Symbiodinium	Symbiodinium sp. ex Aptasia sp.
135494	1	4	2	0	2	7	3	0	0	0	0	0	0	0	0	0	Eukaryota	Euglenozoa	Euglenida	Euglenales	Phacaceae	Lepocinclis	Lepocinclis tripteris
1932122	1	3	3	1	1	10	6	5	0	0	0	0	1	0	0	0	Eukaryota	Basidiomycota	Agaricomycetes	Russulales	Russulaceae	Lactarius	Lactarius hengduanensis
1514165	0	0	0	0	3	0	0	0	0	0	0	0	0	0	0	0	Eukaryota	Bacillariophyta	Bacillariophyceae	Bacillariales	Bacillariaceae	Pseudo-nitzschia	Pseudo-nitzschia sp. A2ni
83795	1	0	0	0	1	0	0	0	0	0	0	0	0	2	0	0	Eukaryota	Chlorophyta	Ulvophyceae	Ulvales	Ulvaceae	Ulva	Ulva fenestrata
1903569	5	1	5	2	3	0	2	4	0	3	5	2	5	2	1	1	Eukaryota	Ascomycota	Eurotiomycetes	Eurotiales	Aspergillaceae	Penicillium	Penicillium riverlandense
1506992	27	15	17	12	8	6	6	13	4	1	10	4	4	7	3	20	Eukaryota	Ascomycota	Sordariomycetes	Chaetosphaeriales	Chaetosphaeriaceae	Thozetella	Thozetella sp. PMI_491
2740715	2	0	1	0	1	0	0	3	0	0	0	0	0	1	0	0	Eukaryota	Rhodophyta	Florideophyceae	Ceramiales	Rhodomelaceae	Chondria	Chondria tumulosa
1241898	15	2	2	0	3	1	2	0	0	0	0	0	0	0	0	0	Eukaryota	Chlorophyta	Chlorophyceae	Sphaeropleales	Radiococcaceae	Follicularia	Follicularia botryoides
127148	0	0	0	0	2	0	0	0	0	0	0	0	0	0	0	0	Eukaryota		Bigyra	Bicosoecida		Caecitellus	Caecitellus parvulus
1296121	17	7	1	7	1	3	1	3	6	0	0	0	0	0	0	1	Eukaryota	Basidiomycota	Tremellomycetes	Tremellales	Cryptococcaceae	Kwoniella	Kwoniella dejecticola
246121	0	0	6	7	1	11	17	1	0	0	0	0	0	1	2	10	Eukaryota		Phaeophyceae	Ectocarpales	Chordariaceae	Pleurocladia	Pleurocladia lacustris
3028918	0	2	0	1	4	7	4	1	1	0	1	0	0	0	0	0	Eukaryota		Chrysophyceae	Chromulinales	Dinobryaceae	Dinobryon	Dinobryon balticum
118222	0	0	0	1	1	0	0	0	0	1	2	0	0	0	0	0	Eukaryota	Chlorophyta	Ulvophyceae	Bryopsidales	Halimedaceae	Halimeda	Halimeda discoidea
368447	1	0	0	1	3	1	0	0	0	0	0	0	0	0	0	0	Eukaryota		Bigyra	Thraustochytrida	Thraustochytriaceae		Thraustochytriidae sp. P19
55307	0	0	0	1	2	0	2	2	0	0	0	0	0	0	0	0	Eukaryota	Ascomycota	Pezizomycetes	Pezizales	Tuberaceae	Tuber	Tuber indicum
720590	4	8	3	3	3	1	3	13	2	1	3	1	1	0	7	0	Eukaryota	Apicomplexa	Aconoidasida	Haemosporida	Plasmodiidae	Plasmodium	Plasmodium sp. DRC-Itaito
1003052	0	0	0	0	3	0	0	8	0	0	0	0	0	0	0	0	Eukaryota	Bacillariophyta	Bacillariophyceae	Eunotiales	Eunotiaceae	Eunotia	Eunotia glacialis
765868	2	2	4	4	2	1	3	4	4	0	1	1	0	1	0	0	Eukaryota	Ascomycota	Dothideomycetes	Pleosporales	Phaeosphaeriaceae		Phaeosphaeriaceae sp. SRC1lsM3a
392300	2	1	9	7	1	5	4	3	0	2	0	2	0	5	2	0	Eukaryota			Jakobida	Histionidae	Histiona	Histiona aroides
2482753	0	0	0	0	1	1	1	3	0	0	0	0	0	0	0	0	Eukaryota	Ascomycota	Leotiomycetes	Helotiales	Hyaloscyphaceae	Hyaloscypha	Hyaloscypha finlandica
50039	8	0	0	0	1	1	0	0	0	0	0	0	0	0	0	0	Eukaryota	Chlorophyta	Chlorophyceae	Sphaeropleales	Bracteacoccaceae	Bracteacoccus	Bracteacoccus giganteus
1347390	0	1	0	0	1	0	1	0	0	0	0	0	0	0	0	0	Eukaryota	Ascomycota	Sordariomycetes	Glomerellales	Glomerellaceae	Colletotrichum	Colletotrichum spinosum
1896180	3	0	0	0	2	4	2	5	0	0	0	0	0	0	0	0	Eukaryota	Mucoromycota	Mortierellomycetes	Mortierellales	Mortierellaceae	Mortierella	Mortierella sp. AD011
1912936	1	0	1	0	3	10	0	2	0	0	0	0	0	1	0	0	Eukaryota	Basidiomycota	Agaricomycetes	Boletales	Suillaceae	Suillus	Suillus discolor
429457	1	0	1	0	1	0	1	0	0	0	0	0	0	0	0	1	Eukaryota		Choanoflagellata				Choanoflagellida sp. Z2171C
4840	0	0	0	0	2	0	0	0	0	0	0	0	0	1	0	0	Eukaryota	Mucoromycota	Mucoromycetes	Mucorales	Lichtheimiaceae	Rhizomucor	Rhizomucor pusillus
120749	36	1	1	1	3	14	11	18	0	0	0	0	3	5	2	6	Eukaryota	Chlorophyta	Trebouxiophyceae	Chlorellales	Oocystaceae	Neglectella	Neglectella solitaria
2042821	1	5	3	8	4	5	1	14	0	0	1	0	0	0	0	0	Eukaryota	Ascomycota	Leotiomycetes	Helotiales		Rhexocercosporidium	Rhexocercosporidium sp. MPI-PUGE-AT-0058
2600226	1	1	3	0	1	0	2	0	0	0	0	0	0	1	0	5	Eukaryota	Basidiomycota	Agaricomycetes	Cantharellales	Tulasnellaceae	Tulasnella	Tulasnella sp. 418
2663375	5	6	7	2	4	10	7	9	1	2	3	0	0	1	0	1	Eukaryota	Ascomycota	Sordariomycetes	Xylariales	Xylariaceae		Xylariaceae sp. FL0804
29908	1	8	0	2	1	0	0	1	0	0	0	2	1	2	0	0	Eukaryota	Ascomycota	Sordariomycetes	Ophiostomatales	Ophiostomataceae	Sporothrix	Sporothrix schenckii
178273	2	1	0	2	3	3	0	3	0	0	0	0	0	0	0	0	Eukaryota	Ciliophora	Spirotrichea	Euplotida	Euplotidae	Euplotes	Euplotes sp.
3161	1	2	1	1	1	0	1	0	0	0	2	0	0	0	0	0	Eukaryota	Chlorophyta	Chlorodendrophyceae	Chlorodendrales	Chlorodendraceae	Tetraselmis	Tetraselmis subcordiformis
299905	0	0	0	0	2	0	0	2	0	0	0	0	0	0	0	0	Eukaryota		Raphidophyceae	Chattonellales	Chattonellaceae	Chattonella	Chattonella sp. CCMP218
1123717	2	2	2	0	5	0	0	0	0	0	0	0	0	0	0	0	Eukaryota		Dinophyceae	Gonyaulacales	Amphidomataceae	Amphidoma	Amphidoma languida
1858662	1	0	0	3	2	5	5	3	0	1	1	0	1	0	3	0	Eukaryota	Rhodophyta	Florideophyceae	Ceramiales	Rhodomelaceae	Laurencia	Laurencia snackeyi
5059	1	0	0	0	3	0	0	0	0	0	1	0	0	0	0	0	Eukaryota	Ascomycota	Eurotiomycetes	Eurotiales	Aspergillaceae	Aspergillus	Aspergillus flavus
84963	0	0	0	0	1	1	0	0	0	0	0	0	0	0	0	0	Eukaryota	Apicomplexa	Conoidasida	Eucoccidiorida	Eimeriidae	Eimeria	Eimeria falciformis
2981	5	0	0	0	1	1	4	2	0	0	0	0	0	0	1	0	Eukaryota		Xanthophyceae	Tribonematales	Tribonemataceae	Tribonema	Tribonema aequale
151077	5	5	0	3	3	5	0	10	0	0	0	2	2	0	1	1	Eukaryota	Ciliophora	Phyllopharyngea	Chlamydodontida	Chilodonellidae	Chilodonella	Chilodonella uncinata
420540	0	0	3	0	1	0	0	0	0	0	0	0	0	0	0	0	Eukaryota		Bigyra	Oblongichytrida		Oblongichytrium	Oblongichytrium sp. SEK 347
1913146	0	0	2	0	3	0	0	0	0	0	0	0	0	0	0	0	Eukaryota	Ascomycota	Pneumocystomycetes	Pneumocystales	Pneumocystaceae	Pneumocystis	Pneumocystis sp.
152958	9	5	2	5	4	1	10	9	0	1	2	4	0	0	2	0	Eukaryota	Basidiomycota	Agaricomycetes	Russulales	Russulaceae	Russula	Russula emetica
549695	2	0	0	3	4	0	2	0	0	0	0	0	0	0	0	0	Eukaryota		Dinophyceae	Prorocentrales	Prorocentraceae	Prorocentrum	Prorocentrum sp. CCMP703
192248	0	0	0	0	1	0	0	0	0	0	0	0	0	0	0	0	Eukaryota	Basidiomycota	Tremellomycetes	Trichosporonales	Trichosporonaceae	Apiotrichum	Apiotrichum scarabaeorum
2487000	3	1	0	0	1	0	1	7	0	0	0	2	0	1	0	0	Eukaryota	Ascomycota	Sordariomycetes	Xylariales	Hypoxylaceae	Hypomontagnella	Hypomontagnella monticulosa
1420902	0	1	3	4	2	4	2	10	1	0	0	1	0	0	0	0	Eukaryota	Ascomycota	Leotiomycetes	Thelebolales	Thelebolaceae	Pseudogymnoascus	Pseudogymnoascus sp. VKM F-4246
356882	0	0	3	7	1	0	0	0	2	0	0	0	0	5	0	2	Eukaryota	Ascomycota	Sordariomycetes	Diaporthales	Cytosporaceae	Cytospora	Cytospora schulzeri
1005962	4	3	0	4	2	4	0	1	0	0	0	0	0	1	0	0	Eukaryota	Ascomycota	Pichiomycetes	Pichiales	Pichiaceae	Ogataea	Ogataea parapolymorpha
5970	0	4	2	0	3	3	0	0	0	0	0	0	0	0	0	0	Eukaryota	Ascomycota	Eurotiomycetes	Chaetothyriales	Herpotrichiellaceae	Exophiala	Exophiala dermatitidis
298292	2	0	0	1	1	1	0	0	0	0	0	1	0	0	0	0	Eukaryota	Euglenozoa	Euglenida	Euglenales	Phacaceae	Phacus	Phacus arnoldii
41688	1	6	0	3	3	9	1	12	5	3	6	3	0	7	5	4	Eukaryota	Ascomycota	Sordariomycetes	Microascales	Microascaceae	Lomentospora	Lomentospora prolificans
162317	24	1	1	7	3	1	2	1	0	2	1	3	0	0	0	0	Eukaryota	Chlorophyta	Chlorophyceae	Sphaeropleales	Neochloridaceae	Chlorotetraedron	Chlorotetraedron incus
321614	0	0	0	0	2	2	0	0	0	1	14	19	4	1	0	0	Eukaryota	Ascomycota	Dothideomycetes	Pleosporales	Phaeosphaeriaceae	Parastagonospora	Parastagonospora nodorum
1262126	1	0	0	0	3	0	0	0	0	0	0	0	0	0	0	0	Eukaryota	Chlorophyta	Trebouxiophyceae	Prasiolales	Stichococcaceae	Stichococcus	Stichococcus sp. LCR-NZSR
318751	7	7	22	5	9	0	6	24	0	1	1	0	2	3	0	3	Eukaryota	Ascomycota	Dothideomycetes	Pleosporales	Sporormiaceae	Westerdykella	Westerdykella ornata
1755298	0	0	0	0	1	0	0	0	0	0	0	0	0	0	0	0	Eukaryota	Rhodophyta	Florideophyceae	Acrochaetiales	Acrochaetiaceae	Rhodochorton	Rhodochorton sp. GWS-2015a
420259	21	26	1	0	2	4	5	7	0	0	0	0	0	0	0	0	Eukaryota	Bacillariophyta	Coscinodiscophyceae	Thalassiosirales	Thalassiosiraceae	Thalassiosira	Thalassiosira gravida
1763456	13	10	7	2	1	15	4	6	2	0	3	1	3	3	4	5	Eukaryota	Ascomycota	Leotiomycetes	Helotiales	Pezizellaceae	Calycina	Calycina marina
1076256	0	2	3	0	2	1	0	1	1	0	2	2	0	4	1	0	Eukaryota	Basidiomycota	Agaricomycetes	Agaricales	Physalacriaceae	Armillaria	Armillaria solidipes
675577	5	5	3	4	3	3	8	6	0	0	2	0	0	4	2	3	Eukaryota	Rhodophyta	Florideophyceae	Ceramiales	Rhodomelaceae	Lophocladia	Lophocladia kuetzingii
2358144	2	0	0	0	1	0	0	0	0	0	0	0	0	0	0	0	Eukaryota	Chlorophyta	Ulvophyceae	Ulvales			Ulvales sp. CK-2018a
1150634	0	1	2	0	1	0	0	0	0	0	0	0	0	0	0	0	Eukaryota		Phaeophyceae	Dictyotales	Dictyotaceae	Dictyota	Dictyota humifusa
1267497	0	0	0	0	1	0	0	0	0	0	0	0	0	0	0	0	Eukaryota		Dinophyceae	Suessiales	Symbiodiniaceae	Symbiodinium	Symbiodinium sp. clade D
2506146	52	2	2	8	1	0	0	0	0	0	0	0	0	3	3	0	Eukaryota		Eustigmatophyceae				Eustigmatophyceae sp. Ndem 8/9T-3m6.8
108607	4	0	1	1	3	2	1	3	7	0	2	3	0	3	0	4	Eukaryota	Evosea		Mastigamoebida	Mastigamoebidae	Mastigamoeba	Mastigamoeba balamuthi
2606854	0	0	0	0	2	2	3	2	0	0	2	0	1	1	4	3	Eukaryota	Ascomycota	Dothideomycetes	Pleosporales	Didymellaceae	Stagonosporopsis	Stagonosporopsis vannaccii
447095	0	0	0	1	1	2	2	0	0	0	0	0	0	0	0	0	Eukaryota	Ascomycota	Eurotiomycetes	Onygenales	Ajellomycetaceae	Blastomyces	Blastomyces dermatitidis
2575858	0	0	0	0	3	0	1	0	0	0	0	0	0	0	2	0	Eukaryota	Bacillariophyta	Coscinodiscophyceae	Coscinodiscales	Heliopeltaceae	Actinoptychus	Actinoptychus octonarius
139077	2	6	7	6	2	0	1	7	0	0	4	0	1	1	0	0	Eukaryota	Basidiomycota	Agaricomycetes	Agaricales	Physalacriaceae	Mucidula	Mucidula mucida
433425	0	0	0	0	2	0	0	0	0	0	0	0	0	0	0	0	Eukaryota	Bacillariophyta	Bacillariophyceae	Naviculales	Sellaphoraceae	Fallacia	Fallacia sp. E3661
110534	0	3	3	4	2	2	3	5	2	3	0	2	0	0	0	0	Eukaryota	Ascomycota	Sordariomycetes	Xylariales	Xylariaceae	Biscogniauxia	Biscogniauxia marginata
2007182	0	0	2	2	1	11	3	7	0	0	0	0	0	0	0	1	Eukaryota	Rhodophyta	Florideophyceae	Ceramiales	Rhodomelaceae	Alsidium	Alsidium seaforthii
1383262	1	0	1	1	1	0	1	0	0	0	1	1	0	0	0	0	Eukaryota	Chytridiomycota	Chytridiomycetes	Synchytriales	Synchytriaceae	Synchytrium	Synchytrium taraxaci
2053459	2	4	3	3	1	3	0	0	0	1	3	1	0	0	4	3	Eukaryota	Basidiomycota	Agaricomycetes	Agaricales	Lyophyllaceae	Termitomyces	Termitomyces sp. T159_Od127
671929	4	1	0	0	1	1	0	0	8	0	0	0	0	0	0	0	Eukaryota	Ascomycota	Lecanoromycetes	Teloschistales	Teloschistaceae	Seirophora	Seirophora villosa
103713	3	4	0	0	2	1	2	0	0	0	0	0	1	0	1	1	Eukaryota	Rhodophyta	Florideophyceae	Ceramiales	Rhodomelaceae	Bostrychia	Bostrychia moritziana
5868	0	2	0	1	4	3	1	5	0	0	0	0	0	0	1	0	Eukaryota	Apicomplexa	Aconoidasida	Piroplasmida	Babesiidae	Babesia	Babesia microti
1238359	0	0	0	0	1	0	0	0	0	0	0	0	0	0	0	0	Eukaryota	Ascomycota	Lecanoromycetes	Teloschistales	Teloschistaceae	Austroplaca	Austroplaca millegrana
1131564	5	1	4	2	3	6	0	8	2	2	1	0	0	1	0	0	Eukaryota	Ascomycota	Eurotiomycetes	Eurotiales	Aspergillaceae	Penicillium	Penicillium cosmopolitanum
908857	1	0	0	0	2	0	0	0	0	0	0	0	0	0	0	0	Eukaryota	Bacillariophyta	Bacillariophyceae	Naviculales	Naviculaceae	Navicula	Navicula sp. BOLD:AAO6950
2972123	3	0	0	0	2	4	0	1	0	0	1	0	0	0	0	2	Eukaryota	Ascomycota	Eurotiomycetes	Eurotiales	Aspergillaceae	Penicillium	Penicillium tannophilum
2768840	1	3	7	0	3	11	4	15	0	0	0	0	3	0	0	0	Eukaryota	Ascomycota	Dipodascomycetes	Dipodascales		Yarrowia	Yarrowia sp. C11
116603	4	8	8	2	2	6	3	5	0	0	1	0	0	1	0	0	Eukaryota	Basidiomycota	Agaricomycetes	Boletales	Suillaceae	Suillus	Suillus plorans
665912	0	1	0	0	2	1	0	3	0	0	1	0	0	0	0	0	Eukaryota	Ascomycota	Dothideomycetes	Pleosporales	Pleosporaceae	Bipolaris	Bipolaris sorokiniana
555756	0	1	0	0	8	0	0	0	0	0	0	0	0	0	0	0	Eukaryota	Bacillariophyta	Mediophyceae	Cymatosirales	Cymatosiraceae	Leyanella	Leyanella arenaria
97331	5	9	5	1	5	9	6	11	0	0	1	1	0	7	4	6	Eukaryota	Ascomycota	Orbiliomycetes	Orbiliales	Orbiliaceae	Arthrobotrys	Arthrobotrys flagrans
1916073	0	4	4	2	2	0	1	1	0	0	0	0	0	0	0	0	Eukaryota	Basidiomycota	Agaricomycetes	Agaricales	Lyophyllaceae	Termitomyces	Termitomyces sp.
931883	0	0	0	0	3	0	0	0	0	0	0	0	0	0	0	0	Eukaryota	Euglenozoa	Euglenida	Euglenales	Euglenaceae	Euglena	Euglena velata
216820	0	1	0	0	3	1	0	0	0	0	0	0	0	0	0	0	Eukaryota	Bacillariophyta	Fragilariophyceae	Cyclophorales	Cyclophoraceae	Cyclophora	Cyclophora tenuis
2572930	0	1	1	1	3	4	0	0	0	0	0	0	0	0	0	0	Eukaryota		Choanoflagellata	Craspedida	Salpingoecidae	Choanoeca	Choanoeca flexa
2962110	19	0	0	1	2	3	0	3	3	0	1	0	0	0	0	1	Eukaryota		Eustigmatophyceae	Eustigmatales	Chlorobotryaceae	Lietzensia	Lietzensia polymorpha
2867405	2	0	2	0	1	4	2	1	0	0	0	1	0	16	3	5	Eukaryota	Ascomycota	Leotiomycetes	Erysiphales	Erysiphaceae	Blumeria	Blumeria hordei
1117310	4	4	1	5	2	2	0	10	0	0	4	4	2	0	1	6	Eukaryota	Mucoromycota	Glomeromycetes	Glomerales	Glomeraceae	Funneliformis	Funneliformis caledonium
51698	0	1	0	1	2	1	1	0	0	0	0	0	0	0	0	0	Eukaryota	Chlorophyta	Chlorophyceae	Chlamydomonadales	Volvocaceae	Eudorina	Eudorina cylindrica
429446	0	0	1	0	3	36	11	25	0	0	0	0	0	0	2	1	Eukaryota	Haptophyta		Phaeocystales	Phaeocystaceae	Phaeocystis	Phaeocystis sp. CCMP1728
61424	10	3	5	4	1	5	8	3	2	2	2	2	1	8	1	4	Eukaryota	Zoopagomycota	Harpellomycetes	Harpellales	Harpellaceae	Furculomyces	Furculomyces boomerangus
1392255	3	0	1	0	1	0	0	0	0	0	0	0	0	0	0	0	Eukaryota	Ascomycota	Eurotiomycetes	Eurotiales	Aspergillaceae	Aspergillus	Aspergillus novofumigatus
1896189	1	0	0	2	1	7	1	6	1	0	0	0	0	1	0	0	Eukaryota	Mucoromycota	Mortierellomycetes	Mortierellales	Mortierellaceae	Mortierella	Mortierella sp. GBA39
2590441	0	0	0	0	1	0	0	0	0	0	0	0	0	0	0	0	Eukaryota		Phaeophyceae	Dictyotales	Dictyotaceae	Lobophora	Lobophora challengeriae
2614595	19	12	6	2	2	1	2	1	0	4	52	6	2	0	1	1	Eukaryota	Basidiomycota	Agaricomycetes	Boletales	Pisolithaceae	Pisolithus	Pisolithus sp. B1
572309	0	0	0	0	1	0	6	0	0	0	0	0	0	0	0	0	Eukaryota		Phaeophyceae	Laminariales	Agaraceae	Neoagarum	Neoagarum fimbriatum
520571	0	0	1	0	1	0	0	2	0	0	0	0	0	0	0	1	Eukaryota	Ascomycota	Lecanoromycetes	Teloschistales	Teloschistaceae	Caloplaca	Caloplaca aegaea
351712	3	76	10	3	6	5	1	4	0	1	0	0	0	0	2	1	Eukaryota	Euglenozoa	Kinetoplastea	Neobodonida		Neobodo	Neobodo saliens
2775915	2	0	0	0	2	0	0	4	0	0	0	0	0	0	0	0	Eukaryota	Ciliophora	Spirotrichea	Sporadotrichida	Gonostomatidae	Neowallackia	Neowallackia sp.
396806	0	3	1	0	1	0	1	1	0	0	0	0	0	0	0	1	Eukaryota	Rhodophyta	Florideophyceae	Ceramiales	Rhodomelaceae	Symphyocladia	Symphyocladia latiuscula
1033263	21	10	4	11	2	10	4	14	6	6	23	7	2	0	2	3	Eukaryota	Basidiomycota	Agaricomycetes	Agaricales	Mycenaceae	Mycena	Mycena rosella
1215681	0	0	0	0	1	0	0	0	0	0	0	0	0	0	0	0	Eukaryota	Tubulinea	Elardia	Leptomyxida	Flabellulidae	Flabellula	Flabellula trinovantica
1630682	1	1	0	1	1	0	1	2	0	0	0	0	0	0	0	0	Eukaryota	Bacillariophyta	Coscinodiscophyceae	Coscinodiscales	Hemidiscaceae	Actinocyclus	Actinocyclus sp. HK347
2935	0	0	3	1	2	2	6	3	0	0	0	0	0	0	0	0	Eukaryota		Dinophyceae	Gonyaulacales	Pyrocystaceae	Alexandrium	Alexandrium insuetum
114524	3	0	2	0	1	0	0	0	0	2	0	0	0	0	0	0	Eukaryota	Ascomycota	Saccharomycetes	Saccharomycetales	Saccharomycetaceae	Saccharomyces	Saccharomyces kudriavzevii
2822695	0	2	0	0	1	19	4	4	0	0	0	0	0	5	8	8	Eukaryota	Rhodophyta	Florideophyceae	Ceramiales	Rhodomelaceae	Erythrocystis	Erythrocystis saccata
269621	8	9	15	2	5	4	3	10	1	7	1	0	1	5	1	2	Eukaryota	Basidiomycota	Microbotryomycetes	Microbotryales	Microbotryaceae	Microbotryum	Microbotryum intermedium
278938	0	6	6	2	5	4	3	28	1	0	0	0	0	0	0	0	Eukaryota	Ascomycota	Leotiomycetes	Helotiales	Sclerotiniaceae	Botrytis	Botrytis elliptica
1928486	2	0	1	3	2	0	0	0	0	0	0	0	0	0	0	0	Eukaryota		Choanoflagellata	Craspedida	Salpingoecidae	Mylnosiga	Mylnosiga fluctuans
1384505	8	1	0	0	1	1	0	0	0	0	0	1	2	0	0	0	Eukaryota	Bacillariophyta	Coscinodiscophyceae	Chaetocerotales	Chaetocerotaceae	Chaetoceros	Chaetoceros contortus
2005686	0	0	0	0	1	0	0	0	0	0	0	0	0	0	0	0	Eukaryota	Chlorophyta	Trebouxiophyceae	Chlorellales	Oocystaceae	Psephonema	Psephonema aenigmaticum
2559228	2	1	2	1	1	0	0	1	0	0	1	0	2	0	0	0	Eukaryota	Ascomycota	Sordariomycetes	Hypocreales	Clavicipitaceae	Claviceps	Claviceps sp. LM77 group G4
160070	0	3	0	1	4	1	2	1	0	0	0	0	0	0	0	1	Eukaryota	Chlorophyta	Ulvophyceae	Ulotrichales	Tupiellaceae	Tupiella	Tupiella akineta
1432661	3	4	3	0	2	1	3	2	0	0	0	4	0	1	0	0	Eukaryota		Chrysophyceae	Chromulinales	Chromulinaceae	Spumella	Spumella sp. OF-40
694573	3	0	3	0	6	1	0	10	0	0	0	0	0	0	0	0	Eukaryota	Ascomycota	Sordariomycetes	Diaporthales	Cytosporaceae	Cytospora	Cytospora mali
1143725	1	1	0	0	4	0	0	0	0	1	0	0	0	0	0	0	Eukaryota	Ciliophora	Litostomatea	Haptorida	Paraspathidiidae	Paraspathidium	Paraspathidium apofuscum
2789352	5	5	4	3	1	4	4	5	0	5	0	1	3	1	1	0	Eukaryota	Zoopagomycota	Kickxellomycetes	Kickxellales	Kickxellaceae	Coemansia	Coemansia sp. RSA 1200
2218478	0	0	0	0	2	0	0	0	0	0	0	0	0	0	0	0	Eukaryota	Basidiomycota	Agaricomycetes	Phallales	Phallaceae	Mutinus	Mutinus fleischeri
543791	1	2	0	1	4	2	0	0	0	0	0	0	0	0	0	0	Eukaryota	Ascomycota	Arthoniomycetes	Arthoniales	Opegraphaceae	Opegrapha	Opegrapha vulgata
65672	0	1	0	1	1	3	1	0	0	1	0	1	1	0	0	0	Eukaryota	Basidiomycota	Agaricomycetes	Sebacinales	Serendipitaceae	Serendipita	Serendipita indica
5872	2	2	1	0	3	3	0	2	0	0	1	0	0	0	0	0	Eukaryota	Apicomplexa	Aconoidasida	Piroplasmida	Theileriidae	Theileria	Theileria equi
158060	0	0	0	0	4	0	1	0	0	0	0	0	0	0	0	0	Eukaryota	Euglenozoa	Euglenida	Euglenales	Euglenaceae	Euglena	Euglena gracilis
195935	0	0	0	0	2	0	0	1	0	0	0	0	0	0	0	0	Eukaryota	Bacillariophyta	Bacillariophyceae	Bacillariales	Bacillariaceae	Pseudo-nitzschia	Pseudo-nitzschia brasiliana
1400700	6	4	8	7	1	7	6	1	0	0	3	4	0	4	2	7	Eukaryota	Basidiomycota	Agaricomycetes	Boletales	Suillaceae	Suillus	Suillus brevipes
1245748	1	2	0	0	3	1	0	1	0	0	0	0	0	0	0	0	Eukaryota	Ascomycota	Eurotiomycetes	Eurotiales	Aspergillaceae	Aspergillus	Aspergillus turcosus
1330021	4	11	12	5	9	19	8	10	2	0	0	2	0	1	0	0	Eukaryota	Ascomycota	Sordariomycetes	Hypocreales	Ophiocordycipitaceae	Ophiocordyceps	Ophiocordyceps polyrhachis-furcata
1635138	1	0	0	0	2	0	0	0	0	0	0	0	0	0	0	0	Eukaryota	Picozoa	Picomonadea	Picomonadida	Picomonadidae	Picomonas	Picomonas sp. DN1
3003417	1	3	2	1	1	3	0	2	1	0	0	0	3	1	0	1	Eukaryota	Ascomycota	Eurotiomycetes	Eurotiales	Aspergillaceae	Penicillium	Penicillium sp. IBT 18751x
[truncated: 5,587 more rows]

## Sheet: S8
Contig	sequence	taxonomy_group	read count (0.8-50µm fraction)								read count (0.2-0.8µm fraction)								identity	quality	startpos	stoppos	bps	taxonomy_db	taxonomy
[truncated: 274 more rows]

[truncated: 8 more sheets: S9, S10, S11, S12, S13, S14, S15, S16]
